# Supplementary material for: Inducible degradation-coupled phosphoproteomics identifies PP2ARts1 as a novel eisosome regulator
Source: Front Cell Dev Biol. 2024 Aug 21;12:1451027. doi: 10.3389/fcell.2024.1451027 (PMC11371571; doi:10.3389/fcell.2024.1451027)
Supplement: Supplementary file 3 [file DataSheet1.xlsx]

## Sheet: Description
Sheet Number	Description for all supplemental data sheets
1	CDC55-ABD method development data from 20, 40, and 60 minute time points
2	Peptide identification and quantification data summary from RTS1-ABD experiment
3	Rts1-dependent upregulated phosphopeptides
4	Peptide identification and quantification data summary from untagged control experiment
5	Peptide identification and quantification data summary from TPD3-ABD experiment
6	Peptide identification and quantification data summary from CDC55-ABD experiment
7	Summary of peptide identification and quantification from Pil1-EGFP IP-MS experiment
8	Summary of interaction analysis from Pil1-EGFP IP-MS experiment

## Sheet: Sheet 1
CDC55-ABD method development data from 20, 40, and 60 minute time points additional data can be found within PXD044337
Peptide Sequence	Modifications	Proteins	Unique (Groups)	Unique (Proteins)	Raw file (with time points)	Score	Ratio H/L	Ratio H/L normalized
DLSLSSVANAQDVTKK	2 Phospho (STY)	sp|Q08967|FLC1_YEAST	yes	yes	Hall_60-1031_1_B	97.488	8.2425	7.946
SHQSVNFGCIRK	Unmodified		yes	yes	Hall_40-1031_1_B	12.767	12.388	7.8502
VESGSQQTSIHSTPIVQK	4 Phospho (STY)	sp|P23585|HXT2_YEAST	yes	yes	Hall_60-1031_1_B	56.247	8.8418	7.3433
MTPDDISETLSDAFSFDDETPQDR	3 Phospho (STY)	sp|P37296|STV1_YEAST	yes	yes	Hall_40-1031_1_B	68.516	8.5368	6.2268
DMDADDSSDDEDGDLNELESTPAK	2 Phospho (STY)	sp|P21827|RCC1_YEAST	yes	yes	Hall_40-1031_1_B	59.356	7.8467	6.0589
VESGSQQTSIHSTPIVQK	4 Phospho (STY)	sp|P23585|HXT2_YEAST	yes	yes	Hall_40-1031_1_B	57.578	7.2769	5.6635
VESGSQQTSIHSTPIVQK	4 Phospho (STY)	sp|P23585|HXT2_YEAST	yes	yes	Hall_20-1031_1_B	67.979	6.3139	5.3889
AYLASDSDESDGQVDEEAK	3 Phospho (STY)	sp|Q06344|ESF1_YEAST	yes	yes	Hall_40-1031_1_B	175.33	6.5573	5.0681
AISAQADKQDISSSTR	Unmodified	sp|P19097|FAS2_YEAST	yes	yes	Hall_40-1031_1_B	16.685	6.161	5.002
IMIDKNNK	Unmodified	sp|P32588|PUB1_YEAST	yes	yes	Hall_20-1031_1_B	24.923	5.1521	4.9074
DSYVSDDVANSTER	2 Phospho (STY)	sp|P32901|PTR2_YEAST	yes	yes	Hall_40-1031_1_B	101.78	6.9944	4.83
KVYPDVLYTSK	Unmodified	sp|P00950|PMG1_YEAST	yes	yes	Hall_20-1031_1_B	51.013	4.9981	4.7959
DMENSNGSGLNEEEDDGMAYDKR	2 Phospho (STY)	sp|Q08157|YOL19_YEAST	yes	yes	Hall_40-1031_1_B	41.188	6.0746	4.7831
AYNADADTAKAASDSESDSDDEEEEKK	4 Phospho (STY)	sp|Q12499|NOP58_YEAST	yes	yes	Hall_40-1031_1_B	44.711	4.4069	4.5245
DKEVHSSSDEESDDDDAPQEEGLHSGK	4 Phospho (STY)	sp|Q08492|BUD21_YEAST	yes	yes	Hall_40-1031_1_B	69.248	4.6505	4.3672
NLSSATLIK	2 Phospho (STY)	sp|Q04007|SND1_YEAST	yes	yes	Hall_60-1031_1_B	51.998	5.0383	4.0742
GVEEDWREVDNSSSDEDTGNLASK	3 Phospho (STY)	sp|P13382|DPOA_YEAST	yes	yes	Hall_40-1031_1_B	62.781	5.1261	3.977
SNSLITSTDPVEDHISKYSSSGTPENITGEADDEDEDIIR	2 Phospho (STY)	sp|Q06146|YL257_YEAST	yes	yes	Hall_60-1031_1_B	82.789	5.1862	3.9549
DNAEGQGESLADQAR	Unmodified	sp|P22943|HSP12_YEAST	yes	yes	Hall_60-1031_1_B	98.337	5.2909	3.8534
GVGYIYESEVSDDEDSSTEACK	2 Phospho (STY)	sp|P32501|EI2BE_YEAST	yes	yes	Hall_60-1031_1_B	116.82	4.4747	3.821
FLQNSNLGGIIPTVNGKPVR	Unmodified	sp|Q07793|YD13B_YEAST;sp|Q12414|YP11B_YEAST;sp|P0C2I5|YL12B_YEAST;sp|Q03612|YE11B_YEAST;sp|P47100|YJ12B_YEAST;sp|P47098|YJ11B_YEAST;sp|Q03434|YM12B_YEAST;sp|P0C2I3|YD15B_YEAST;sp|Q12141|YG11B_YEAST;sp|P0C2I9|YP12B_YEAST;sp|Q04711|YM11B_YEAST;sp|Q12269|YG12B_YEAST;sp|Q04670|YM14B_YEAST;sp|Q03855|YD11B_YEAST;sp|Q12273|YO11B_YEAST;sp|P0C2I2|YD14B_YEAST;sp|Q92393|YO12B_YEAST;sp|P0C2J0|YP13B_YEAST;sp|…	yes	no	Hall_20-1031_1_B	58.073	4.4361	3.7671
NNNINSNSDDDDDEFGDFQSETSPDTTAPK	Phospho (STY)	sp|Q03769|ENT5_YEAST	yes	yes	Hall_40-1031_1_B	60.79	4.8759	3.7429
NESFHDNLSESQVQPAVAPPNTGK	2 Phospho (STY)	sp|P32465|HXT1_YEAST	yes	yes	Hall_60-1031_1_B	40.986	4.2234	3.7104
RANSNEDGESVSSIQESPK	3 Phospho (STY)	sp|P34216|EDE1_YEAST	yes	yes	Hall_20-1031_1_B	78.021	4.3412	3.6935
RANSNEDGESVSSIQESPK	3 Phospho (STY)	sp|P34216|EDE1_YEAST	yes	yes	Hall_40-1031_1_B	106.11	4.7034	3.6494
GVGYIYESEVSDDEDSSTEACK	2 Phospho (STY)	sp|P32501|EI2BE_YEAST	yes	yes	Hall_40-1031_1_B	94.542	4.2973	3.6417
AMNFSGSPGAVSTSPTQSFMNTLPR	Phospho (STY)	sp|P40510|SER33_YEAST	yes	yes	Hall_20-1031_1_B	41.434	4.8841	3.6302
DQTIDSTFYLAHK	2 Phospho (STY)	sp|P53898|NSG2_YEAST	yes	yes	Hall_40-1031_1_B	43.297	4.5191	3.6208
INVEDQLETSSDEEDVIPAPPINYAR	3 Phospho (STY)	sp|P25037|UBP1_YEAST	yes	yes	Hall_40-1031_1_B	50.029	4.8304	3.588
AISAQADKQDISSSTR	Unmodified	sp|P19097|FAS2_YEAST	yes	yes	Hall_20-1031_1_B	89.541	4.0679	3.5265
DGPLSTNVEAK	Unmodified	sp|P04840|VDAC1_YEAST	yes	yes	Hall_60-1031_1_B	33.89	4.0471	3.5162
YAISEDEDEEENYSDDDDFDRK	2 Phospho (STY)	sp|P27637|BUD14_YEAST	yes	yes	Hall_40-1031_1_B	58.398	4.4937	3.5058
HMSGDEDESGDDREEEEEEEEEEEGRLDLEK	2 Phospho (STY)	sp|P36049|EBP2_YEAST	yes	yes	Hall_40-1031_1_B	145.9	4.4959	3.5039
TFPQTIDTASDQSDLAKR	3 Phospho (STY)	sp|Q12333|FRE7_YEAST	yes	yes	Hall_60-1031_1_B	48.115	3.9651	3.4667
QESQDHDGVDSQYTNGTQNDDSERFEAAESDVK	3 Phospho (STY)	sp|P32457|CDC3_YEAST	yes	yes	Hall_40-1031_1_B	58.743	4.3877	3.4146
GEDSGSADVQSVQDHESVK	2 Phospho (STY)	sp|P32566|SMI1_YEAST	yes	yes	Hall_40-1031_1_B	67.364	4.3484	3.392
HTNVEGYDDDDDDDANDENLSSNFHNR	2 Phospho (STY)	sp|P53214|MTL1_YEAST	yes	yes	Hall_40-1031_1_B	54.605	4.7905	3.3908
AADVENLSDDDEHRQNESR	2 Phospho (STY)	sp|P25558|BUD3_YEAST	yes	yes	Hall_60-1031_1_B	40.428	4.622	3.3737
FENNITAHSSR	2 Phospho (STY)	sp|Q12407|YD199_YEAST	yes	yes	Hall_60-1031_1_B	70.26	4.6309	3.3735
DYVSDSDSDDEVISNEFSIPDGFKK	3 Phospho (STY)	sp|P47006|RPA34_YEAST	yes	yes	Hall_40-1031_1_B	74.404	3.5978	3.3731
DKYSLEADATKENNNGSDDESDDESVNCEACK	2 Phospho (STY)	sp|P21373|UTR1_YEAST	yes	yes	Hall_40-1031_1_B	56.231	3.289	3.3705
ASATNNDVVDDEDDSDSDFEDEFDENETLLDR	2 Phospho (STY)	sp|P49334|TOM22_YEAST	yes	yes	Hall_40-1031_1_B	59.598	4.5348	3.2775
DFELEETDEEKAER	Unmodified	sp|P15108|HSC82_YEAST	no	no	Hall_40-1031_1_B	56.569	4.1476	3.2744
ISIDSSDEESELSK	2 Phospho (STY)	sp|Q04373|PUF6_YEAST	yes	yes	Hall_60-1031_1_B	124.09	3.5546	3.2722
KTDDSDSDMDIGIKDLYEEGDADKDVDSR	2 Phospho (STY)	sp|Q06344|ESF1_YEAST	yes	yes	Hall_40-1031_1_B	60.746	4.0437	3.2719
RNPDFEDDDFLGGDFDEDEIDEESSEEEEEEK	2 Phospho (STY)	sp|P38911|FKBP3_YEAST	yes	yes	Hall_60-1031_1_B	42.59	3.6428	3.2689
NPTKSPPPPPSPSTMDTGTSNSPSK	3 Phospho (STY)	sp|P37370|VRP1_YEAST	yes	yes	Hall_60-1031_1_B	69.334	3.55	3.248
QIDGASSPSSNEDALESDNNEK	Phospho (STY)	sp|Q06451|TPO3_YEAST	yes	yes	Hall_40-1031_1_B	55.662	4.1725	3.2176
LSATSQTAASATPGVAQSR	Phospho (STY)	sp|P35197|GCS1_YEAST	yes	yes	Hall_60-1031_1_B	138.3	4.3828	3.2003
VFVDMSSPNFQTLEDPHRDEIINSVR	2 Phospho (STY)	sp|P50944|AVT4_YEAST	yes	yes	Hall_40-1031_1_B	53.074	4.363	3.1692
AVQESDSTTSRIIEEHESPIDAEK	4 Phospho (STY)	sp|Q06689|YL413_YEAST	yes	yes	Hall_40-1031_1_B	74.404	4.0847	3.1521
DSYVSDDVANSTER	2 Phospho (STY)	sp|P32901|PTR2_YEAST	yes	yes	Hall_20-1031_1_B	84.508	4.2246	3.148
RVGDEGNAAESESDNVAASRQDSTSK	Unmodified	sp|P23615|SPT6_YEAST	yes	yes	Hall_40-1031_1_B	11.421	4.8488	3.1441
FELTEEDEEVSELIEELIDTR	Unmodified	sp|P32860|NFU1_YEAST	yes	yes	Hall_60-1031_1_B	21.2	4.0739	3.1293
TISIESDVSNITDDDDLR	Phospho (STY)	sp|P20485|KICH_YEAST	yes	yes	Hall_40-1031_1_B	46.353	4.2406	3.1285
SANEFSTTPEDK	2 Phospho (STY)	sp|Q06315|SKG3_YEAST	yes	yes	Hall_20-1031_1_B	58.723	3.7044	3.1263
SSRNTINHNLNDDDEDKFNLK	2 Phospho (STY)	sp|Q12515|PAR32_YEAST	yes	yes	Hall_60-1031_1_B	45.696	3.1497	3.0828
STQDSSHNAVAR	Phospho (STY)	sp|P32568|SNQ2_YEAST	yes	yes	Hall_40-1031_1_B	122.42	4.4818	3.0596
HMSGDEDESGDDREEEEEEEEEEEGRLDLEK	2 Phospho (STY)	sp|P36049|EBP2_YEAST	yes	yes	Hall_60-1031_1_B	159.2	3.5683	3.0472
AVQESDSTTSRIIEEHESPIDAEK	4 Phospho (STY)	sp|Q06689|YL413_YEAST	yes	yes	Hall_20-1031_1_B	46.178	3.5872	3.0209
SSTSLSNLPAVK	2 Phospho (STY)	sp|P32386|YBT1_YEAST	yes	yes	Hall_40-1031_1_B	67.563	3.8875	3.0185
QESQDHDGVDSQYTNGTQNDDSERFEAAESDVK	2 Phospho (STY)	sp|P32457|CDC3_YEAST	yes	yes	Hall_60-1031_1_B	47.522	3.6253	3.0173
SANEFSTTPEDK	2 Phospho (STY)	sp|Q06315|SKG3_YEAST	yes	yes	Hall_40-1031_1_B	78.326	3.831	2.9754
IIDNEQSDAEEDDDEEEEDDDFPR	Phospho (STY)	sp|Q06511|RRP15_YEAST	yes	yes	Hall_40-1031_1_B	143.72	4.4189	2.9612
SSETSPDSTPAPSAPASTNAPTNNK	2 Phospho (STY)	sp|P53235|EIF2A_YEAST	yes	yes	Hall_40-1031_1_B	43.162	3.7317	2.9478
SANEFSTTPEDK	2 Phospho (STY)	sp|Q06315|SKG3_YEAST	yes	yes	Hall_60-1031_1_B	69.594	3.5194	2.9155
EGDDAPESPDIHFEPVVHLEK	Phospho (STY)	sp|P41920|YRB1_YEAST	yes	yes	Hall_40-1031_1_B	68.689	3.608	2.9144
QESQDHDGVDSQYTNGTQNDDSERFEAAESDVK	3 Phospho (STY)	sp|P32457|CDC3_YEAST	yes	yes	Hall_60-1031_1_B	70.835	3.3459	2.9047
LFVQDDDDELDSSSDDFQDAK	2 Phospho (STY)	sp|P40157|VID27_YEAST	yes	yes	Hall_40-1031_1_B	59.898	3.4398	2.8954
HDNLSSSSSDIIYGR	3 Phospho (STY)	sp|P47818|CCC1_YEAST	yes	yes	Hall_40-1031_1_B	61.409	4.2341	2.8856
RPSDDDDNESEDDDKQEEVDISK	Phospho (STY)	sp|P25635|PWP2_YEAST	yes	yes	Hall_40-1031_1_B	95.751	2.9519	2.8777
GESYQSAEQEIDHTAPEK	2 Phospho (STY)	sp|Q06146|YL257_YEAST	yes	yes	Hall_60-1031_1_B	184.32	3.3323	2.8771
TPARTPTPTPPVVAEPAISPR	3 Phospho (STY)	sp|P33338|SLA2_YEAST	yes	yes	Hall_60-1031_1_B	49.312	3.7096	2.8499
VESGSQQTSIHSTPIVQKLETDESPIQTK	4 Phospho (STY)	sp|P23585|HXT2_YEAST	yes	yes	Hall_60-1031_1_B	49.479	2.8736	2.8484
SSLSSLSNQR	2 Phospho (STY)	sp|P25351|YCR3_YEAST	yes	yes	Hall_40-1031_1_B	59.84	4.0358	2.8426
LIEAEKEGGSESDSEEDATAEK	3 Phospho (STY)	sp|P38712|RRP3_YEAST	yes	yes	Hall_40-1031_1_B	88.73	2.9984	2.8417
NYLNDMHDSNLQNNSDSESDSDSETNHK	4 Phospho (STY)	sp|P52286|SKP1_YEAST	yes	yes	Hall_40-1031_1_B	47.191	3.6654	2.8396
IETESTTIPNDSDR	Phospho (STY)	sp|Q08986|SAM3_YEAST	yes	yes	Hall_40-1031_1_B	116.84	3.9902	2.8371
ITSQGDLEADGSSDEETEQEPHSK	3 Phospho (STY)	sp|P43585|VTC2_YEAST	yes	yes	Hall_60-1031_1_B	41.084	3.6521	2.8343
TSQSNVGDAVGNADSVEFNSEHDSPSKR	2 Phospho (STY)	sp|P30605|ITR1_YEAST	yes	yes	Hall_60-1031_1_B	43.831	3.4717	2.8271
SVEDFMAAMQRVSTQHEK	2 Phospho (STY)	sp|P05030|PMA1_YEAST;sp|P19657|PMA2_YEAST	yes	no	Hall_60-1031_1_B	124.31	3.3037	2.8265
VESGSQQTSIHSTPIVQKLETDESPIQTK	4 Phospho (STY)	sp|P23585|HXT2_YEAST	yes	yes	Hall_40-1031_1_B	67.33	2.9525	2.8164
TLANTAVVIR	Unmodified	sp|P05030|PMA1_YEAST	yes	yes	Hall_60-1031_1_B	50.805	3.842	2.8039
AVQESDSTTSRIIEEHESPIDAEK	3 Phospho (STY)	sp|Q06689|YL413_YEAST	yes	yes	Hall_60-1031_1_B	52.577	3.2051	2.7953
VPVSSITSHAK	2 Phospho (STY)	sp|P53885|MDG1_YEAST	yes	yes	Hall_40-1031_1_B	63.727	3.5903	2.7909
VPVSSITSHAK	2 Phospho (STY)	sp|P53885|MDG1_YEAST	yes	yes	Hall_60-1031_1_B	70.089	3.1953	2.7792
SSDSSSEDEVKVEGPK	3 Phospho (STY)	sp|P32499|NUP2_YEAST	yes	yes	Hall_40-1031_1_B	109.83	2.9371	2.7664
LSATSQTAASATPGVAQSR	Phospho (STY)	sp|P35197|GCS1_YEAST	yes	yes	Hall_20-1031_1_B	229.68	3.5027	2.7566
VPTVGSYGVAGATLPETIPTSK	2 Phospho (STY)	sp|P38250|IST2_YEAST	yes	yes	Hall_40-1031_1_B	72.035	3.3088	2.7477
SFVDENSPTDR	Phospho (STY)	sp|P35724|MNR2_YEAST	yes	yes	Hall_60-1031_1_B	52.693	3.5084	2.7462
QEEQEQQIEQSSPTEANDR	Phospho (STY)	sp|P08678|CYAA_YEAST	yes	yes	Hall_40-1031_1_B	88.565	3.992	2.7414
LSATSQTAASATPGVAQSR	Phospho (STY)	sp|P35197|GCS1_YEAST	yes	yes	Hall_40-1031_1_B	124.66	4.3275	2.7397
DFELEETDEEKAER	Unmodified	sp|P02829|HSP82_YEAST;sp|P15108|HSC82_YEAST	no	no	Hall_60-1031_1_B	91.441	3.6057	2.7382
TEISSSASLASSDYSQR	2 Phospho (STY)	sp|Q08157|YOL19_YEAST	yes	yes	Hall_60-1031_1_B	45.829	3.6299	2.7381
LSSSMPNSPK	2 Phospho (STY)	sp|Q07533|CYK3_YEAST	yes	yes	Hall_60-1031_1_B	53.569	3.3318	2.7236
VESGSQQTSIHSTPIVQKLETDESPIQTK	4 Phospho (STY)	sp|P23585|HXT2_YEAST	yes	yes	Hall_20-1031_1_B	53.844	2.827	2.72
FIDDAIEDTSLDSNDDGGEGNGQSYDDDVDNDKETK	3 Phospho (STY)	sp|P27637|BUD14_YEAST	yes	yes	Hall_20-1031_1_B	44.564	2.8369	2.7181
SENNDQNDVDEESEEKEIEQVK	Phospho (STY)	sp|Q12191|BUG1_YEAST	yes	yes	Hall_40-1031_1_B	42.106	2.7996	2.7152
LNTNVIR	Unmodified	sp|P22146|GAS1_YEAST	yes	yes	Hall_60-1031_1_B	34.892	2.7357	2.71
SSTSLSNLPAVK	2 Phospho (STY)	sp|P32386|YBT1_YEAST	yes	yes	Hall_60-1031_1_B	75.102	2.9317	2.7051
IMHVMTFDDDSDDGDDNDDEDR	Phospho (STY)	sp|Q08729|DSE3_YEAST	yes	yes	Hall_40-1031_1_B	56.529	4.1081	2.6902
SFDDTIELK	Phospho (STY)	sp|P39104|PIK1_YEAST	yes	yes	Hall_40-1031_1_B	40.715	3.1472	2.6839
EQLKDMDADDSSDDEDGDLNELESTPAK	2 Phospho (STY)	sp|P21827|RCC1_YEAST	yes	yes	Hall_60-1031_1_B	142.2	2.8832	2.6834
LDSSSPNSHPHPSGLNSPK	2 Phospho (STY)	sp|P53901|INN1_YEAST	yes	yes	Hall_40-1031_1_B	44.258	3.4623	2.68
ASVSAMSPPLCR	2 Phospho (STY)	sp|P53273|YG35_YEAST	yes	yes	Hall_40-1031_1_B	104.7	3.7415	2.6799
GSSDSFNLPHQISR	2 Phospho (STY)	sp|P47135|JSN1_YEAST	yes	yes	Hall_60-1031_1_B	57.679	3.7931	2.6752
IETESTTIPNDSDR	Phospho (STY)	sp|Q08986|SAM3_YEAST	yes	yes	Hall_20-1031_1_B	67.964	3.5525	2.6685
ITSQGDLEADGSSDEETEQEPHSK	2 Phospho (STY)	sp|P43585|VTC2_YEAST	yes	yes	Hall_40-1031_1_B	91.733	3.4378	2.6631
MWLEQHPDGVTNEYQGPRSDDEDDEDSE	2 Phospho (STY)	sp|Q12055|KAD6_YEAST	yes	yes	Hall_40-1031_1_B	106.61	4.3168	2.6616
DGKYDLDFK	Unmodified	sp|P00925|ENO2_YEAST;sp|P00924|ENO1_YEAST	no	no	Hall_20-1031_1_B	28.204	2.7198	2.6503
SQSLTSSVANNAPQSVR	2 Phospho (STY)	sp|P34216|EDE1_YEAST	yes	yes	Hall_40-1031_1_B	53.718	3.7838	2.644
EQLKDMDADDSSDDEDGDLNELESTPAK	2 Phospho (STY)	sp|P21827|RCC1_YEAST	yes	yes	Hall_40-1031_1_B	138.78	2.7869	2.6354
AADVENLSDDDEHRQNESR	2 Phospho (STY)	sp|P25558|BUD3_YEAST	yes	yes	Hall_40-1031_1_B	40.682	3.9827	2.6344
DLSTLVHSSSPSTSSNMDVGNPR	Phospho (STY)	sp|P19659|MED15_YEAST	yes	yes	Hall_40-1031_1_B	46.178	3.9401	2.6342
KHSLVTSPLK	2 Phospho (STY)	sp|P38041|BOB1_YEAST	yes	yes	Hall_60-1031_1_B	43.382	2.8288	2.6278
NEATPEAEQVK	Phospho (STY)	sp|Q08245|ZEO1_YEAST	yes	yes	Hall_40-1031_1_B	47.712	3.2636	2.6205
VSLSSPKSPQENDTVVDILGDAHSK	2 Phospho (STY)	sp|Q06336|GGA1_YEAST	yes	yes	Hall_60-1031_1_B	98.632	2.6252	2.6181
MSSDEEDFNDIYGDDKPTTTEEVK	2 Phospho (STY)	sp|Q99383|HRP1_YEAST	yes	yes	Hall_60-1031_1_B	140.46	2.6905	2.6158
THPNSPTPGIK	2 Phospho (STY)	sp|P35724|MNR2_YEAST	yes	yes	Hall_40-1031_1_B	43.991	3.2197	2.6144
DTDAEGKPLER	Unmodified	sp|P32324|EF2_YEAST	yes	yes	Hall_60-1031_1_B	38.402	3.0143	2.6143
DKEVHSSSDEESDDDDAPQEEGLHSGK	4 Phospho (STY)	sp|Q08492|BUD21_YEAST	yes	yes	Hall_20-1031_1_B	47.919	2.7458	2.6022
GEYYNQDNNDGLEEDESESEQEADVPK	2 Phospho (STY)	sp|Q06205|FKBP4_YEAST	yes	yes	Hall_40-1031_1_B	157.83	3.3399	2.6007
NNNINSNSDDDDDEFGDFQSETSPDTTAPK	Phospho (STY)	sp|Q03769|ENT5_YEAST	yes	yes	Hall_60-1031_1_B	50.499	3.238	2.5972
RASDATLGSIDFGDDENIAK	3 Phospho (STY)	sp|P39109|YCFI_YEAST	yes	yes	Hall_40-1031_1_B	74.287	3.2169	2.5969
TNLAPNNTSTSSLMKPESSLYLGNSNK	2 Phospho (STY)	sp|P39719|FLC2_YEAST	yes	yes	Hall_60-1031_1_B	45.269	2.7916	2.5949
ISIDSSDEESELSKK	2 Phospho (STY)	sp|Q04373|PUF6_YEAST	yes	yes	Hall_60-1031_1_B	55.688	2.8242	2.5934
ISIDSSDEESELSK	2 Phospho (STY)	sp|Q04373|PUF6_YEAST	yes	yes	Hall_20-1031_1_B	134.9	3.1022	2.5909
SHERPDDVSV	2 Phospho (STY)	sp|P54003|SUR7_YEAST	yes	yes	Hall_60-1031_1_B	41.644	3.4847	2.5887
DKEVHSSSDEESDDDDAPQEEGLHSGK	4 Phospho (STY)	sp|Q08492|BUD21_YEAST	yes	yes	Hall_60-1031_1_B	74.748	2.8564	2.5882
VTMTEVPKDTENVIAGSDDDISDISDEEDISDLK	3 Phospho (STY)	sp|P36119|YK03_YEAST	yes	yes	Hall_40-1031_1_B	47.479	2.7158	2.5878
SAAQSQLPNTFDKDNEGMDADHSVK	2 Phospho (STY)	sp|P36169|SKG1_YEAST	yes	yes	Hall_40-1031_1_B	42.355	2.7074	2.5829
TPARTPTPTPPVVAEPAISPR	3 Phospho (STY)	sp|P33338|SLA2_YEAST	yes	yes	Hall_40-1031_1_B	44.317	3.8068	2.5811
KTLSDSDEDDDDVVK	2 Phospho (STY)	sp|P89105|CTR9_YEAST	yes	yes	Hall_20-1031_1_B	54.501	2.5442	2.5775
EQDSPHSESSDLPPILEK	2 Phospho (STY)	sp|Q12276|HER1_YEAST	yes	yes	Hall_60-1031_1_B	47.728	3.0432	2.5775
DGKYDLDFK	Unmodified	sp|P00925|ENO2_YEAST;sp|P00924|ENO1_YEAST	no	no	Hall_40-1031_1_B	20.304	2.6602	2.5739
NPISSTVSSNQQSPK	Phospho (STY)	sp|P53550|DCP2_YEAST	yes	yes	Hall_60-1031_1_B	159.04	2.9403	2.5655
AISAQADKQDISSSTR	Unmodified	sp|P19097|FAS2_YEAST	yes	yes	Hall_60-1031_1_B	51.888	3.3717	2.5638
SKVEDAEYESSDDEDEKLDK	2 Phospho (STY)	sp|Q05022|RRP5_YEAST	yes	yes	Hall_20-1031_1_B	98.175	2.5787	2.5615
DSYVSDDVANSTER	Phospho (STY)	sp|P32901|PTR2_YEAST	yes	yes	Hall_20-1031_1_B	89.541	3.3335	2.5551
NESFHDNLSESQVQPAVAPPNTGK	2 Phospho (STY)	sp|P32465|HXT1_YEAST	yes	yes	Hall_40-1031_1_B	41.133	3.3118	2.5533
TPTPTPPVVAEPAISPRPVSQR	2 Phospho (STY)	sp|P33338|SLA2_YEAST	yes	yes	Hall_60-1031_1_B	43.554	3.3697	2.5458
LLSDDEYEDDNNNDSTNNDKDK	Phospho (STY)	sp|P54000|SUB1_YEAST	yes	yes	Hall_40-1031_1_B	77.19	2.6062	2.5443
VETGVIKPGMVVTFAPAGVTTEVK	Unmodified	sp|P02994|EF1A_YEAST	yes	yes	Hall_60-1031_1_B	137.24	2.6888	2.5372
HMSGDEDESGDDREEEEEEEEEEEGRLDLEK	2 Phospho (STY)	sp|P36049|EBP2_YEAST	yes	yes	Hall_20-1031_1_B	133.66	3.0055	2.5369
LIQGLSDDDDAKSEQEFDAVADEDADDKGFK	2 Phospho (STY)	sp|Q12176|MAK21_YEAST	yes	yes	Hall_20-1031_1_B	164.4	2.5259	2.5333
FIDDAIEDTSLDSNDDGGEGNGQSYDDDVDNDKETK	2 Phospho (STY)	sp|P27637|BUD14_YEAST	yes	yes	Hall_60-1031_1_B	69.482	2.648	2.5311
VVAETTYIDTPDTETK	2 Phospho (STY)	sp|Q08412|CUE5_YEAST	yes	yes	Hall_40-1031_1_B	77.391	3.2381	2.5057
SSPDAVDSVGK	Phospho (STY)	sp|P53629|ARE2_YEAST	yes	yes	Hall_40-1031_1_B	81.92	3.1834	2.5054
HSTLGNADPNYLNDDDESSDDDLPLALK	2 Phospho (STY)	sp|P53120|YGO0_YEAST	yes	yes	Hall_40-1031_1_B	62.1	2.971	2.502
SCSSNLIDEEDESVGYIHLK	2 Phospho (STY)	sp|Q04958|NTE1_YEAST	yes	yes	Hall_60-1031_1_B	57.61	2.717	2.5011
MIGVLNNSSESDEEESNDEK	2 Phospho (STY)	sp|O13563|RPN13_YEAST	yes	yes	Hall_40-1031_1_B	74.876	3.2205	2.4947
SVEDFMAAMQRVSTQHEK	2 Phospho (STY)	sp|P05030|PMA1_YEAST;sp|P19657|PMA2_YEAST	yes	no	Hall_40-1031_1_B	89.663	3.2097	2.4944
DSYVSDDVANSTER	Phospho (STY)	sp|P32901|PTR2_YEAST	yes	yes	Hall_40-1031_1_B	88.282	3.4593	2.4912
ANLDQNLNSPDNNRFPSSTSSSNR	Phospho (STY)	sp|Q00816|REG1_YEAST	yes	yes	Hall_40-1031_1_B	62.683	3.4685	2.4865
SAPPNITR	Phospho (STY)	sp|Q03373|DIG2_YEAST	yes	yes	Hall_40-1031_1_B	55.549	3.49	2.4835
HLSNILSNEEGIER	2 Phospho (STY)	sp|Q02785|PDR12_YEAST	yes	yes	Hall_60-1031_1_B	49.066	3.5097	2.475
GSSDSFNLPHQISR	2 Phospho (STY)	sp|P47135|JSN1_YEAST	yes	yes	Hall_40-1031_1_B	45.207	3.9069	2.4724
IYEVEGMR	Unmodified	sp|P06169|PDC1_YEAST	yes	yes	Hall_40-1031_1_B	47.849	3.8499	2.4702
VVAETTYIDTPDTETK	2 Phospho (STY)	sp|Q08412|CUE5_YEAST	yes	yes	Hall_60-1031_1_B	81.807	2.9123	2.4693
LIQGLSDDDDAKSEQEFDAVADEDADDK	2 Phospho (STY)	sp|Q12176|MAK21_YEAST	yes	yes	Hall_60-1031_1_B	48.337	2.4915	2.4662
MNSMTSGANVR	2 Phospho (STY)	sp|Q05812|MSC3_YEAST	yes	yes	Hall_40-1031_1_B	51.841	3.6992	2.4633
LIQGLSDDDDAKSEQEFDAVADEDADDKGFK	2 Phospho (STY)	sp|Q12176|MAK21_YEAST	yes	yes	Hall_60-1031_1_B	173.7	2.5039	2.4624
ESSSISVSEELSSADERDAEDFSK	2 Phospho (STY)	sp|P31382|PMT2_YEAST	yes	yes	Hall_60-1031_1_B	121.49	3.035	2.4584
TLANTAVVIR	Unmodified	sp|P05030|PMA1_YEAST	yes	yes	Hall_40-1031_1_B	35.152	3.432	2.4546
ILTPTSLGK	2 Phospho (STY)	sp|Q99271|NAH1_YEAST	yes	yes	Hall_40-1031_1_B	84.507	3.1793	2.443
LLLSPASSNVDDDRNR	3 Phospho (STY)	sp|P53273|YG35_YEAST	yes	yes	Hall_40-1031_1_B	66.059	3.5206	2.4421
DGKYDLDFKNPESDK	Unmodified	sp|P00925|ENO2_YEAST	yes	yes	Hall_20-1031_1_B	34.302	2.5001	2.442
SLSSAQSSSSGPSSSSEEDDSRDIESLDKK	4 Phospho (STY)	sp|P12683|HMDH1_YEAST	yes	yes	Hall_40-1031_1_B	47.919	2.4936	2.4392
YDVVIDQK	Unmodified	sp|P17709|HXKG_YEAST	yes	yes	Hall_60-1031_1_B	81.548	2.8378	2.4383
FLDIEAEVSDDEDEDEDEEDSELVR	Phospho (STY)	sp|P27692|SPT5_YEAST	yes	yes	Hall_40-1031_1_B	152.99	3.3167	2.4339
SPSIDASPPENNSSHNIVPIK	Phospho (STY)	sp|Q12141|YG11B_YEAST;sp|Q12414|YP11B_YEAST;sp|P0C2I3|YD15B_YEAST;sp|Q12273|YO11B_YEAST;sp|Q03612|YE11B_YEAST;sp|Q03434|YM12B_YEAST;sp|P47098|YJ11B_YEAST;sp|P0C2I5|YL12B_YEAST;sp|P0C2I9|YP12B_YEAST;sp|P47100|YJ12B_YEAST;sp|Q07793|YD13B_YEAST;sp|P0C2I2|YD14B_YEAST;sp|Q03855|YD11B_YEAST;sp|Q04670|YM14B_YEAST;sp|Q12269|YG12B_YEAST;sp|Q04711|YM11B_YEAST;sp|Q92393|YO12B_YEAST;sp|P0C2I6|YL13B_YEAST;sp|…	yes	no	Hall_40-1031_1_B	100.79	3.1566	2.4313
TTTMNSAAESEVNITR	2 Phospho (STY)	sp|Q07824|TPO1_YEAST	yes	yes	Hall_40-1031_1_B	111.33	3.4973	2.4292
NADDAHTIPESHLSR	3 Phospho (STY)	sp|P23900|FPS1_YEAST	yes	yes	Hall_40-1031_1_B	42.382	3.3716	2.4267
RLSSSSMEPATNK	2 Phospho (STY)	sp|P36115|IRS4_YEAST	yes	yes	Hall_40-1031_1_B	48.704	3.0406	2.4263
KSSYITVDGIK	2 Phospho (STY)	sp|P48813|GNP1_YEAST	yes	yes	Hall_40-1031_1_B	41.542	2.5148	2.4239
VDHFLANEAK	Unmodified	sp|P38720|6PGD1_YEAST	yes	yes	Hall_20-1031_1_B	34.755	2.8305	2.4235
ESDDLDDVSLNHDER	Phospho (STY)	sp|Q04410|GRH1_YEAST	yes	yes	Hall_40-1031_1_B	50.155	3.3302	2.4132
AEVVDKLDEEESEDSYEQDYADPEPGNDEGSNENIVK	2 Phospho (STY)	sp|Q03661|ESC1_YEAST	yes	yes	Hall_40-1031_1_B	80.116	2.5655	2.4103
SFSAGNNFQSSSSEK	Phospho (STY)	sp|P38084|BAP2_YEAST	yes	yes	Hall_40-1031_1_B	125.52	3.1022	2.4055
ESSSISVSEELSSADERDAEDFSK	2 Phospho (STY)	sp|P31382|PMT2_YEAST	yes	yes	Hall_40-1031_1_B	140.9	3.0862	2.399
ADQGPQDEVEATQMNDLTSAISPSSR	2 Phospho (STY)	sp|P25376|AGP1_YEAST	yes	yes	Hall_40-1031_1_B	75.553	3.6718	2.3975
DSSPVPSDLDEK	2 Phospho (STY)	sp|P38266|AIM3_YEAST	yes	yes	Hall_40-1031_1_B	48.14	3.1072	2.3953
FASTNHDRSESDSDLDI	3 Phospho (STY)	sp|Q04004|PLP1_YEAST	yes	yes	Hall_40-1031_1_B	45.879	3.3665	2.3877
LLNSPESDGSVNR	2 Phospho (STY)	sp|P40476|PRM5_YEAST	yes	yes	Hall_40-1031_1_B	58.831	3.7832	2.3842
SNESLDDNEEEDGVTGTTTEDVTGTSR	Phospho (STY)	sp|P38845|CRP1_YEAST	yes	yes	Hall_20-1031_1_B	69.873	3.1941	2.3777
MRDSLDTTGR	2 Phospho (STY)	sp|P39960|BEM2_YEAST	yes	yes	Hall_40-1031_1_B	44.616	3.2911	2.376
VPDVLHLNK	Unmodified	sp|P0CT04|IPB2_YEAST	yes	yes	Hall_60-1031_1_B	56.729	2.8099	2.3738
SAITDKDKDLYK	2 Phospho (STY)	sp|P36169|SKG1_YEAST	yes	yes	Hall_60-1031_1_B	43.798	2.4187	2.3721
LEETKESLQNK	Phospho (STY)	sp|Q08245|ZEO1_YEAST	yes	yes	Hall_40-1031_1_B	78.486	2.4392	2.3704
SIFDTDDDD	Phospho (STY)	sp|P36054|RCN1_YEAST	yes	yes	Hall_40-1031_1_B	85.676	3.1652	2.3669
INSGTFVK	Unmodified	sp|P05737|RL7A_YEAST;sp|Q12213|RL7B_YEAST	no	no	Hall_20-1031_1_B	50.127	2.7588	2.3533
FVDDGTMDTDQEDSLVSTPK	3 Phospho (STY)	sp|P38132|MCM7_YEAST	yes	yes	Hall_40-1031_1_B	55.063	3.027	2.3517
EQLASQLVDLKK	Unmodified	sp|P0CX85|RL35B_YEAST;sp|P0CX84|RL35A_YEAST	yes	no	Hall_20-1031_1_B	79.639	2.4711	2.3487
KKDESDSENDIEIK	2 Phospho (STY)	sp|P32499|NUP2_YEAST	yes	yes	Hall_40-1031_1_B	87.49	2.294	2.3481
TTTMNSAAESEVNITR	2 Phospho (STY)	sp|Q07824|TPO1_YEAST	yes	yes	Hall_20-1031_1_B	145.62	3.0088	2.3458
VSLSSPKSPQENDTVVDILGDAHSK	2 Phospho (STY)	sp|Q06336|GGA1_YEAST	yes	yes	Hall_40-1031_1_B	55.827	2.3758	2.3398
KTLSDSDEDDDDVVK	2 Phospho (STY)	sp|P89105|CTR9_YEAST	yes	yes	Hall_40-1031_1_B	55.213	2.4531	2.3366
VNSDFEDFSSDEETDQHNVLIQTK	3 Phospho (STY)	sp|P53743|ESF2_YEAST	yes	yes	Hall_20-1031_1_B	59.429	2.8035	2.3345
ASVSAMSPPLCR	2 Phospho (STY)	sp|P53273|YG35_YEAST	yes	yes	Hall_60-1031_1_B	80.746	3.1949	2.3329
SNESLDDNEEEDGVTGTTTEDVTGTSR	Phospho (STY)	sp|P38845|CRP1_YEAST	yes	yes	Hall_40-1031_1_B	81.91	3.2389	2.3325
TFPQTIDTASDQSDLAKR	2 Phospho (STY)	sp|Q12333|FRE7_YEAST	yes	yes	Hall_60-1031_1_B	60.991	2.6554	2.3309
SNDSNYGVTNISTTDKK	Phospho (STY)	sp|Q05543|RT103_YEAST	yes	yes	Hall_40-1031_1_B	44.415	2.4514	2.3298
ADDEEDLSDENIQPELR	Phospho (STY)	sp|P14164|ABF1_YEAST	yes	yes	Hall_40-1031_1_B	75.55	3.2447	2.3235
DFVALSDDEDEDGKQNCAVGGPEK	Phospho (STY)	sp|P25558|BUD3_YEAST	yes	yes	Hall_40-1031_1_B	99.711	2.3683	2.3226
AIASSPSLNSNLSK	Phospho (STY)	sp|P32486|KRE6_YEAST	yes	yes	Hall_40-1031_1_B	85.554	2.9871	2.3213
ELSAEKEAQADAAAEIAEDAAEAEDAGKPK	Phospho (STY)	sp|P39015|STM1_YEAST	yes	yes	Hall_40-1031_1_B	43.622	2.1836	2.3187
SGGSTPLDSQTK	Phospho (STY)	sp|P53890|BNI5_YEAST	yes	yes	Hall_40-1031_1_B	45.257	2.8601	2.3176
SGTGISMTHDK	2 Phospho (STY)	sp|P34756|FAB1_YEAST	yes	yes	Hall_40-1031_1_B	72.496	2.9317	2.3145
AYLASDSDESDGQVDEEAK	3 Phospho (STY)	sp|Q06344|ESF1_YEAST	yes	yes	Hall_60-1031_1_B	107.57	2.7103	2.3144
LHNDTDEEESESEDESDEDEDIESTSLNDIPGEVR	4 Phospho (STY)	sp|P34222|PTH2_YEAST	yes	yes	Hall_60-1031_1_B	46.31	2.8694	2.3103
INVSSPFSSATK	2 Phospho (STY)	sp|Q08816|YO352_YEAST	yes	yes	Hall_60-1031_1_B	67.997	2.5682	2.3033
YSQQFQDNFIEDTDSEDDIDSDLETDATKK	3 Phospho (STY)	sp|P38426|TPS3_YEAST	yes	yes	Hall_40-1031_1_B	49.767	2.4084	2.2968
GLDAIDK	Unmodified	sp|P05030|PMA1_YEAST;sp|P19657|PMA2_YEAST	yes	no	Hall_40-1031_1_B	55.676	2.8706	2.2954
SAKSFNDLQHTLSLSK	2 Phospho (STY)	sp|P38966|YD089_YEAST	yes	yes	Hall_20-1031_1_B	45.696	2.2576	2.2915
EIGDFEDLSTENEK	Unmodified	sp|P04802|SYDC_YEAST	yes	yes	Hall_60-1031_1_B	51.841	2.8482	2.2884
IYEVEGMR	Unmodified	sp|P06169|PDC1_YEAST	yes	yes	Hall_60-1031_1_B	68.422	2.9982	2.2841
TTTMNSAAESEVNITR	2 Phospho (STY)	sp|Q07824|TPO1_YEAST	yes	yes	Hall_60-1031_1_B	151.57	3.0991	2.2767
LETDESPIQTK	2 Phospho (STY)	sp|P23585|HXT2_YEAST	yes	yes	Hall_60-1031_1_B	58.04	2.8558	2.2763
IYGKPVQEEDADIDNLPSDEEPYTNDDDVQDSEPR	Phospho (STY)	sp|Q08965|BMS1_YEAST	yes	yes	Hall_60-1031_1_B	41.591	2.7848	2.2749
FIEATKESDEDSDADEFFDAEEAASDKK	2 Phospho (STY)	sp|P35845|OSH1_YEAST	yes	yes	Hall_60-1031_1_B	132.82	2.3478	2.2671
DAMMSAPGSR	2 Phospho (STY)	sp|P06634|DED1_YEAST	yes	yes	Hall_40-1031_1_B	55.261	3.446	2.2662
ILETYVKFK	Unmodified	sp|Q12387|NAA25_YEAST	yes	yes	Hall_40-1031_1_B	18.44	2.2959	2.266
DNKLPLSNENDSSDEEENEKELP	2 Phospho (STY)	sp|P25635|PWP2_YEAST	yes	yes	Hall_60-1031_1_B	77.045	2.4159	2.2632
GLQTDDDEDWSTK	Phospho (STY)	sp|P53863|JJJ1_YEAST	yes	yes	Hall_40-1031_1_B	68.972	2.6976	2.2614
SNSLITSTDPVEDHISK	Phospho (STY)	sp|Q06146|YL257_YEAST	yes	yes	Hall_40-1031_1_B	103.26	2.8833	2.2599
NFSAPNVSSSSNSLR	2 Phospho (STY)	sp|P47116|PTK2_YEAST	yes	yes	Hall_20-1031_1_B	67.115	2.9284	2.2465
NPTKSPPPPPSPSTMDTGTSNSPSK	3 Phospho (STY)	sp|P37370|VRP1_YEAST	yes	yes	Hall_40-1031_1_B	49.118	2.3535	2.2394
LPASSSPSPSPTSSASPSR	2 Phospho (STY)	sp|P39732|GIP4_YEAST	yes	yes	Hall_40-1031_1_B	40.349	3.4317	2.2363
LFVQDDDDELDSSSDDFQDAK	2 Phospho (STY)	sp|P40157|VID27_YEAST	yes	yes	Hall_60-1031_1_B	81.356	2.4993	2.2362
STTPTSPVSQPSIISHR	2 Phospho (STY)	sp|P43560|LAM5_YEAST	yes	yes	Hall_60-1031_1_B	96.414	3.0418	2.2341
LEGADDRLEADDSDDLENIDSGDLALYK	Phospho (STY)	sp|Q12513|TMA17_YEAST	yes	yes	Hall_60-1031_1_B	105.98	2.6289	2.2317
VLLNTTSSAR	Phospho (STY)	sp|P11075|SEC7_YEAST	yes	yes	Hall_40-1031_1_B	55.353	3.46	2.2282
AGLDNVDAESK	Phospho (STY)	sp|P09064|IF2B_YEAST	yes	yes	Hall_40-1031_1_B	144.47	2.8331	2.2249
SSLSSLSNQR	2 Phospho (STY)	sp|P25351|YCR3_YEAST	yes	yes	Hall_60-1031_1_B	77.593	3.0521	2.2244
VATTGEWDK	Unmodified	sp|P06169|PDC1_YEAST	yes	yes	Hall_60-1031_1_B	43.808	2.5353	2.223
EYVPLDNAEQSTSSSQETK	2 Phospho (STY)	sp|P33322|CBF5_YEAST	yes	yes	Hall_60-1031_1_B	54.974	2.8468	2.2225
SDESAHTSSSPEANNSSLPASPR	2 Phospho (STY)	sp|P38966|YD089_YEAST	yes	yes	Hall_60-1031_1_B	65.765	3.0196	2.2213
ILTGSVNEPDRVEVDYTNCAPMGGDRPYPPSLPSR	2 Phospho (STY)	sp|Q07824|TPO1_YEAST	yes	yes	Hall_60-1031_1_B	71.575	2.9923	2.2211
GKESDSDLELSDDDDEKEVKDEQEDADIDPEAAFR	3 Phospho (STY)	sp|P53313|SDA1_YEAST	yes	yes	Hall_60-1031_1_B	60.659	2.1931	2.2152
FKEEDEKESQR	Unmodified	sp|P10591|HSP71_YEAST;sp|P10592|HSP72_YEAST	no	no	Hall_60-1031_1_B	22.232	2.3518	2.2145
TDTSSSSSSSSASSVSAHQPTQEKPAK	4 Phospho (STY)	sp|P05030|PMA1_YEAST	yes	yes	Hall_40-1031_1_B	85.619	2.3356	2.2104
LGSPIPGESSPAEVPK	2 Phospho (STY)	sp|P34223|UBX1_YEAST	yes	yes	Hall_60-1031_1_B	88.992	2.7276	2.2095
HLSNILSNEEGIER	2 Phospho (STY)	sp|Q02785|PDR12_YEAST	yes	yes	Hall_40-1031_1_B	55.267	3.4741	2.2088
GYGDFDSEDEDYDYGR	Phospho (STY)	sp|P32793|YSC84_YEAST	yes	yes	Hall_40-1031_1_B	46.408	3.3875	2.2077
LETDESPIQTK	2 Phospho (STY)	sp|P23585|HXT2_YEAST	yes	yes	Hall_40-1031_1_B	89.629	2.8608	2.2054
TEISSSASLASSDYSQR	2 Phospho (STY)	sp|Q08157|YOL19_YEAST	yes	yes	Hall_40-1031_1_B	44.005	3.1245	2.2028
SQNAPSDGTGSSTPQHHDEDEDELSR	4 Phospho (STY)	sp|P38431|IF5_YEAST	yes	yes	Hall_40-1031_1_B	65.134	3.464	2.2026
NLMSLPTNTPR	2 Phospho (STY)	sp|P53273|YG35_YEAST	yes	yes	Hall_40-1031_1_B	81.494	3.0597	2.2018
QDSTSKLEDFFSEDEEEEESGLR	2 Phospho (STY)	sp|P23615|SPT6_YEAST	yes	yes	Hall_40-1031_1_B	51.834	2.6146	2.1997
TGTKPAAVFTETLK	Unmodified	sp|P10664|RL4A_YEAST	yes	yes	Hall_20-1031_1_B	122.93	2.2312	2.1993
GVGYIYESEVSDDEDSSTEACK	2 Phospho (STY)	sp|P32501|EI2BE_YEAST	yes	yes	Hall_20-1031_1_B	82.362	2.5787	2.1984
EQAEASIDNLK	Phospho (STY)	sp|Q08245|ZEO1_YEAST	yes	yes	Hall_20-1031_1_B	113.99	2.5728	2.1971
NVPTPSPSPK	2 Phospho (STY)	sp|P25358|ELO2_YEAST	yes	yes	Hall_60-1031_1_B	49.423	2.7544	2.195
KTDDSDSDMDIGIK	2 Phospho (STY)	sp|Q06344|ESF1_YEAST	yes	yes	Hall_60-1031_1_B	57.328	2.2766	2.1926
EINGEFDNSSDNDKR	2 Phospho (STY)	sp|Q04500|UTP14_YEAST	yes	yes	Hall_40-1031_1_B	84.14	2.8167	2.1914
FIEATKESDEDSDADEFFDAEEAASDKK	2 Phospho (STY)	sp|P35845|OSH1_YEAST	yes	yes	Hall_20-1031_1_B	109.11	2.1792	2.1826
QEAPKSPSPLK	2 Phospho (STY)	sp|Q06440|CORO_YEAST	yes	yes	Hall_60-1031_1_B	43.03	2.3772	2.1778
ITTRGFSIQCRITTEDPSKNFQPDTGR	Unmodified	sp|P32327|PYC2_YEAST	yes	yes	Hall_40-1031_1_B	11.003	2.5285	2.1698
AVQESDSTTSRIIEEHESPIDAEK	3 Phospho (STY)	sp|Q06689|YL413_YEAST	yes	yes	Hall_40-1031_1_B	56.247	2.787	2.1676
TSSASSPQDLEK	2 Phospho (STY)	sp|Q12359|ATO3_YEAST	yes	yes	Hall_60-1031_1_B	69.716	2.733	2.1672
SHQSLHATTSSPNNNAPIVVGR	3 Phospho (STY)	sp|Q12515|PAR32_YEAST	yes	yes	Hall_20-1031_1_B	77.693	2.7435	2.1668
NADDAHTIPESHLSR	3 Phospho (STY)	sp|P23900|FPS1_YEAST	yes	yes	Hall_60-1031_1_B	62.475	2.915	2.1617
GCLTFEPNPSPNSSPDLLSK	2 Phospho (STY)	sp|Q12246|LCB4_YEAST	yes	yes	Hall_60-1031_1_B	76.21	2.3932	2.1613
LPLQDVYK	Unmodified	sp|P02994|EF1A_YEAST	yes	yes	Hall_40-1031_1_B	75.854	2.662	2.161
AYTEQNVETAHVAK	Unmodified	sp|Q12349|ATP14_YEAST	yes	yes	Hall_60-1031_1_B	70.889	2.6483	2.1529
QLGLGTNIYNAER	Unmodified	sp|P05030|PMA1_YEAST;sp|P19657|PMA2_YEAST	yes	no	Hall_60-1031_1_B	58.37	2.9721	2.151
ITITNDK	Unmodified	sp|P10591|HSP71_YEAST;sp|P09435|HSP73_YEAST;sp|P10592|HSP72_YEAST;sp|P22202|HSP74_YEAST	no	no	Hall_60-1031_1_B	50.127	2.6719	2.1469
GAFDLCLK	Unmodified	sp|P04840|VDAC1_YEAST	yes	yes	Hall_40-1031_1_B	35.618	2.5353	2.143
SAFSDEENEESSGDEDDGFLK	3 Phospho (STY)	sp|P42846|KRI1_YEAST	yes	yes	Hall_40-1031_1_B	101.49	2.6322	2.1384
DMDADDSSDDEDGDLNELESTPAK	2 Phospho (STY)	sp|P21827|RCC1_YEAST	yes	yes	Hall_20-1031_1_B	59.814	2.5649	2.1376
EQAEASIDNLKNEATPEAEQVK	Unmodified	sp|Q08245|ZEO1_YEAST	yes	yes	Hall_60-1031_1_B	63.578	2.1856	2.1347
DVVVEGLR	Unmodified	sp|P41805|RL10_YEAST	yes	yes	Hall_40-1031_1_B	47.082	2.9724	2.1343
SSLVSLSK	2 Phospho (STY)	sp|P53950|VAC7_YEAST	yes	yes	Hall_60-1031_1_B	87.184	2.8058	2.1313
KKDESDSENDIEIK	2 Phospho (STY)	sp|P32499|NUP2_YEAST	yes	yes	Hall_20-1031_1_B	68.82	2.1507	2.131
MASIDWSSEEEEEEQVK	2 Phospho (STY)	sp|P23201|SPA2_YEAST	yes	yes	Hall_40-1031_1_B	86.497	2.7524	2.1306
SSISNTSDHDGANRASDVK	3 Phospho (STY)	sp|Q03559|YM8V_YEAST	yes	yes	Hall_60-1031_1_B	92.932	2.5026	2.1259
GESYQSAEQEIDHTAPEK	2 Phospho (STY)	sp|Q06146|YL257_YEAST	yes	yes	Hall_40-1031_1_B	160.55	2.7391	2.1243
SSLVSLSK	2 Phospho (STY)	sp|P53950|VAC7_YEAST	yes	yes	Hall_40-1031_1_B	60.255	2.7099	2.1243
KQQPTGDSTPSGTATNSAVSTPLTPK	4 Phospho (STY)	sp|P31384|CCR4_YEAST	yes	yes	Hall_40-1031_1_B	55.492	2.2577	2.1195
LEGADDRLEADDSDDLENIDSGDLALYK	Phospho (STY)	sp|Q12513|TMA17_YEAST	yes	yes	Hall_40-1031_1_B	140.3	2.7112	2.119
TPARTPTPTPPVVAEPAISPR	2 Phospho (STY)	sp|P33338|SLA2_YEAST	yes	yes	Hall_60-1031_1_B	47.237	2.9742	2.1157
YAISEDEDEEENYSDDDDFDR	2 Phospho (STY)	sp|P27637|BUD14_YEAST	yes	yes	Hall_60-1031_1_B	56.149	2.8751	2.1143
SFVDENSPTDR	Phospho (STY)	sp|P35724|MNR2_YEAST	yes	yes	Hall_40-1031_1_B	132.06	2.9461	2.1137
MLTGPAR	Phospho (STY)	sp|P32568|SNQ2_YEAST	yes	yes	Hall_40-1031_1_B	98.458	3.0808	2.1108
FELTEEDEEVSELIEELIDTR	Unmodified	sp|P32860|NFU1_YEAST	yes	yes	Hall_40-1031_1_B	21.2	2.9505	2.1102
ILTPTSLGK	2 Phospho (STY)	sp|Q99271|NAH1_YEAST	yes	yes	Hall_60-1031_1_B	56.359	2.2859	2.109
AGLDNVDAESK	Phospho (STY)	sp|P09064|IF2B_YEAST	yes	yes	Hall_60-1031_1_B	40.725	2.4774	2.1089
GESYQSAEQEIDHTAPEK	Phospho (STY)	sp|Q06146|YL257_YEAST	yes	yes	Hall_20-1031_1_B	157.07	2.4698	2.1084
MPQTVEWSK	Unmodified	sp|P38013|AHP1_YEAST	yes	yes	Hall_60-1031_1_B	44.753	2.5803	2.0982
ISIDSSDEESELSKK	2 Phospho (STY)	sp|Q04373|PUF6_YEAST	yes	yes	Hall_20-1031_1_B	44.44	2.1912	2.0927
DNSFASINGQPEQELQYK	2 Phospho (STY)	sp|P40161|RT106_YEAST	yes	yes	Hall_60-1031_1_B	53.342	2.6018	2.0897
NESFHDNLSESQVQPAVAPPNTGK	2 Phospho (STY)	sp|P32465|HXT1_YEAST	yes	yes	Hall_20-1031_1_B	43.103	2.4731	2.0894
ILTPTSLGK	2 Phospho (STY)	sp|Q99271|NAH1_YEAST	yes	yes	Hall_20-1031_1_B	82.417	2.4742	2.0875
DKYSLEADATKENNNGSDDESDDESVNCEACK	2 Phospho (STY)	sp|P21373|UTR1_YEAST	yes	yes	Hall_20-1031_1_B	49.479	2.1034	2.0836
QESQDHDGVDSQYTNGTQNDDSERFEAAESDVK	3 Phospho (STY)	sp|P32457|CDC3_YEAST	yes	yes	Hall_20-1031_1_B	43.951	2.4611	2.0832
EYFEAANK	Unmodified	sp|P34760|TSA1_YEAST	yes	yes	Hall_60-1031_1_B	77.058	2.5699	2.0832
AVSTANDNSFLQPPHR	2 Phospho (STY)	sp|P32486|KRE6_YEAST	yes	yes	Hall_40-1031_1_B	47.499	3.2004	2.0831
EGIPAGWQGLDNGPESR	Unmodified	sp|P00560|PGK_YEAST	yes	yes	Hall_40-1031_1_B	95.264	3.1721	2.0831
TDDSDSDMDIGIK	2 Phospho (STY)	sp|Q06344|ESF1_YEAST	yes	yes	Hall_40-1031_1_B	141.46	2.6838	2.0821
SLGSPSVSSSK	2 Phospho (STY)	sp|P47116|PTK2_YEAST	yes	yes	Hall_40-1031_1_B	89.629	2.6997	2.0819
SSLSSLSNQR	2 Phospho (STY)	sp|P25351|YCR3_YEAST	yes	yes	Hall_20-1031_1_B	67.08	2.6674	2.0814
QEAPKSPSPLK	2 Phospho (STY)	sp|Q06440|CORO_YEAST	yes	yes	Hall_40-1031_1_B	47.915	2.1733	2.0766
STLEPVEQVLK	Unmodified	sp|P11484|SSB1_YEAST;sp|P40150|SSB2_YEAST	no	no	Hall_60-1031_1_B	138.98	2.5645	2.0755
SPASPSSISTPSPPSSSQNDFDR	2 Phospho (STY)	sp|P43620|RMD8_YEAST	yes	yes	Hall_60-1031_1_B	44.811	2.7018	2.0752
SQSLTSSVANNAPQSVR	3 Phospho (STY)	sp|P34216|EDE1_YEAST	yes	yes	Hall_20-1031_1_B	74.12	2.7149	2.0744
MSSDEEDFNDIYGDDKPTTTEEVK	2 Phospho (STY)	sp|Q99383|HRP1_YEAST	yes	yes	Hall_40-1031_1_B	122.09	2.1758	2.0726
EASPAQYSHSLHER	3 Phospho (STY)	sp|P38085|TAT1_YEAST	yes	yes	Hall_60-1031_1_B	119	2.7955	2.07
KNPDEDEFLINSDDEM	Phospho (STY)	sp|Q08412|CUE5_YEAST	yes	yes	Hall_40-1031_1_B	68.919	2.41	2.0698
AVQESDSTTSRIIEEHESPIDAEK	3 Phospho (STY)	sp|Q06689|YL413_YEAST	yes	yes	Hall_20-1031_1_B	88.014	2.4465	2.0692
RTSDLSDFSYNNDDDEEFGER	3 Phospho (STY)	sp|P23900|FPS1_YEAST	yes	yes	Hall_40-1031_1_B	57.496	3.2816	2.0643
SSVANIYEGK	Phospho (STY)	sp|Q03735|NAB6_YEAST	yes	yes	Hall_40-1031_1_B	55.461	2.5709	2.0636
EQAEASIDNLKNEATPEAEQVK	2 Phospho (STY)	sp|Q08245|ZEO1_YEAST	yes	yes	Hall_60-1031_1_B	165.49	2.2918	2.0618
NFSAPNVSSSSNSLR	2 Phospho (STY)	sp|P47116|PTK2_YEAST	yes	yes	Hall_40-1031_1_B	75.968	2.867	2.0613
LLPDTTLNYGSDEESDNGEFNGYGNAVSHNVNTSR	2 Phospho (STY)	sp|Q00816|REG1_YEAST	yes	yes	Hall_40-1031_1_B	52.311	2.8904	2.0572
DYVSDSDSDDEVISNEFSIPDGFKK	3 Phospho (STY)	sp|P47006|RPA34_YEAST	yes	yes	Hall_20-1031_1_B	93.583	2.0813	2.0571
NVPLYQHLADLSK	Unmodified	sp|P00925|ENO2_YEAST	yes	yes	Hall_40-1031_1_B	92.939	2.4456	2.0539
MLTGDAVGIAK	Unmodified	sp|P05030|PMA1_YEAST;sp|P19657|PMA2_YEAST	yes	no	Hall_40-1031_1_B	110.87	2.6266	2.0538
SSETSPDSTPAPSAPASTNAPTNNK	Phospho (STY)	sp|P53235|EIF2A_YEAST	yes	yes	Hall_60-1031_1_B	74.382	2.3663	2.0529
LLNSPESDGSVNR	2 Phospho (STY)	sp|P40476|PRM5_YEAST	yes	yes	Hall_20-1031_1_B	69.716	2.7486	2.0505
AAETQIPFLQQEFSSEDEDEEYVYDEELNK	2 Phospho (STY)	sp|Q02959|HOS3_YEAST	yes	yes	Hall_40-1031_1_B	55.783	2.5265	2.0495
ILYGGSANGSNAVTFK	Unmodified	sp|P00942|TPIS_YEAST	yes	yes	Hall_20-1031_1_B	96.64	2.4397	2.0482
GYGDFDSEDEDYDYGRSPNR	2 Phospho (STY)	sp|P32793|YSC84_YEAST	yes	yes	Hall_40-1031_1_B	74.953	3.0603	2.0469
YAGEVSHDDK	Unmodified	sp|P00359|G3P3_YEAST;sp|P00358|G3P2_YEAST	yes	no	Hall_60-1031_1_B	129.38	2.332	2.0467
GESYQSAEQEIDHTAPEK	2 Phospho (STY)	sp|Q06146|YL257_YEAST	yes	yes	Hall_20-1031_1_B	157.54	2.4088	2.0462
DDNVRPSPISPSINPPK	2 Phospho (STY)	sp|P37370|VRP1_YEAST	yes	yes	Hall_60-1031_1_B	40.012	2.6359	2.0448
AVQESDSTTSRIIEEHESPIDAEK	2 Phospho (STY)	sp|Q06689|YL413_YEAST	yes	yes	Hall_60-1031_1_B	97.063	2.3743	2.0434
NGESDLSDYGNSNTEETKK	2 Phospho (STY)	sp|Q06631|BFR2_YEAST	yes	yes	Hall_60-1031_1_B	69.435	2.2385	2.039
SKTSPIISTAHTPQQVAQSPK	2 Phospho (STY)	sp|Q03497|STE20_YEAST	yes	yes	Hall_60-1031_1_B	127.2	2.1672	2.0368
AIQQAADEVASGK	Unmodified	sp|P08417|FUMH_YEAST	yes	yes	Hall_20-1031_1_B	33.057	2.416	2.0346
DSDGVQVANESEEDPELK	Phospho (STY)	sp|Q07418|PEX19_YEAST	yes	yes	Hall_40-1031_1_B	83.966	2.5181	2.0298
EQAEASIDNLKNEATPEAEQVK	Unmodified	sp|Q08245|ZEO1_YEAST	yes	yes	Hall_20-1031_1_B	113.26	2.0535	2.0271
KSSYITVDGIK	2 Phospho (STY)	sp|P48813|GNP1_YEAST	yes	yes	Hall_20-1031_1_B	73.156	2.1426	2.0254
MTDTSSSSSSSSASSVSAHQPTQEKPAK	4 Phospho (STY)	sp|P05030|PMA1_YEAST	yes	yes	Hall_60-1031_1_B	47.745	2.1208	2.0237
FTYNSVSPR	2 Phospho (STY)	sp|Q08281|RTC1_YEAST	yes	yes	Hall_60-1031_1_B	72.731	2.8169	2.0187
KKDESDSENDIEIK	2 Phospho (STY)	sp|P32499|NUP2_YEAST	yes	yes	Hall_60-1031_1_B	85.734	2.0895	2.0152
AFKPLESDADKYNDVIEDESDDDNMSTDEAK	2 Phospho (STY)	sp|P48415|SEC16_YEAST	yes	yes	Hall_60-1031_1_B	65.315	1.9902	2.0149
NYYNNVETNDDDYDSDDGKSK	Phospho (STY)	sp|P36123|SA190_YEAST	yes	yes	Hall_40-1031_1_B	42.03	2.0894	2.014
TQVTVEYEDDNGR	Unmodified	sp|P19358|METK2_YEAST	yes	yes	Hall_60-1031_1_B	67.153	2.5222	2.0136
ASYGSGGNSQNQEYSSDDNIDVNK	2 Phospho (STY)	sp|Q07653|HBT1_YEAST	yes	yes	Hall_60-1031_1_B	90.884	2.4011	2.0131
SHQSLHATTSSPNNNAPIVVGR	3 Phospho (STY)	sp|Q12515|PAR32_YEAST	yes	yes	Hall_60-1031_1_B	85.371	2.7089	2.0116
ANKKSSETSPDSTPAPSAPASTNAPTNNK	2 Phospho (STY)	sp|P53235|EIF2A_YEAST	yes	yes	Hall_60-1031_1_B	66.1	2.0827	2.0093
VVDLVEHVAK	Unmodified	sp|P00359|G3P3_YEAST;sp|P00358|G3P2_YEAST	yes	no	Hall_60-1031_1_B	112.13	2.3071	2.0085
KQQPTGDSTPSGTATNSAVSTPLTPK	3 Phospho (STY)	sp|P31384|CCR4_YEAST	yes	yes	Hall_20-1031_1_B	49.626	2.0171	2.006
TDDSDSDMDIGIK	2 Phospho (STY)	sp|Q06344|ESF1_YEAST	yes	yes	Hall_60-1031_1_B	53.001	2.2076	2.0025
SPSPDPASLSSESER	Phospho (STY)	sp|Q07878|VPS13_YEAST	yes	yes	Hall_40-1031_1_B	57.804	2.9974	2.0021
FVEKPNTPPSSR	2 Phospho (STY)	sp|P42845|STB1_YEAST	yes	yes	Hall_60-1031_1_B	84.297	2.3371	2.0015
INSGTFVK	Unmodified	sp|P05737|RL7A_YEAST;sp|Q12213|RL7B_YEAST	yes	no	Hall_60-1031_1_B	40.103	2.3526	2.0008
SALDVGEHSDSSDIEVDHTK	3 Phospho (STY)	sp|P27344|DPB3_YEAST	yes	yes	Hall_40-1031_1_B	85.937	2.5619	1.9987
SVEDFMAAMQRVSTQHEK	2 Phospho (STY)	sp|P05030|PMA1_YEAST;sp|P19657|PMA2_YEAST	yes	no	Hall_20-1031_1_B	97.69	2.3172	1.9983
SHQSLHATTSSPNNNAPIVVGR	3 Phospho (STY)	sp|Q12515|PAR32_YEAST	yes	yes	Hall_40-1031_1_B	60.139	3.1454	1.9982
MSSDEEDFNDIYGDDKPTTTEEVKK	2 Phospho (STY)	sp|Q99383|HRP1_YEAST	yes	yes	Hall_60-1031_1_B	81.373	2.077	1.9964
AAADALSDLEIK	Phospho (STY)	sp|P09938|RIR2_YEAST	yes	yes	Hall_40-1031_1_B	142.83	2.5705	1.9955
SQYGSGSPTPTHRSQLVQNK	3 Phospho (STY)	sp|P53925|YNL5_YEAST	yes	yes	Hall_60-1031_1_B	44.3	2.2813	1.9945
EEQNIADGVEQK	Unmodified	sp|Q08245|ZEO1_YEAST	yes	yes	Hall_20-1031_1_B	138.71	2.34	1.9915
ELISNASDALDK	Unmodified	sp|P02829|HSP82_YEAST;sp|P15108|HSC82_YEAST	no	no	Hall_60-1031_1_B	107.06	2.6066	1.9907
ILIVGTSVSSPNK	Phospho (STY)	sp|Q02866|MUK1_YEAST	yes	yes	Hall_40-1031_1_B	52.693	2.4096	1.9903
DGKKSNLSSPSSASSSASPATTVTK	2 Phospho (STY)	sp|P40850|MKT1_YEAST	yes	yes	Hall_60-1031_1_B	93.043	2.0611	1.9897
FTYNSVSPR	2 Phospho (STY)	sp|Q08281|RTC1_YEAST	yes	yes	Hall_40-1031_1_B	58.132	3.17	1.9843
KQQPTGDSTPSGTATNSAVSTPLTPK	3 Phospho (STY)	sp|P31384|CCR4_YEAST	yes	yes	Hall_60-1031_1_B	60.255	2.0994	1.984
DGKYDLDFKNPNSDK	Unmodified	sp|P00924|ENO1_YEAST	yes	yes	Hall_60-1031_1_B	40.801	1.9673	1.9834
DSSVDAFEK	Phospho (STY)	sp|P09064|IF2B_YEAST	yes	yes	Hall_40-1031_1_B	57.348	2.4689	1.9803
SINVTTSNNK	Phospho (STY)	sp|P25558|BUD3_YEAST	yes	yes	Hall_40-1031_1_B	106.49	2.5791	1.9799
AYLASDSDESDGQVDEEAK	3 Phospho (STY)	sp|Q06344|ESF1_YEAST	yes	yes	Hall_20-1031_1_B	148.44	2.3219	1.9737
GRILQIFSASSFASK	Unmodified	sp|P19158|IRA2_YEAST	yes	yes	Hall_60-1031_1_B	18.596	2.3272	1.9737
FIPSRPAPKPPSSASASAPIIKSPVMNSAANVSPLK	2 Phospho (STY)	sp|Q03497|STE20_YEAST	yes	yes	Hall_20-1031_1_B	42.709	1.9844	1.9732
TGFGNNEIYTK	Phospho (STY)	sp|P32521|PAN1_YEAST	yes	yes	Hall_40-1031_1_B	78.324	2.5513	1.9732
DGKYDLDFKNPESDK	Unmodified	sp|P00925|ENO2_YEAST	yes	yes	Hall_60-1031_1_B	48.823	2.0081	1.9721
ILTGSVNEPDRVEVDYTNCAPMGGDRPYPPSLPSR	2 Phospho (STY)	sp|Q07824|TPO1_YEAST	yes	yes	Hall_40-1031_1_B	67.571	3.0169	1.971
SVEMHHEQLEQGVPGDNVGFNVK	Unmodified	sp|P02994|EF1A_YEAST	yes	yes	Hall_60-1031_1_B	128.01	2.4726	1.9707
DSSPVPSDLDEK	2 Phospho (STY)	sp|P38266|AIM3_YEAST	yes	yes	Hall_20-1031_1_B	51.546	2.2761	1.9706
EINGEFDNSSDNDKR	2 Phospho (STY)	sp|Q04500|UTP14_YEAST	yes	yes	Hall_60-1031_1_B	111.22	2.261	1.9673
ITITNDK	Unmodified	sp|P10591|HSP71_YEAST;sp|P22202|HSP74_YEAST;sp|P09435|HSP73_YEAST;sp|P10592|HSP72_YEAST	no	no	Hall_40-1031_1_B	57.281	2.4989	1.9666
VAAEQPSTLNAESIKGEDSGSADVQSVQDHESVK	3 Phospho (STY)	sp|P32566|SMI1_YEAST	yes	yes	Hall_60-1031_1_B	40.621	2.1873	1.9649
TNLAPNNTSTSSLMKPESSLYLGNSNK	2 Phospho (STY)	sp|P39719|FLC2_YEAST	yes	yes	Hall_40-1031_1_B	45.862	2.0711	1.964
DYVSDSDSDDEVISNEFSIPDGFKK	3 Phospho (STY)	sp|P47006|RPA34_YEAST	yes	yes	Hall_60-1031_1_B	104.83	2.069	1.9639
AVSTANDNSFLQPPHR	2 Phospho (STY)	sp|P32486|KRE6_YEAST	yes	yes	Hall_60-1031_1_B	95.5	2.6963	1.9625
SQLGNLYR	Unmodified	sp|P33331|NTF2_YEAST	yes	yes	Hall_60-1031_1_B	47.067	2.5981	1.9622
LQVVSHETDINEDEEEAHYEDK	2 Phospho (STY)	sp|P32487|LYP1_YEAST	yes	yes	Hall_60-1031_1_B	142.22	2.269	1.9572
GEYYNQDNNDGLEEDESESEQEADVPKR	2 Phospho (STY)	sp|Q06205|FKBP4_YEAST	yes	yes	Hall_40-1031_1_B	118.22	2.52	1.9566
WNTANAANNAGSVSPTK	Phospho (STY)	sp|P40484|MOB1_YEAST	yes	yes	Hall_60-1031_1_B	73.464	2.4974	1.9562
SSDSSSEDEVKVEGPK	3 Phospho (STY)	sp|P32499|NUP2_YEAST	yes	yes	Hall_60-1031_1_B	104.32	2.1703	1.9559
SQSLTSSVANNAPQSVR	2 Phospho (STY)	sp|P34216|EDE1_YEAST	yes	yes	Hall_60-1031_1_B	111.77	2.6935	1.9557
AAAHQQNYFNDSDDEDDEDNIK	Phospho (STY)	sp|P32657|CHD1_YEAST	yes	yes	Hall_40-1031_1_B	122.41	2.5298	1.9553
HDNLSSSSSDIIYGR	3 Phospho (STY)	sp|P47818|CCC1_YEAST	yes	yes	Hall_60-1031_1_B	87.083	2.6769	1.9544
RANSNEDGESVSSIQESPK	3 Phospho (STY)	sp|P34216|EDE1_YEAST	yes	yes	Hall_60-1031_1_B	110.83	2.265	1.953
SPIILQTSNGGAAYFAGK	Unmodified	sp|P14540|ALF_YEAST	yes	yes	Hall_20-1031_1_B	192.15	2.2892	1.9522
GSLEEIIAEGQK	Unmodified	sp|P02400|RLA4_YEAST	yes	yes	Hall_20-1031_1_B	65.179	2.2913	1.952
GSSRSPSLHSPK	2 Phospho (STY)	sp|P48524|BUL1_YEAST	yes	yes	Hall_60-1031_1_B	41.242	2.4066	1.9512
RASDATLGSIDFGDDENIAK	3 Phospho (STY)	sp|P39109|YCFI_YEAST	yes	yes	Hall_60-1031_1_B	73.213	2.2357	1.9475
SKTSPIISTAHTPQQVAQSPK	2 Phospho (STY)	sp|Q03497|STE20_YEAST	yes	yes	Hall_40-1031_1_B	116.49	2.0658	1.9444
MLNHPSQGSDDAQDEK	Phospho (STY)	sp|P32901|PTR2_YEAST	yes	yes	Hall_40-1031_1_B	49.768	2.5137	1.9425
YAGEVSHDDK	Unmodified	sp|P00359|G3P3_YEAST;sp|P00358|G3P2_YEAST	yes	no	Hall_20-1031_1_B	88.596	2.3317	1.9422
STQHLSTPSPK	2 Phospho (STY)	sp|P17119|KAR3_YEAST	yes	yes	Hall_40-1031_1_B	113.99	2.4724	1.9421
EGSVEAINAVNNSSLPNGK	Phospho (STY)	sp|P53741|BRE5_YEAST	yes	yes	Hall_40-1031_1_B	41.513	2.3829	1.9416
ELISNASDALDK	Unmodified	sp|P15108|HSC82_YEAST	no	no	Hall_40-1031_1_B	73.499	2.4	1.9416
NPTKSPPPPPSPSTMDTGTSNSPSK	3 Phospho (STY)	sp|P37370|VRP1_YEAST	yes	yes	Hall_20-1031_1_B	53.648	2.028	1.9412
IDPSSDIANLK	Unmodified	sp|P15891|ABP1_YEAST	yes	yes	Hall_20-1031_1_B	37.344	2.2829	1.9406
SRSPPAPFSQPSTGR	2 Phospho (STY)	sp|P53617|NRD1_YEAST	yes	yes	Hall_60-1031_1_B	103.9	2.6149	1.9403
MLQESSEEESDTYGEIGLSK	3 Phospho (STY)	sp|P33302|PDR5_YEAST	yes	yes	Hall_20-1031_1_B	69.602	2.2077	1.9399
ITSQGDLEADGSSDEETEQEPHSK	2 Phospho (STY)	sp|P43585|VTC2_YEAST	yes	yes	Hall_60-1031_1_B	117.43	2.2464	1.9398
YAGEVSHDDK	Unmodified	sp|P00359|G3P3_YEAST;sp|P00358|G3P2_YEAST	yes	no	Hall_40-1031_1_B	97.734	2.5155	1.9389
IELSDDSDVEVHPNVDKK	2 Phospho (STY)	sp|P06101|CDC37_YEAST	yes	yes	Hall_40-1031_1_B	42.382	2.0064	1.9367
TTTMNSAAESEVNITR	3 Phospho (STY)	sp|Q07824|TPO1_YEAST	yes	yes	Hall_60-1031_1_B	123.55	2.5418	1.9358
SQNAPSDGTGSSTPQHHDEDEDELSR	4 Phospho (STY)	sp|P38431|IF5_YEAST	yes	yes	Hall_20-1031_1_B	70.569	2.4309	1.9354
DVSQITSSPKKSFQDK	2 Phospho (STY)	sp|P38623|RCK2_YEAST	yes	yes	Hall_60-1031_1_B	56.055	2.0019	1.935
ASEYDTDSADEDWGKLK	2 Phospho (STY)	sp|P53918|ESBP6_YEAST	yes	yes	Hall_60-1031_1_B	63.184	1.9942	1.9347
SSISNTSDHDGANRASDVK	3 Phospho (STY)	sp|Q03559|YM8V_YEAST	yes	yes	Hall_20-1031_1_B	72.532	2.2814	1.9321
VFKNDESPSTPSSPK	2 Phospho (STY)	sp|Q06315|SKG3_YEAST	yes	yes	Hall_40-1031_1_B	61.102	1.9925	1.9295
KLIEAEKEGGSESDSEEDATAEK	3 Phospho (STY)	sp|P38712|RRP3_YEAST	yes	yes	Hall_40-1031_1_B	46.464	1.8863	1.9287
DENDGYASDEVGGTLSR	2 Phospho (STY)	sp|P08456|PSS_YEAST	yes	yes	Hall_60-1031_1_B	75.239	2.4403	1.9284
EKDIVGAVLK	Unmodified	sp|P00330|ADH1_YEAST	yes	yes	Hall_40-1031_1_B	41.54	2.02	1.9283
GDAGVSGVVK	Unmodified	sp|P00445|SODC_YEAST	yes	yes	Hall_20-1031_1_B	96.331	2.3008	1.9266
EASPAQYSHSLHER	3 Phospho (STY)	sp|P38085|TAT1_YEAST	yes	yes	Hall_40-1031_1_B	105.53	3.1289	1.926
NPTKSPPPPPSPSTMDTGTSNSPSK	2 Phospho (STY)	sp|P37370|VRP1_YEAST	yes	yes	Hall_60-1031_1_B	51.9	1.9672	1.924
SLSHELTKPSGR	2 Phospho (STY)	sp|P38284|ICS2_YEAST	yes	yes	Hall_40-1031_1_B	51.841	2.3803	1.9236
STTPTSPVSQPSIISHR	2 Phospho (STY)	sp|P43560|LAM5_YEAST	yes	yes	Hall_40-1031_1_B	101.39	2.8711	1.923
SSESIGDLPHR	2 Phospho (STY)	sp|P46675|STU2_YEAST	yes	yes	Hall_40-1031_1_B	40.516	2.8316	1.9214
ELQEVANPIMSK	Unmodified	sp|P10592|HSP72_YEAST	yes	yes	Hall_20-1031_1_B	125.97	2.2351	1.9208
GAHPGAVLLSPQSSAINK	Phospho (STY)	sp|Q08831|VTS1_YEAST	yes	yes	Hall_40-1031_1_B	60.602	2.3846	1.9185
TNAEGAIIVEEESDGEPLQDGQNNQQDEEAK	Phospho (STY)	sp|Q04500|UTP14_YEAST	yes	yes	Hall_40-1031_1_B	46.149	2.4756	1.9163
HDVPQDSNDNNNEELEAQGQQAQEK	Unmodified	sp|P35732|DEF1_YEAST	yes	yes	Hall_40-1031_1_B	83.881	2.4822	1.9148
DAKSSAESSNATNNNTLGTESK	2 Phospho (STY)	sp|P38250|IST2_YEAST	yes	yes	Hall_20-1031_1_B	69.765	2.0139	1.913
HIIVDGK	Unmodified	sp|P00359|G3P3_YEAST	yes	yes	Hall_20-1031_1_B	100.74	2.2513	1.9101
ADDDSVTIISAGNDK	Unmodified	sp|P38011|GBLP_YEAST	yes	yes	Hall_60-1031_1_B	105.65	2.3443	1.9093
VINPQVAWAQR	Unmodified	sp|P28707|SBA1_YEAST	yes	yes	Hall_20-1031_1_B	40.352	2.4862	1.9065
DAQIVVGTPGR	Unmodified	sp|P10081|IF4A_YEAST	yes	yes	Hall_40-1031_1_B	64.73	2.6878	1.906
LILDSDSSDDEILPLGVTPK	3 Phospho (STY)	sp|P40340|TBP7_YEAST	yes	yes	Hall_40-1031_1_B	72.184	2.3122	1.9053
TSTPTTMLSR	2 Phospho (STY)	sp|P27705|MIG1_YEAST	yes	yes	Hall_60-1031_1_B	74.987	2.5899	1.9031
ASEALKPDSQKSYAEQGK	2 Phospho (STY)	sp|P22943|HSP12_YEAST	yes	yes	Hall_60-1031_1_B	49.106	1.9755	1.9023
TITTSPTGVSR	Phospho (STY)	sp|Q04461|YM01_YEAST	yes	yes	Hall_20-1031_1_B	45.433	2.4686	1.9016
SSLSNDVR	Phospho (STY)	sp|P11075|SEC7_YEAST	yes	yes	Hall_40-1031_1_B	96.143	2.8479	1.8984
TGTTTNDVDYPIPPNHEMIFTTDDK	Unmodified	sp|P00549|KPYK1_YEAST	yes	yes	Hall_60-1031_1_B	56.131	2.2792	1.8981
IVVPEGSPSR	Phospho (STY)	sp|Q12071|VPS54_YEAST	yes	yes	Hall_40-1031_1_B	50.786	2.5785	1.8964
EASPAQYSHSLHER	3 Phospho (STY)	sp|P38085|TAT1_YEAST	yes	yes	Hall_20-1031_1_B	114.29	2.347	1.895
VFSLDPQYLVDDLRPEFAGYSK	Unmodified	sp|P38011|GBLP_YEAST	yes	yes	Hall_60-1031_1_B	20.199	2.2415	1.8948
SADNLMASSSR	Phospho (STY)	sp|Q06108|RGC1_YEAST	yes	yes	Hall_40-1031_1_B	40.725	2.658	1.8945
KTLSDSDEDDDDVVK	2 Phospho (STY)	sp|P89105|CTR9_YEAST	yes	yes	Hall_60-1031_1_B	42.314	1.9405	1.892
FTAPTSPSTSSPK	2 Phospho (STY)	sp|P43603|LSB3_YEAST	yes	yes	Hall_40-1031_1_B	67.102	2.4642	1.8917
LQVVSHETDINEDEEEAHYEDK	2 Phospho (STY)	sp|P32487|LYP1_YEAST	yes	yes	Hall_40-1031_1_B	96.131	2.4291	1.8889
AEVVDKLDEEESEDSYEQDYADPEPGNDEGSNENIVK	2 Phospho (STY)	sp|Q03661|ESC1_YEAST	yes	yes	Hall_60-1031_1_B	85.203	1.935	1.8873
NPDFEDDDFLGGDFDEDEIDEESSEEEEEEKTQK	2 Phospho (STY)	sp|P38911|FKBP3_YEAST	yes	yes	Hall_40-1031_1_B	41.521	1.9769	1.8868
ASVSAMSPPLCR	2 Phospho (STY)	sp|P53273|YG35_YEAST	yes	yes	Hall_20-1031_1_B	106.58	2.4672	1.8863
TSTPTTMLSR	2 Phospho (STY)	sp|P27705|MIG1_YEAST	yes	yes	Hall_20-1031_1_B	84.892	2.3907	1.8846
DSVDDNENSDDGLDIPK	Phospho (STY)	sp|Q06631|BFR2_YEAST	yes	yes	Hall_60-1031_1_B	134.14	2.3991	1.8845
KQQPTGDSTPSGTATNSAVSTPLTPK	4 Phospho (STY)	sp|P31384|CCR4_YEAST	yes	yes	Hall_60-1031_1_B	50.224	2.0689	1.883
IIDNEQSDAEEDDDEEEEDDDFPR	Phospho (STY)	sp|Q06511|RRP15_YEAST	yes	yes	Hall_20-1031_1_B	130.32	2.437	1.8825
TDTSSSSSSSSASSVSAHQPTQEKPAK	4 Phospho (STY)	sp|P05030|PMA1_YEAST	yes	yes	Hall_60-1031_1_B	99.515	2.1149	1.8821
LQETNPEEVPK	Unmodified	sp|P35691|TCTP_YEAST	yes	yes	Hall_20-1031_1_B	66.435	2.1884	1.8799
DNAEGQGESLADQAR	Unmodified	sp|P22943|HSP12_YEAST	yes	yes	Hall_40-1031_1_B	72.496	2.7358	1.8786
ADTGIAVEGATDAAR	Unmodified	sp|P05030|PMA1_YEAST;sp|P19657|PMA2_YEAST	yes	no	Hall_40-1031_1_B	107.85	2.6295	1.878
KTDDSDSDMDIGIK	2 Phospho (STY)	sp|Q06344|ESF1_YEAST	yes	yes	Hall_40-1031_1_B	63.128	1.9272	1.8779
DGKKSNLSSPSSASSSASPATTVTK	2 Phospho (STY)	sp|P40850|MKT1_YEAST	yes	yes	Hall_40-1031_1_B	76.476	1.8344	1.8772
NADDAHTIPESHLSR	3 Phospho (STY)	sp|P23900|FPS1_YEAST	yes	yes	Hall_20-1031_1_B	47.568	2.4317	1.8765
SSISNTSDHDGANRASDVK	3 Phospho (STY)	sp|Q03559|YM8V_YEAST	yes	yes	Hall_40-1031_1_B	58.92	2.4394	1.8759
TSTPETSEPESEEDESPIDPSKAPK	3 Phospho (STY)	sp|P53278|YG3A_YEAST	yes	yes	Hall_40-1031_1_B	49.902	1.9701	1.8755
LLNSLESDDDNEDVEMSDA	2 Phospho (STY)	sp|P39744|NOC2_YEAST	yes	yes	Hall_40-1031_1_B	81.807	2.5961	1.8754
FISRLSSPEK	2 Phospho (STY)	sp|P47029|ALY2_YEAST	yes	yes	Hall_60-1031_1_B	42.809	2.2965	1.8749
AEGATGGLVPHK	Unmodified	sp|P12709|G6PI_YEAST	yes	yes	Hall_40-1031_1_B	28.206	2.2854	1.8747
KVPMDSPK	Phospho (STY)	sp|P47068|BBC1_YEAST	yes	yes	Hall_40-1031_1_B	40.616	1.9111	1.8725
TQFYRDSAHNSPVAPNR	2 Phospho (STY)	sp|P14180|CHS2_YEAST	yes	yes	Hall_60-1031_1_B	75.3	2.4867	1.8717
LGSPIPGESSPAEVPK	2 Phospho (STY)	sp|P34223|UBX1_YEAST	yes	yes	Hall_40-1031_1_B	66.965	2.4125	1.8697
RPSQPLNTLSPK	2 Phospho (STY)	sp|Q06833|YP091_YEAST	yes	yes	Hall_60-1031_1_B	120.7	2.2066	1.8696
SRSTDDAVSLQDNNLALLEDHR	Phospho (STY)	sp|Q12044|RCN2_YEAST	yes	yes	Hall_60-1031_1_B	61.524	2.4514	1.8694
RASSIFSINTTPLAPPNATDIQK	3 Phospho (STY)	sp|P08456|PSS_YEAST	yes	yes	Hall_40-1031_1_B	52.237	2.3182	1.8683
NGESDLSDYGNSNTEETKK	2 Phospho (STY)	sp|Q06631|BFR2_YEAST	yes	yes	Hall_40-1031_1_B	59.55	1.9665	1.8663
TAEQLENLNIQDDQK	Unmodified	sp|P04147|PABP_YEAST	yes	yes	Hall_60-1031_1_B	80.706	2.2996	1.8662
DAQIVVGTPGR	Unmodified	sp|P10081|IF4A_YEAST	yes	yes	Hall_60-1031_1_B	109.79	2.4194	1.8638
KTDDSDSDMDIGIK	2 Phospho (STY)	sp|Q06344|ESF1_YEAST	yes	yes	Hall_20-1031_1_B	48.112	1.8878	1.8635
LQVPTFGVFDDDFESDRDSETEPEEEEQPSTPK	2 Phospho (STY)	sp|P06102|NOT3_YEAST	yes	yes	Hall_40-1031_1_B	40.764	2.2351	1.863
NPISSTVSSNQQSPK	Phospho (STY)	sp|P53550|DCP2_YEAST	yes	yes	Hall_20-1031_1_B	125.98	2.1897	1.8587
TDDSDSDMDIGIK	2 Phospho (STY)	sp|Q06344|ESF1_YEAST	yes	yes	Hall_20-1031_1_B	148.72	2.1254	1.8585
MIGVLNNSSESDEEESNDEK	2 Phospho (STY)	sp|O13563|RPN13_YEAST	yes	yes	Hall_20-1031_1_B	75.695	2.1221	1.8547
EACDWYAHSLNYNTPGGK	Unmodified	sp|P08524|FPPS_YEAST	yes	yes	Hall_60-1031_1_B	15.09	2.0821	1.8519
QIDGASSPSSNEDALESDNNEKGK	Phospho (STY)	sp|Q06451|TPO3_YEAST	yes	yes	Hall_40-1031_1_B	68.101	1.9268	1.8495
TKSVGDEESQYIEDPSFAAAAAFTGGR	2 Phospho (STY)	sp|P46950|SNG1_YEAST	yes	yes	Hall_60-1031_1_B	93.968	2.1199	1.8487
SLPITPK	Phospho (STY)	sp|P40187|PIG2_YEAST	yes	yes	Hall_40-1031_1_B	43.083	2.3017	1.848
SINVTTSNNK	Phospho (STY)	sp|P25558|BUD3_YEAST	yes	yes	Hall_60-1031_1_B	89.266	2.2733	1.847
IHSEQLASPAASVTYTTSR	2 Phospho (STY)	sp|P32873|BEM3_YEAST	yes	yes	Hall_60-1031_1_B	45.608	2.3661	1.8467
IYEVEGMR	Unmodified	sp|P06169|PDC1_YEAST	yes	yes	Hall_20-1031_1_B	100.19	2.3538	1.8454
LGLDETYK	Unmodified	sp|P26321|RL5_YEAST	yes	yes	Hall_20-1031_1_B	52.716	2.1835	1.8451
EGIPAGWQGLDNGPESR	Unmodified	sp|P00560|PGK_YEAST	yes	yes	Hall_60-1031_1_B	192.4	2.4829	1.8434
DANIKPVVNAAVNDNQSKVSVATEQTK	3 Phospho (STY)	sp|P38250|IST2_YEAST	yes	yes	Hall_60-1031_1_B	60.621	1.9087	1.8431
MIGVLNNSSESDEEESNDEK	2 Phospho (STY)	sp|O13563|RPN13_YEAST	yes	yes	Hall_60-1031_1_B	80.683	2.1339	1.8427
TSSSSVNVTAMR	2 Phospho (STY)	sp|P48361|ASK10_YEAST	yes	yes	Hall_60-1031_1_B	90.412	2.5618	1.8423
LIQGLSDDDDAKSEQEFDAVADEDADDKGFK	2 Phospho (STY)	sp|Q12176|MAK21_YEAST	yes	yes	Hall_40-1031_1_B	217.11	1.8061	1.8419
RDSDNAVHAAASPLAPSNTPSDPK	2 Phospho (STY)	sp|P39001|UME6_YEAST	yes	yes	Hall_60-1031_1_B	40.463	2.2903	1.8417
SQVDGAGDVSNEEIAADDTK	Phospho (STY)	sp|P53438|SOK2_YEAST	yes	yes	Hall_40-1031_1_B	116.65	2.3729	1.8401
DNLQYVAGSQAGSQNTNNNIDMSPR	Phospho (STY)	sp|Q07653|HBT1_YEAST	yes	yes	Hall_40-1031_1_B	56.383	2.5816	1.8398
ELVETSEVR	Unmodified	sp|P19097|FAS2_YEAST	yes	yes	Hall_60-1031_1_B	40.352	2.2815	1.8392
AQDVDVSMQD	Phospho (STY)	sp|O13563|RPN13_YEAST	yes	yes	Hall_40-1031_1_B	59.198	2.6045	1.8391
QLGNTSSVANTPSEIPDAHKAEQEDIIEK	2 Phospho (STY)	sp|P32591|SWI3_YEAST	yes	yes	Hall_20-1031_1_B	56.637	1.9286	1.839
TRSNPHDSSPSYQDDLEK	3 Phospho (STY)	sp|Q05785|ENT2_YEAST	yes	yes	Hall_40-1031_1_B	64.488	2.3601	1.8388
YAWVLDK	Unmodified	sp|P02994|EF1A_YEAST	yes	yes	Hall_40-1031_1_B	81.297	2.2649	1.8383
IKNSVNGDGTAANSDSDDDSTSR	2 Phospho (STY)	sp|P32657|CHD1_YEAST	yes	yes	Hall_40-1031_1_B	44.931	2.2835	1.838
FELSGIPPAPR	Unmodified	sp|P10591|HSP71_YEAST;sp|P22202|HSP74_YEAST;sp|P09435|HSP73_YEAST;sp|P10592|HSP72_YEAST	no	no	Hall_20-1031_1_B	66.568	2.3798	1.8361
DVSQITSSPK	Phospho (STY)	sp|P38623|RCK2_YEAST	yes	yes	Hall_40-1031_1_B	193.62	2.3896	1.8344
NPFLDDVSSATDFRRSPPPVSR	2 Phospho (STY)	sp|Q05518|PAL1_YEAST	yes	yes	Hall_60-1031_1_B	56.903	2.4749	1.8344
QIDGASSPSSNEDALESDNNEKGK	Phospho (STY)	sp|Q06451|TPO3_YEAST	yes	yes	Hall_20-1031_1_B	76.162	1.8055	1.8341
NVDSGDEKDADASVNSGDDGDNDSEANMHK	2 Phospho (STY)	sp|P38970|HAL5_YEAST	yes	yes	Hall_40-1031_1_B	73.341	1.943	1.8325
MSSDEEDFNDIYGDDKPTTTEEVK	2 Phospho (STY)	sp|Q99383|HRP1_YEAST	yes	yes	Hall_20-1031_1_B	133.58	1.8849	1.8302
LLLSPASSNVDDDRNR	3 Phospho (STY)	sp|P53273|YG35_YEAST	yes	yes	Hall_60-1031_1_B	52.814	2.3359	1.8295
DSLDNTFVTR	Unmodified	sp|P0CX36|RS4B_YEAST;sp|P0CX35|RS4A_YEAST	yes	no	Hall_20-1031_1_B	138.98	2.4571	1.8294
SRISSNPQSFTK	3 Phospho (STY)	sp|P39962|KC13_YEAST	yes	yes	Hall_60-1031_1_B	52.599	2.1013	1.8294
KSDEPSRESTPVR	2 Phospho (STY)	sp|Q08421|ETT1_YEAST	yes	yes	Hall_20-1031_1_B	41.644	2.0954	1.8292
FVEKPNTPPSSR	2 Phospho (STY)	sp|P42845|STB1_YEAST	yes	yes	Hall_20-1031_1_B	72.891	2.1129	1.8241
LLNSLESDDDNEDVEMSDA	2 Phospho (STY)	sp|P39744|NOC2_YEAST	yes	yes	Hall_60-1031_1_B	145.52	2.4973	1.8236
NNGSNTSNNINYKVPLGK	2 Phospho (STY)	sp|Q08157|YOL19_YEAST	yes	yes	Hall_20-1031_1_B	52.887	1.9225	1.8224
HSSPDPYGINDK	Phospho (STY)	sp|P47083|MPP10_YEAST	yes	yes	Hall_20-1031_1_B	65.395	2.1948	1.8194
ADEFDSFPAASAAAAEEEEDDDVDLFGSDDEEADAEAEK	Phospho (STY)	sp|P32471|EF1B_YEAST	yes	yes	Hall_40-1031_1_B	156.61	2.3024	1.8191
DGYLQNNATEGDAEHITPDNLR	Unmodified	sp|P52910|ACS2_YEAST	yes	yes	Hall_40-1031_1_B	19.722	2.47	1.8172
IPGEAYDSEASDIEDDPLIESGVILR	2 Phospho (STY)	sp|Q05021|TAF7_YEAST	yes	yes	Hall_60-1031_1_B	88.191	2.5372	1.8169
KMSFSGYSPKPISK	2 Phospho (STY)	sp|Q08548|ALE1_YEAST	yes	yes	Hall_60-1031_1_B	41.202	1.8899	1.8156
AIQTANIALEKADR	Unmodified	sp|P00950|PMG1_YEAST	yes	yes	Hall_60-1031_1_B	132.86	2.0887	1.8145
EGIPAGWQGLDNGPESR	Unmodified	sp|P00560|PGK_YEAST	yes	yes	Hall_20-1031_1_B	169.62	2.3682	1.8135
VNQGWGDDKK	Unmodified	sp|P39015|STM1_YEAST	yes	yes	Hall_20-1031_1_B	12.059	1.8256	1.8106
ETERSPSSSPIHNATKPEEAVK	3 Phospho (STY)	sp|P06102|NOT3_YEAST	yes	yes	Hall_40-1031_1_B	66.012	1.9221	1.8106
LAIATNENDILDR	Unmodified	sp|P16120|THRC_YEAST	yes	yes	Hall_40-1031_1_B	45.973	2.5374	1.8105
VVDLVEHVAK	Unmodified	sp|P00359|G3P3_YEAST;sp|P00358|G3P2_YEAST	yes	no	Hall_40-1031_1_B	97.813	2.3489	1.8098
RESIISTGSEFLPPPK	2 Phospho (STY)	sp|P48415|SEC16_YEAST	yes	yes	Hall_40-1031_1_B	49.34	2.3279	1.8074
TRSNPHDSSPSYQDDLEK	3 Phospho (STY)	sp|Q05785|ENT2_YEAST	yes	yes	Hall_60-1031_1_B	99.366	2.1676	1.8058
TTTMNSAAESEVNITR	3 Phospho (STY)	sp|Q07824|TPO1_YEAST	yes	yes	Hall_20-1031_1_B	50.132	2.3716	1.8054
NGESDLSDYGNSNTEETK	2 Phospho (STY)	sp|Q06631|BFR2_YEAST	yes	yes	Hall_60-1031_1_B	98.796	2.3779	1.8054
ETERSPSSSPIHNATKPEEAVK	3 Phospho (STY)	sp|P06102|NOT3_YEAST	yes	yes	Hall_60-1031_1_B	66.447	2.0054	1.8033
SQVDGAGDVSNEEIAADDTK	Phospho (STY)	sp|P53438|SOK2_YEAST	yes	yes	Hall_20-1031_1_B	89.049	2.152	1.8024
HGSLQGGAIADVNSITNSLTR	2 Phospho (STY)	sp|P32487|LYP1_YEAST	yes	yes	Hall_60-1031_1_B	121.49	2.4717	1.8015
EINGEFDNSSDNDKR	2 Phospho (STY)	sp|Q04500|UTP14_YEAST	yes	yes	Hall_20-1031_1_B	87.519	2.1307	1.8
GESYQSAEQEIDHTAPEK	Phospho (STY)	sp|Q06146|YL257_YEAST	yes	yes	Hall_60-1031_1_B	72.184	2.3639	1.7973
TPTPTPPVVAEPAISPRPVSQR	2 Phospho (STY)	sp|P33338|SLA2_YEAST	yes	yes	Hall_40-1031_1_B	43.554	2.6328	1.7972
VAPEEHPVLLTEAPMNPK	Unmodified	sp|P60010|ACT_YEAST	yes	yes	Hall_40-1031_1_B	72.634	2.1331	1.7956
VAVVAGYGDVGK	Unmodified	sp|P39954|SAHH_YEAST	yes	yes	Hall_40-1031_1_B	59.426	2.2109	1.7903
RPSQPLNTLSPK	2 Phospho (STY)	sp|Q06833|YP091_YEAST	yes	yes	Hall_40-1031_1_B	87.419	2.3147	1.7893
SEESKENNEDLTEEQSEIK	Unmodified	sp|P38523|GRPE_YEAST	yes	yes	Hall_60-1031_1_B	18.296	1.8152	1.789
VAAEQPSTLNAESIKGEDSGSADVQSVQDHESVK	2 Phospho (STY)	sp|P32566|SMI1_YEAST	yes	yes	Hall_20-1031_1_B	114.92	1.9045	1.7886
ELYSPEEDSAAQLVTERTSLLSGETQT	2 Phospho (STY)	sp|Q06328|YPQ2_YEAST	yes	yes	Hall_20-1031_1_B	61.524	2.3446	1.7885
IELSDDSDVEVHPNVDKK	2 Phospho (STY)	sp|P06101|CDC37_YEAST	yes	yes	Hall_60-1031_1_B	49.049	1.8668	1.7848
ELQDIANPIMSK	Unmodified	sp|P10591|HSP71_YEAST	yes	yes	Hall_60-1031_1_B	116.55	2.3379	1.7846
VDHFLANEAK	Unmodified	sp|P38720|6PGD1_YEAST	yes	yes	Hall_60-1031_1_B	45.433	2.1471	1.7842
RASLATLRPR	2 Phospho (STY)	sp|P14772|BPT1_YEAST	yes	yes	Hall_40-1031_1_B	41.644	2.7101	1.782
GVIPERAPSPTAK	Phospho (STY)	sp|Q12017|PLP2_YEAST	yes	yes	Hall_60-1031_1_B	45.723	2.1988	1.7818
ELGDAYVSSDEEF	2 Phospho (STY)	sp|P16521|EF3A_YEAST	yes	yes	Hall_40-1031_1_B	92.606	2.4756	1.7813
NPVILADACCSR	Unmodified	sp|P06169|PDC1_YEAST	yes	yes	Hall_20-1031_1_B	124.67	2.299	1.7803
QESATLDHESISR	2 Phospho (STY)	sp|P35724|MNR2_YEAST	yes	yes	Hall_60-1031_1_B	62.055	2.2535	1.7795
VNHELSSDDDDDVPLSQTLK	2 Phospho (STY)	sp|P04786|TOP1_YEAST	yes	yes	Hall_60-1031_1_B	91.583	2.1202	1.7795
NNNINSNSDDDDDEFGDFQSETSPDTTAPK	Phospho (STY)	sp|Q03769|ENT5_YEAST	yes	yes	Hall_20-1031_1_B	50.499	2.0657	1.7788
NISTSSVTTSPVESTK	2 Phospho (STY)	sp|P48563|MON2_YEAST	yes	yes	Hall_60-1031_1_B	54.598	2.1978	1.7776
LDQVWGSETVASSK	Unmodified	sp|P49626|RL4B_YEAST;sp|P10664|RL4A_YEAST	yes	no	Hall_40-1031_1_B	60.49	2.2131	1.7763
AEVVDKLDEEESEDSYEQDYADPEPGNDEGSNENIVK	2 Phospho (STY)	sp|Q03661|ESC1_YEAST	yes	yes	Hall_20-1031_1_B	78.239	1.877	1.7755
WNTANAANNAGSVSPTK	Phospho (STY)	sp|P40484|MOB1_YEAST	yes	yes	Hall_40-1031_1_B	150.68	2.2991	1.7752
VNDNNDDDDWNEPELK	Unmodified	sp|P15891|ABP1_YEAST	yes	yes	Hall_40-1031_1_B	22.368	2.2678	1.7748
NATGAAIPVAGPSSTPSPVIPVADASK	3 Phospho (STY)	sp|P06102|NOT3_YEAST	yes	yes	Hall_40-1031_1_B	45.042	2.1803	1.7725
NFSAPNVSSSSNSLR	2 Phospho (STY)	sp|P47116|PTK2_YEAST	yes	yes	Hall_60-1031_1_B	112.17	2.4062	1.7719
YDSPVSSPITSASELGSIAK	2 Phospho (STY)	sp|P53890|BNI5_YEAST	yes	yes	Hall_40-1031_1_B	49.973	2.1006	1.7717
NEATPEAEQVK	Phospho (STY)	sp|Q08245|ZEO1_YEAST	yes	yes	Hall_20-1031_1_B	50.207	2.3197	1.7709
EIISGTSETHSSNNPFEIHSSNIDSELR	2 Phospho (STY)	sp|P25360|PHO87_YEAST	yes	yes	Hall_60-1031_1_B	61.109	2.3776	1.7709
LGQMIISQSR	Phospho (STY)	sp|P39998|EDC3_YEAST	yes	yes	Hall_60-1031_1_B	43.604	2.3432	1.7707
DSLDNTFVTR	Unmodified	sp|P0CX36|RS4B_YEAST;sp|P0CX35|RS4A_YEAST	yes	no	Hall_60-1031_1_B	152.34	2.5092	1.7707
HDVPQDSNDNNNEELEAQGQQAQEK	Unmodified	sp|P35732|DEF1_YEAST	yes	yes	Hall_20-1031_1_B	47.38	2.0364	1.77
FKLSDDDSDIENDNDSDDAINR	2 Phospho (STY)	sp|P40187|PIG2_YEAST	yes	yes	Hall_40-1031_1_B	62.377	2.2789	1.7694
EQAEASIDNLKNEATPEAEQVK	Phospho (STY)	sp|Q08245|ZEO1_YEAST	yes	yes	Hall_60-1031_1_B	62.19	1.8085	1.7694
GEYYNQDNNDGLEEDESESEQEADVPK	2 Phospho (STY)	sp|Q06205|FKBP4_YEAST	yes	yes	Hall_60-1031_1_B	129.78	2.048	1.769
EGIIKPISK	Unmodified	sp|Q3E792|RS25A_YEAST;sp|P0C0T4|RS25B_YEAST	yes	no	Hall_60-1031_1_B	51.268	1.8603	1.7682
VKDSSPVPSDLDEK	2 Phospho (STY)	sp|P38266|AIM3_YEAST	yes	yes	Hall_40-1031_1_B	78.932	1.8131	1.7677
EYETAER	Unmodified	sp|P05737|RL7A_YEAST;sp|Q12213|RL7B_YEAST	no	no	Hall_20-1031_1_B	46.37	2.2591	1.7676
ETVEPVVQDSEPK	Unmodified	sp|P40075|SCS2_YEAST	yes	yes	Hall_60-1031_1_B	32.606	1.9707	1.7674
LTATSEPTSR	2 Phospho (STY)	sp|Q12427|STB3_YEAST	yes	yes	Hall_60-1031_1_B	87.667	2.3811	1.7673
GAGGGSSAGNGSVYSCDSLCAVNR	3 Phospho (STY)	sp|Q07825|FRA1_YEAST	yes	yes	Hall_40-1031_1_B	82.086	2.4681	1.7658
YVDEDDWSD	Phospho (STY)	sp|Q01159|MCE1_YEAST	yes	yes	Hall_40-1031_1_B	64.654	2.6129	1.7653
IVSSIEQK	Unmodified	sp|P29311|BMH1_YEAST;sp|P34730|BMH2_YEAST	no	no	Hall_20-1031_1_B	48.561	2.0629	1.7648
SQSLTSSVANNAPQSVR	Phospho (STY)	sp|P34216|EDE1_YEAST	yes	yes	Hall_40-1031_1_B	109.35	2.7154	1.764
TSTPTTMLSR	2 Phospho (STY)	sp|P27705|MIG1_YEAST	yes	yes	Hall_40-1031_1_B	81.494	2.6853	1.7626
MSSDEEDFNDIYGDDKPTTTEEVKK	2 Phospho (STY)	sp|Q99383|HRP1_YEAST	yes	yes	Hall_40-1031_1_B	58.974	1.7165	1.7623
SRSPPAPFSQPSTGR	2 Phospho (STY)	sp|P53617|NRD1_YEAST	yes	yes	Hall_20-1031_1_B	86.539	2.2059	1.7618
ALPDAVTIIEPK	Unmodified	sp|P05750|RS3_YEAST	yes	yes	Hall_20-1031_1_B	92.611	2.0196	1.7601
TVDGPSHK	Unmodified	sp|P00359|G3P3_YEAST;sp|P00358|G3P2_YEAST;sp|P00360|G3P1_YEAST	yes	no	Hall_40-1031_1_B	73.26	2.1382	1.7598
TGNQSMTDKYSK	Phospho (STY)	sp|Q12518|ENT1_YEAST	yes	yes	Hall_40-1031_1_B	65.467	1.8743	1.7594
EAADELLDEQKSDAISDLMSDISMDEQVELK	4 Phospho (STY)	sp|Q08951|AP3D_YEAST	yes	yes	Hall_60-1031_1_B	81.204	1.9462	1.7593
SLFYENSDDAEEGEIEER	Phospho (STY)	sp|P53298|CENPQ_YEAST	yes	yes	Hall_40-1031_1_B	55.173	2.4731	1.759
TGGGLIPIATTGGAQFPQTSFNVQGQQQLPTGSILPVQK	2 Phospho (STY)	sp|P32790|SLA1_YEAST	yes	yes	Hall_40-1031_1_B	40.35	2.1934	1.7589
EQAEASIDNLKNEATPEAEQVKK	2 Phospho (STY)	sp|Q08245|ZEO1_YEAST	yes	yes	Hall_20-1031_1_B	77.31	1.7321	1.7581
LSTNFIDVEGWMFPEEVPLDHYK	Unmodified	sp|P39732|GIP4_YEAST	yes	yes	Hall_20-1031_1_B	6.9526	1.7321	1.7581
DANIKPVVNAAVNDNQSKVSVATEQTK	2 Phospho (STY)	sp|P38250|IST2_YEAST	yes	yes	Hall_40-1031_1_B	64.273	1.7145	1.7574
VSVEGVNVEK	Unmodified	sp|P05739|RL6B_YEAST;sp|Q02326|RL6A_YEAST	no	no	Hall_60-1031_1_B	53.751	2.1707	1.7574
ELPGVAFLSEK	Unmodified	sp|P00560|PGK_YEAST	yes	yes	Hall_20-1031_1_B	102.52	1.9589	1.757
NPTKSPPPPPSPSTMDTGTSNSPSK	2 Phospho (STY)	sp|P37370|VRP1_YEAST	yes	yes	Hall_40-1031_1_B	56.435	1.7909	1.7565
EASPAQYSHSLHER	2 Phospho (STY)	sp|P38085|TAT1_YEAST	yes	yes	Hall_60-1031_1_B	92.993	2.3647	1.756
SSSQLSMELSNR	2 Phospho (STY)	sp|Q02866|MUK1_YEAST	yes	yes	Hall_60-1031_1_B	108.71	2.3878	1.7555
LPETPSDEDGEVVEEEAQKSPIGK	2 Phospho (STY)	sp|P40477|NU159_YEAST	yes	yes	Hall_40-1031_1_B	46.968	1.8326	1.7552
FVEKPNTPPSSR	2 Phospho (STY)	sp|P42845|STB1_YEAST	yes	yes	Hall_40-1031_1_B	76.588	2.2576	1.7548
EGDNVTGEAKEPSPLDK	Unmodified	sp|P25567|SRO9_YEAST	yes	yes	Hall_60-1031_1_B	30.133	1.7941	1.7545
STSSLLPLPGSSK	Phospho (STY)	sp|Q02805|ROD1_YEAST	yes	yes	Hall_40-1031_1_B	40.066	2.2175	1.7525
KQQPTGDSTPSGTATNSAVSTPLTPK	3 Phospho (STY)	sp|P31384|CCR4_YEAST	yes	yes	Hall_40-1031_1_B	41.27	1.8	1.7521
LNGSSSSINSLQQSTR	3 Phospho (STY)	sp|Q07657|SHS1_YEAST	yes	yes	Hall_60-1031_1_B	72.21	2.4018	1.7519
IIEHSDVENENVKDNEELQEIDNVSLDEPK	2 Phospho (STY)	sp|P25037|UBP1_YEAST	yes	yes	Hall_20-1031_1_B	71.475	1.848	1.7513
EDSAPVAAGESESSL	Phospho (STY)	sp|P25567|SRO9_YEAST	yes	yes	Hall_40-1031_1_B	62.891	2.5187	1.7508
ASYGSGGNSQNQEYSSDDNIDVNK	Phospho (STY)	sp|Q07653|HBT1_YEAST	yes	yes	Hall_60-1031_1_B	62.377	2.0148	1.7507
QENQYDALR	Unmodified	sp|P39676|FHP_YEAST	yes	yes	Hall_60-1031_1_B	71.501	2.1956	1.7505
DAKSSAESSNATNNNTLGTESK	2 Phospho (STY)	sp|P38250|IST2_YEAST	yes	yes	Hall_40-1031_1_B	75.703	1.8644	1.7503
ADSGDTSSIHSSANNTK	Phospho (STY)	sp|Q06385|VPS74_YEAST	yes	yes	Hall_40-1031_1_B	97.291	2.2359	1.7493
EKSPTPQTSTASLSSVTK	Phospho (STY)	sp|Q12271|INP53_YEAST	yes	yes	Hall_40-1031_1_B	67.979	1.7966	1.7493
EEEPILAPSVK	Unmodified	sp|P05750|RS3_YEAST	yes	yes	Hall_60-1031_1_B	142.43	2.1511	1.7486
VLNSYWVNQDSTYK	Unmodified	sp|P05748|RL15A_YEAST;sp|P54780|RL15B_YEAST	yes	no	Hall_20-1031_1_B	134.98	2.0553	1.748
VVAETTYIDTPDTETK	2 Phospho (STY)	sp|Q08412|CUE5_YEAST	yes	yes	Hall_20-1031_1_B	70.837	2.0752	1.7474
TLANTAVVIR	Unmodified	sp|P05030|PMA1_YEAST	yes	yes	Hall_20-1031_1_B	151.83	2.2255	1.7473
ESSSISVSEELSSADERDAEDFSK	2 Phospho (STY)	sp|P31382|PMT2_YEAST	yes	yes	Hall_20-1031_1_B	92.238	2.0448	1.7465
STPSVVGFGPK	Unmodified	sp|P32589|HSP7F_YEAST	yes	yes	Hall_40-1031_1_B	35.511	2.2015	1.7458
AGSFLSSSFR	2 Phospho (STY)	sp|P38165|RTG3_YEAST	yes	yes	Hall_40-1031_1_B	53.569	2.4369	1.7452
VVDAGNK	Unmodified	sp|P05317|RLA0_YEAST	yes	yes	Hall_60-1031_1_B	71.378	2.155	1.7444
SRISSNPQSFTK	3 Phospho (STY)	sp|P39962|KC13_YEAST	yes	yes	Hall_40-1031_1_B	55.885	2.2723	1.7443
TGCISEEDTSDDEFDIEAPR	Phospho (STY)	sp|Q04121|NHX1_YEAST	yes	yes	Hall_40-1031_1_B	97.86	2.4726	1.7437
TVSNNAANSLSR	Phospho (STY)	sp|P40463|VHS2_YEAST	yes	yes	Hall_20-1031_1_B	45.257	2.2666	1.7434
GDNTGDQNAVEKSDFEKSDTEGSR	2 Phospho (STY)	sp|Q08641|AB140_YEAST	yes	yes	Hall_60-1031_1_B	80.943	1.923	1.7415
TKPLPVEPASPSISLPTATVDNQPSGQVDSR	2 Phospho (STY)	sp|P25623|SYP1_YEAST	yes	yes	Hall_60-1031_1_B	42.269	2.141	1.7415
SVVSTETFEQPSQR	Unmodified	sp|P0C2H7|RL27B_YEAST;sp|P0C2H6|RL27A_YEAST	yes	no	Hall_60-1031_1_B	193.96	2.4076	1.7408
NVAAGCNPMDLR	Unmodified	sp|P19882|HSP60_YEAST	yes	yes	Hall_40-1031_1_B	56.359	2.3668	1.7388
VVEATPEDGTASSQK	Phospho (STY)	sp|Q06505|IWS1_YEAST	yes	yes	Hall_60-1031_1_B	40.066	2.1712	1.7386
NTTPYQNNVYNDAIR	Phospho (STY)	sp|P40073|SHO1_YEAST	yes	yes	Hall_40-1031_1_B	67.022	2.4383	1.7377
SLSSAQSSSSGPSSSSEEDDSRDIESLDKK	3 Phospho (STY)	sp|P12683|HMDH1_YEAST	yes	yes	Hall_40-1031_1_B	103.73	1.8431	1.7353
ESTGIEVGNSPITR	Phospho (STY)	sp|P43597|YFI6_YEAST	yes	yes	Hall_40-1031_1_B	71.692	2.4109	1.7347
EQLKDMDADDSSDDEDGDLNELESTPAK	2 Phospho (STY)	sp|P21827|RCC1_YEAST	yes	yes	Hall_20-1031_1_B	145.79	1.8419	1.733
WNTANAANNAGSVSPTK	Phospho (STY)	sp|P40484|MOB1_YEAST	yes	yes	Hall_20-1031_1_B	106.93	2.0193	1.7329
ALPDAVTIIEPK	Unmodified	sp|P05750|RS3_YEAST	yes	yes	Hall_40-1031_1_B	50.284	2.0667	1.7327
FADSDSEDESQFFNQGPSK	2 Phospho (STY)	sp|Q04279|SEG1_YEAST	yes	yes	Hall_60-1031_1_B	169.9	2.0294	1.7327
KAADELGIDVDSDEDDISK	Phospho (STY)	sp|P38112|MAK5_YEAST	yes	yes	Hall_40-1031_1_B	42.806	1.8154	1.7326
VSLSSPKSPQENDTVVDILGDAHSK	2 Phospho (STY)	sp|Q06336|GGA1_YEAST	yes	yes	Hall_20-1031_1_B	65.213	1.7926	1.7318
RESIISTGSEFLPPPK	3 Phospho (STY)	sp|P48415|SEC16_YEAST	yes	yes	Hall_40-1031_1_B	53.585	2.0581	1.7318
SPSNLNSTSVTPR	2 Phospho (STY)	sp|Q03640|TCB3_YEAST	yes	yes	Hall_60-1031_1_B	126.63	2.3308	1.7313
HSTLGNADPNYLNDDDESSDDDLPLALK	2 Phospho (STY)	sp|P53120|YGO0_YEAST	yes	yes	Hall_60-1031_1_B	80.664	2.0338	1.7311
GYSFSTTAER	Unmodified	sp|P60010|ACT_YEAST	yes	yes	Hall_60-1031_1_B	88.948	2.2392	1.7298
LFESDEEETNGENIQINK	Phospho (STY)	sp|Q04500|UTP14_YEAST	yes	yes	Hall_40-1031_1_B	92.492	2.1513	1.7296
SPSNLNSTSVTPR	Phospho (STY)	sp|Q03640|TCB3_YEAST	yes	yes	Hall_20-1031_1_B	70.412	2.2767	1.7275
FDEDGKSIR	Phospho (STY)	sp|P38250|IST2_YEAST	yes	yes	Hall_40-1031_1_B	122.7	2.2167	1.7256
SKHHHNHHR	Unmodified	sp|Q07653|HBT1_YEAST	yes	yes	Hall_40-1031_1_B	13.77	2.0488	1.7243
ADEFDSFPAASAAAAEEEEDDDVDLFGSDDEEADAEAEK	Phospho (STY)	sp|P32471|EF1B_YEAST	yes	yes	Hall_60-1031_1_B	126.24	2.0172	1.7228
DANIKPVVNAAVNDNQSKVSVATEQTK	3 Phospho (STY)	sp|P38250|IST2_YEAST	yes	yes	Hall_20-1031_1_B	83.559	1.7228	1.7223
DGKKSNLSSPSSASSSASPATTVTK	2 Phospho (STY)	sp|P40850|MKT1_YEAST	yes	yes	Hall_20-1031_1_B	62.237	1.7077	1.7203
MLQESSEEESDTYGEIGLSK	2 Phospho (STY)	sp|P33302|PDR5_YEAST	yes	yes	Hall_40-1031_1_B	88.552	2.1964	1.7196
ELSGGYEDVDSALHSEEASFHSL	2 Phospho (STY)	sp|P40563|AIM21_YEAST	yes	yes	Hall_60-1031_1_B	99.135	2.2478	1.7189
KIPVGYSSNDDEDTR	Unmodified	sp|P22146|GAS1_YEAST	yes	yes	Hall_60-1031_1_B	16.399	2.1414	1.7172
TLEPIPKEENAEEDDESEWSDDEPEVVR	2 Phospho (STY)	sp|P38788|SSZ1_YEAST	yes	yes	Hall_40-1031_1_B	222.34	2.0716	1.717
DSVDDNENSDDGLDIPK	Phospho (STY)	sp|Q06631|BFR2_YEAST	yes	yes	Hall_40-1031_1_B	262.5	2.2007	1.7167
ANKKSSETSPDSTPAPSAPASTNAPTNNK	2 Phospho (STY)	sp|P53235|EIF2A_YEAST	yes	yes	Hall_20-1031_1_B	51.264	1.7292	1.7165
NATGAAIPVAGPSSTPSPVIPVADASK	3 Phospho (STY)	sp|P06102|NOT3_YEAST	yes	yes	Hall_60-1031_1_B	44.931	1.9197	1.7158
SKVEDAEYESSDDEDEKLDK	2 Phospho (STY)	sp|Q05022|RRP5_YEAST	yes	yes	Hall_40-1031_1_B	129.12	1.6471	1.7151
RTSDLSDFSYNNDDDEEFGER	3 Phospho (STY)	sp|P23900|FPS1_YEAST	yes	yes	Hall_20-1031_1_B	69.122	2.2633	1.7101
TLLEAIDAIEQPSRPTDKPLR	Unmodified	sp|P02994|EF1A_YEAST	yes	yes	Hall_60-1031_1_B	132.13	2.1726	1.7092
EQAEASIDNLKNEATPEAEQVKK	2 Phospho (STY)	sp|Q08245|ZEO1_YEAST	yes	yes	Hall_60-1031_1_B	90.518	1.7669	1.7086
NIYTNINNPSPSPPPSSK	2 Phospho (STY)	sp|P40317|SOK1_YEAST	yes	yes	Hall_60-1031_1_B	78.234	2.0655	1.7078
SFVDENSPTDR	Phospho (STY)	sp|P35724|MNR2_YEAST	yes	yes	Hall_20-1031_1_B	97.463	2.2371	1.7066
LFVQDDDDELDSSSDDFQDAK	2 Phospho (STY)	sp|P40157|VID27_YEAST	yes	yes	Hall_20-1031_1_B	63.76	1.9962	1.7061
RSSSLFSNESISNSTNATQMLSPEEIKK	2 Phospho (STY)	sp|Q02866|MUK1_YEAST	yes	yes	Hall_60-1031_1_B	52.777	1.7669	1.7047
STTPTSPVSQPSIISHR	2 Phospho (STY)	sp|P43560|LAM5_YEAST	yes	yes	Hall_20-1031_1_B	83.063	2.2269	1.7044
SQHIGQGPYNQVNMSR	Phospho (STY)	sp|P39016|MPT5_YEAST	yes	yes	Hall_40-1031_1_B	50.358	2.2982	1.7033
RADQGPQDEVEATQMNDLTSAISPSSR	2 Phospho (STY)	sp|P25376|AGP1_YEAST	yes	yes	Hall_60-1031_1_B	89.266	2.3223	1.7033
RISNATIAEIGSPLQQVEKPDEVK	2 Phospho (STY)	sp|P43560|LAM5_YEAST	yes	yes	Hall_60-1031_1_B	79.408	1.7697	1.7032
EVVPNNASPASATGARPVSVSNGAANTER	2 Phospho (STY)	sp|P25623|SYP1_YEAST	yes	yes	Hall_20-1031_1_B	55.117	2.1563	1.7022
GKSHGYR	Unmodified	sp|Q12672|RL21B_YEAST;sp|Q02753|RL21A_YEAST	yes	no	Hall_40-1031_1_B	0	2.0169	1.7022
HLSNILSNEEGIER	2 Phospho (STY)	sp|Q02785|PDR12_YEAST	yes	yes	Hall_20-1031_1_B	70.555	2.2805	1.7011
DSSSQLDNELNR	Phospho (STY)	sp|P48813|GNP1_YEAST	yes	yes	Hall_40-1031_1_B	216.06	2.4279	1.7011
ETQDLLQSPQFQQAQTFGR	Phospho (STY)	sp|P32660|ATC5_YEAST	yes	yes	Hall_40-1031_1_B	111.77	2.6168	1.7006
SSAHMSSNAIQR	2 Phospho (STY)	sp|P25342|CDC10_YEAST	yes	yes	Hall_60-1031_1_B	51.211	2.3987	1.7
RSTTHDVGEISNNVK	2 Phospho (STY)	sp|P47068|BBC1_YEAST	yes	yes	Hall_60-1031_1_B	61.732	2.0782	1.6999
VGDEGNAAESESDNVAASR	2 Phospho (STY)	sp|P23615|SPT6_YEAST	yes	yes	Hall_40-1031_1_B	102.39	2.5005	1.6992
NEQHSPTVESSSFDVNNAPAR	2 Phospho (STY)	sp|Q03446|RCR2_YEAST	yes	yes	Hall_40-1031_1_B	62.237	2.3818	1.6988
GATLYIPK	Unmodified	sp|P19097|FAS2_YEAST	yes	yes	Hall_20-1031_1_B	95.352	2.0115	1.6981
LADANSDTAALSNSNTPTMNNAALLQR	2 Phospho (STY)	sp|Q02875|SYH1_YEAST	yes	yes	Hall_60-1031_1_B	99.064	2.2858	1.6964
HDVPQDSNDNNNEELEAQGQQAQEK	Unmodified	sp|P35732|DEF1_YEAST	yes	yes	Hall_60-1031_1_B	97.346	2.0979	1.6963
AANMSDDESSLIKNQLINEEPELPK	2 Phospho (STY)	sp|P19880|AP1_YEAST	yes	yes	Hall_20-1031_1_B	54.934	1.7354	1.6954
SSDSSSEDEVKVEGPK	3 Phospho (STY)	sp|P32499|NUP2_YEAST	yes	yes	Hall_20-1031_1_B	112.5	1.7952	1.6939
VLENTEIGDSIFDK	Unmodified	sp|P00560|PGK_YEAST	yes	yes	Hall_60-1031_1_B	226.73	1.8854	1.6928
LGSAPNNAGEDSDNNSIR	2 Phospho (STY)	sp|P38822|BZZ1_YEAST	yes	yes	Hall_40-1031_1_B	100.02	2.4939	1.691
EYFEAANK	Unmodified	sp|P34760|TSA1_YEAST	yes	yes	Hall_40-1031_1_B	45.081	2.0816	1.691
DFVALSDDEDEDGKQNCAVGGPEK	Phospho (STY)	sp|P25558|BUD3_YEAST	yes	yes	Hall_20-1031_1_B	52.685	1.6758	1.6893
FIEATKESDEDSDADEFFDAEEAASDKK	2 Phospho (STY)	sp|P35845|OSH1_YEAST	yes	yes	Hall_40-1031_1_B	141.36	1.6423	1.6891
LQVPTFGVFDDDFESDRDSETEPEEEEQPSTPK	2 Phospho (STY)	sp|P06102|NOT3_YEAST	yes	yes	Hall_60-1031_1_B	40.463	1.9938	1.689
YDVVIDQK	Unmodified	sp|P17709|HXKG_YEAST	yes	yes	Hall_40-1031_1_B	48.561	2.0595	1.6879
GESYQSAEQEIDHTAPEK	Phospho (STY)	sp|Q06146|YL257_YEAST	yes	yes	Hall_40-1031_1_B	228.29	2.1656	1.6875
SPFLDALK	Unmodified	sp|P15108|HSC82_YEAST	no	no	Hall_40-1031_1_B	43.246	2.0486	1.6872
FEASQVTEK	Unmodified	sp|P0CX85|RL35B_YEAST;sp|P0CX84|RL35A_YEAST	yes	no	Hall_60-1031_1_B	36.381	2.0485	1.6869
DANIKPVVNAAVNDNQSKVSVATEQTK	2 Phospho (STY)	sp|P38250|IST2_YEAST	yes	yes	Hall_60-1031_1_B	53.408	1.7532	1.6866
NNGSNTSNNINYKVPLGK	2 Phospho (STY)	sp|Q08157|YOL19_YEAST	yes	yes	Hall_60-1031_1_B	58.09	1.8632	1.6866
LDDATEDVFNK	Unmodified	sp|P46655|SYEC_YEAST	yes	yes	Hall_40-1031_1_B	56.916	2.0984	1.6864
FEQASESEPTTVSYEIAGNSPNAER	Phospho (STY)	sp|P00445|SODC_YEAST	yes	yes	Hall_60-1031_1_B	203.51	2.2897	1.6859
SRSPPAPFSQPSTGR	2 Phospho (STY)	sp|P53617|NRD1_YEAST	yes	yes	Hall_40-1031_1_B	95.365	2.6762	1.6847
GHYDYEDEESDEEESDDETNQK	2 Phospho (STY)	sp|P48234|NOL10_YEAST	yes	yes	Hall_40-1031_1_B	137.89	2.1687	1.6846
AMNFSGSPGAVSTSPTQSFMNTLPR	2 Phospho (STY)	sp|P40510|SER33_YEAST	yes	yes	Hall_40-1031_1_B	56.95	2.3981	1.6842
TDTSSSSSSSSASSVSAHQPTQEKPAK	2 Phospho (STY)	sp|P05030|PMA1_YEAST	yes	yes	Hall_60-1031_1_B	96.46	1.8718	1.6842
ADEFDSFPAASAAAAEEEEDDDVDLFGSDDEEADAEAEKLK	Phospho (STY)	sp|P32471|EF1B_YEAST	yes	yes	Hall_60-1031_1_B	228.15	1.8314	1.6842
HIIVDGK	Unmodified	sp|P00359|G3P3_YEAST	yes	yes	Hall_60-1031_1_B	100.74	2.0945	1.6836
TKPLPVEPASPSISLPTATVDNQPSGQVDSR	2 Phospho (STY)	sp|P25623|SYP1_YEAST	yes	yes	Hall_40-1031_1_B	57.14	2.1572	1.6834
LPLQDVYK	Unmodified	sp|P02994|EF1A_YEAST	yes	yes	Hall_20-1031_1_B	75.854	1.9921	1.6833
DAMMSAPGSR	Phospho (STY)	sp|P06634|DED1_YEAST	yes	yes	Hall_40-1031_1_B	57.401	2.507	1.6826
ADEFDSFPAASAAAAEEEEDDDVDLFGSDDEEADAEAEK	Phospho (STY)	sp|P32471|EF1B_YEAST	yes	yes	Hall_20-1031_1_B	149.97	2.0002	1.6823
GLDAIDK	Unmodified	sp|P05030|PMA1_YEAST;sp|P19657|PMA2_YEAST	yes	no	Hall_20-1031_1_B	57.177	1.9367	1.6822
EQFSSESSGANDEVFDDLEAK	2 Phospho (STY)	sp|P32568|SNQ2_YEAST	yes	yes	Hall_40-1031_1_B	56.95	1.9988	1.6821
EQAEASIDNLK	Phospho (STY)	sp|Q08245|ZEO1_YEAST	yes	yes	Hall_40-1031_1_B	120.87	2.1907	1.6818
VAAEQPSTLNAESIKGEDSGSADVQSVQDHESVK	2 Phospho (STY)	sp|P32566|SMI1_YEAST	yes	yes	Hall_60-1031_1_B	72.766	1.8847	1.6802
NVPTPSPSPKPQHR	3 Phospho (STY)	sp|P25358|ELO2_YEAST	yes	yes	Hall_40-1031_1_B	89.992	2.1752	1.6797
GYGDFDSEDEDYDYGRSPNR	2 Phospho (STY)	sp|P32793|YSC84_YEAST	yes	yes	Hall_60-1031_1_B	118.57	2.2721	1.6791
SQSLTSSVANNAPQSVRDDVELPETLEER	3 Phospho (STY)	sp|P34216|EDE1_YEAST	yes	yes	Hall_40-1031_1_B	45.751	2.3242	1.679
LLQTPIDMSLKPNDAESEKEVIDTILALVK	Unmodified	sp|P06169|PDC1_YEAST	yes	yes	Hall_60-1031_1_B	54.66	1.7063	1.6786
SQSPVSFAPTQGR	2 Phospho (STY)	sp|Q03714|USA1_YEAST	yes	yes	Hall_60-1031_1_B	120.66	2.2883	1.6783
SSETSPDSTPAPSAPASTNAPTNNK	Phospho (STY)	sp|P53235|EIF2A_YEAST	yes	yes	Hall_40-1031_1_B	104.83	2.1728	1.6781
ELQEVANPIMSK	Unmodified	sp|P10592|HSP72_YEAST	yes	yes	Hall_60-1031_1_B	72.652	2.1106	1.676
SPSNLNSTSVTPR	2 Phospho (STY)	sp|Q03640|TCB3_YEAST	yes	yes	Hall_40-1031_1_B	131.56	2.6321	1.6759
DNKLPLSNENDSSDEEENEKELP	2 Phospho (STY)	sp|P25635|PWP2_YEAST	yes	yes	Hall_40-1031_1_B	68.762	1.7604	1.6751
NEATPEAEQVKK	Phospho (STY)	sp|Q08245|ZEO1_YEAST	yes	yes	Hall_40-1031_1_B	50.675	1.8414	1.675
ANMLAQGSPAASK	Phospho (STY)	sp|P06782|SNF1_YEAST	yes	yes	Hall_40-1031_1_B	56.951	2.0803	1.6748
SKVEDAEYESSDDEDEKLDK	2 Phospho (STY)	sp|Q05022|RRP5_YEAST	yes	yes	Hall_60-1031_1_B	119.38	1.7384	1.6743
LIPEVINK	Unmodified	sp|P23248|RS3A2_YEAST;sp|P33442|RS3A1_YEAST	no	no	Hall_60-1031_1_B	107.43	2.0686	1.6737
ELISNASDALDK	Unmodified	sp|P15108|HSC82_YEAST;sp|P02829|HSP82_YEAST	no	no	Hall_20-1031_1_B	126.71	1.9236	1.6729
TLSDSDEDDDDVVKK	2 Phospho (STY)	sp|P89105|CTR9_YEAST	yes	yes	Hall_60-1031_1_B	43.184	1.7678	1.6729
VDIIANDQGNR	Unmodified	sp|P10591|HSP71_YEAST;sp|P10592|HSP72_YEAST	no	no	Hall_60-1031_1_B	67.563	2.283	1.6725
SPSNLNSTSVTPR	2 Phospho (STY)	sp|Q03640|TCB3_YEAST	yes	yes	Hall_20-1031_1_B	126.63	2.1005	1.6722
SNPHDSSPSYQDDLEK	Phospho (STY)	sp|Q05785|ENT2_YEAST	yes	yes	Hall_40-1031_1_B	65.943	2.1566	1.6722
LIEAEKEGGSESDSEEDATAEK	3 Phospho (STY)	sp|P38712|RRP3_YEAST	yes	yes	Hall_60-1031_1_B	90.367	1.8429	1.6712
NTSYQESPGLQERPK	2 Phospho (STY)	sp|P53865|CNM67_YEAST	yes	yes	Hall_60-1031_1_B	50.883	1.9082	1.6711
EQAEASIDNLKNEATPEAEQVKK	Phospho (STY)	sp|Q08245|ZEO1_YEAST	yes	yes	Hall_60-1031_1_B	42.59	1.7376	1.669
LTATSEPTSRR	2 Phospho (STY)	sp|Q12427|STB3_YEAST	yes	yes	Hall_40-1031_1_B	49.448	2.4465	1.668
IQGPNYVPGKK	Unmodified	sp|P32324|EF2_YEAST	yes	yes	Hall_40-1031_1_B	7.8657	1.72	1.6663
EGIPPDQQR	Unmodified	sp|P05759|RS31_YEAST;sp|P0CH09|RL40B_YEAST;sp|P0CH08|RL40A_YEAST;sp|P0CG63|UBI4P_YEAST	yes	no	Hall_20-1031_1_B	64.42	2.2356	1.6655
KVSTASAVSFGR	3 Phospho (STY)	sp|P16664|RGP1_YEAST	yes	yes	Hall_60-1031_1_B	57.973	1.9295	1.6652
FYSTQIEELPSDIATLLN	Unmodified	sp|P10081|IF4A_YEAST	yes	yes	Hall_60-1031_1_B	40.113	2.0525	1.6636
DNNLLGK	Unmodified	sp|P10591|HSP71_YEAST;sp|P09435|HSP73_YEAST;sp|P10592|HSP72_YEAST;sp|P22202|HSP74_YEAST;sp|P16474|BIP_YEAST	no	no	Hall_60-1031_1_B	83.614	1.9207	1.6629
SNFATIADPEAR	Unmodified	sp|P16521|EF3A_YEAST	yes	yes	Hall_40-1031_1_B	120.06	2.6209	1.6627
NEQHSPTVESSSFDVNNAPAR	2 Phospho (STY)	sp|Q03446|RCR2_YEAST	yes	yes	Hall_60-1031_1_B	51.586	2.2608	1.6618
NDFIMVK	Unmodified	sp|P14126|RL3_YEAST	yes	yes	Hall_20-1031_1_B	49.358	1.9373	1.6614
ISIDSSDEESELSKK	2 Phospho (STY)	sp|Q04373|PUF6_YEAST	yes	yes	Hall_40-1031_1_B	58.885	1.7496	1.6614
TIVENDSDGDGR	Unmodified	sp|P25296|CANB_YEAST	yes	yes	Hall_60-1031_1_B	44.309	2.2395	1.6614
DNKLPLSNENDSSDEEENEKELP	2 Phospho (STY)	sp|P25635|PWP2_YEAST	yes	yes	Hall_20-1031_1_B	61.524	1.7574	1.6608
IIDNEQSDAEEDDDEEEEDDDFPR	Phospho (STY)	sp|Q06511|RRP15_YEAST	yes	yes	Hall_60-1031_1_B	66.871	2.2786	1.6598
KLDAEAKSASSSPAPK	3 Phospho (STY)	sp|Q12400|TRM10_YEAST	yes	yes	Hall_40-1031_1_B	49.973	1.6209	1.6592
EQAEASIDNLKNEATPEAEQVK	2 Phospho (STY)	sp|Q08245|ZEO1_YEAST	yes	yes	Hall_20-1031_1_B	133.4	1.7609	1.6576
SNSLSSDGNSNQDVEIGK	Phospho (STY)	sp|Q02725|VTC3_YEAST	yes	yes	Hall_40-1031_1_B	79.837	2.0747	1.6573
GYSFSTTAER	Unmodified	sp|P60010|ACT_YEAST	yes	yes	Hall_40-1031_1_B	40.352	2.2488	1.655
LSKDYVSDSDSDDEVISNEFSIPDGFKK	3 Phospho (STY)	sp|P47006|RPA34_YEAST	yes	yes	Hall_20-1031_1_B	60.176	1.6993	1.6548
SPSNLNSTSVTPR	Phospho (STY)	sp|Q03640|TCB3_YEAST	yes	yes	Hall_40-1031_1_B	165.86	2.541	1.6544
WDKIELSDDSDVEVHPNVDKK	2 Phospho (STY)	sp|P06101|CDC37_YEAST	yes	yes	Hall_20-1031_1_B	46.956	1.6519	1.6537
SQQGLSHVTSTGSSSSMER	3 Phospho (STY)	sp|P32566|SMI1_YEAST	yes	yes	Hall_40-1031_1_B	91.858	2.3137	1.6536
RSSANESNPLHMNK	2 Phospho (STY)	sp|P38691|KSP1_YEAST	yes	yes	Hall_40-1031_1_B	44.457	2.1459	1.6534
AIASSPSLNSNLSK	2 Phospho (STY)	sp|P32486|KRE6_YEAST	yes	yes	Hall_60-1031_1_B	60.401	2.0819	1.6533
ENSLETTFSSVNTR	Unmodified	sp|Q01560|NOP3_YEAST	yes	yes	Hall_60-1031_1_B	42.083	2.0819	1.6533
TVEEDHPIPEDVHENYENK	Unmodified	sp|P05030|PMA1_YEAST;sp|P19657|PMA2_YEAST	yes	no	Hall_60-1031_1_B	156.06	1.9699	1.6533
EASPAQYSHSLHER	2 Phospho (STY)	sp|P38085|TAT1_YEAST	yes	yes	Hall_40-1031_1_B	70.529	2.6185	1.6525
LGQMIISQSR	Phospho (STY)	sp|P39998|EDC3_YEAST	yes	yes	Hall_20-1031_1_B	64.64	2.1851	1.6519
FADAIVK	Unmodified	sp|P38427|TSL1_YEAST	yes	yes	Hall_60-1031_1_B	33.738	1.8676	1.6513
SKTSPIISTAHTPQQVAQSPK	3 Phospho (STY)	sp|Q03497|STE20_YEAST	yes	yes	Hall_40-1031_1_B	102.24	1.7533	1.6503
NNSPILETLPSNEIK	Phospho (STY)	sp|P38853|KEL1_YEAST	yes	yes	Hall_20-1031_1_B	43.084	1.9198	1.6494
HDNLSSSSSDIIYGR	3 Phospho (STY)	sp|P47818|CCC1_YEAST	yes	yes	Hall_20-1031_1_B	40.801	2.2044	1.6484
TVSNNAANSLSR	Phospho (STY)	sp|P40463|VHS2_YEAST	yes	yes	Hall_40-1031_1_B	110.44	2.2984	1.6482
YNPLNSSASNSLLNDDDHTSGK	2 Phospho (STY)	sp|Q08236|AVO1_YEAST	yes	yes	Hall_20-1031_1_B	53.059	2.1778	1.6481
MSSDEEDFNDIYGDDKPTTTEEVKK	2 Phospho (STY)	sp|Q99383|HRP1_YEAST	yes	yes	Hall_20-1031_1_B	82.477	1.6734	1.6479
TPSTNEFYDDVESHGTEELVEAK	2 Phospho (STY)	sp|P40039|FCY21_YEAST	yes	yes	Hall_40-1031_1_B	49.088	1.9775	1.6479
STSPTLENMGSR	2 Phospho (STY)	sp|P34072|MKS1_YEAST	yes	yes	Hall_40-1031_1_B	92.939	2.5146	1.6477
VPDVLHLNK	Unmodified	sp|P0CT04|IPB2_YEAST	yes	yes	Hall_20-1031_1_B	76.679	2.0113	1.6474
DENDGYASDEVGGTLSR	Phospho (STY)	sp|P08456|PSS_YEAST	yes	yes	Hall_40-1031_1_B	74.12	2.2194	1.6472
NAPSGTLVGDKEDR	Unmodified	sp|P35844|KES1_YEAST	yes	yes	Hall_60-1031_1_B	38.028	2.0233	1.6468
QEAPKSPSPLK	2 Phospho (STY)	sp|Q06440|CORO_YEAST	yes	yes	Hall_20-1031_1_B	51.135	1.701	1.6462
AAKPFITWLETAESDDDEEDDE	Phospho (STY)	sp|P38431|IF5_YEAST	yes	yes	Hall_40-1031_1_B	129.11	2.1193	1.6455
RQSILDHPVGSFK	2 Phospho (STY)	sp|P47082|AVT1_YEAST	yes	yes	Hall_60-1031_1_B	73.138	2.0037	1.6445
ETQDLLQSPQFQQAQTFGR	Phospho (STY)	sp|P32660|ATC5_YEAST	yes	yes	Hall_20-1031_1_B	58.073	2.1763	1.644
SVPNPASTLTASQSNARPSPPTAATR	Phospho (STY)	sp|Q04439|MYO5_YEAST	yes	yes	Hall_40-1031_1_B	43.523	2.3099	1.6434
EAQADAAAEIAEDAAEAEDAGKPK	Unmodified	sp|P39015|STM1_YEAST	yes	yes	Hall_60-1031_1_B	130.3	1.6884	1.6427
VDIIANDQGNR	Unmodified	sp|P10591|HSP71_YEAST;sp|P10592|HSP72_YEAST	no	no	Hall_20-1031_1_B	76.465	2.1047	1.6425
FEQASESEPTTVSYEIAGNSPNAER	Unmodified	sp|P00445|SODC_YEAST	yes	yes	Hall_60-1031_1_B	148.29	2.2095	1.6403
VSVEGVNVEK	Unmodified	sp|P05739|RL6B_YEAST;sp|Q02326|RL6A_YEAST	no	no	Hall_20-1031_1_B	81.338	1.8848	1.6386
EGPQSVSSTVQPQPIMK	2 Phospho (STY)	sp|P35724|MNR2_YEAST	yes	yes	Hall_60-1031_1_B	65.467	2.0597	1.6377
DQTIDSTFYLAHK	2 Phospho (STY)	sp|P53898|NSG2_YEAST	yes	yes	Hall_60-1031_1_B	42.338	1.9336	1.6376
RISNATIAEIGSPLQQVEKPDEVK	3 Phospho (STY)	sp|P43560|LAM5_YEAST	yes	yes	Hall_40-1031_1_B	59.228	1.6753	1.6375
KGSIIGDNQQTTANSSDSPTMTK	2 Phospho (STY)	sp|P43565|RIM15_YEAST	yes	yes	Hall_40-1031_1_B	82.581	1.7336	1.637
IPGEAYDSEASDIEDDPLIESGVILR	2 Phospho (STY)	sp|Q05021|TAF7_YEAST	yes	yes	Hall_40-1031_1_B	64.028	2.282	1.6367
SEAEVHTSEEDIDESNNVNGK	2 Phospho (STY)	sp|P23201|SPA2_YEAST	yes	yes	Hall_20-1031_1_B	58.49	1.9275	1.6363
NSAQDLENSPMSVGKDNR	2 Phospho (STY)	sp|P47818|CCC1_YEAST	yes	yes	Hall_40-1031_1_B	71.558	2.1008	1.6363
ESGNNASTPSSSPEPVANPPK	3 Phospho (STY)	sp|P53741|BRE5_YEAST	yes	yes	Hall_40-1031_1_B	56.947	2.1084	1.6354
SSSQLSMELSNR	Phospho (STY)	sp|Q02866|MUK1_YEAST	yes	yes	Hall_40-1031_1_B	67.275	2.2982	1.6354
DSYVGDEAQSK	Unmodified	sp|P60010|ACT_YEAST	yes	yes	Hall_60-1031_1_B	123.75	2.0344	1.6352
RKGSTSPEPTK	2 Phospho (STY)	sp|P34223|UBX1_YEAST	yes	yes	Hall_20-1031_1_B	42.809	1.7241	1.6351
KMSFSGYSPKPISK	Phospho (STY)	sp|Q08548|ALE1_YEAST	yes	yes	Hall_40-1031_1_B	51.606	1.5627	1.6349
AKVDTETEESESFDDTKDKR	3 Phospho (STY)	sp|P53863|JJJ1_YEAST	yes	yes	Hall_40-1031_1_B	66.613	1.5935	1.6348
LQVPTFGVFDDDFESDRDSETEPEEEEQPSTPK	3 Phospho (STY)	sp|P06102|NOT3_YEAST	yes	yes	Hall_60-1031_1_B	84.938	1.8756	1.6346
TDTSSSSSSSSASSVSAHQPTQEKPAK	Phospho (STY)	sp|P05030|PMA1_YEAST	yes	yes	Hall_40-1031_1_B	74.28	1.7023	1.634
SESTEVDVDGNAIR	Phospho (STY)	sp|P37303|GLY1_YEAST	yes	yes	Hall_60-1031_1_B	204.35	2.1483	1.6335
HDNLSSSSSDIIYGR	2 Phospho (STY)	sp|P47818|CCC1_YEAST	yes	yes	Hall_40-1031_1_B	55.841	2.5515	1.6334
SEASLASNVQAQTQPLSR	Phospho (STY)	sp|P33329|PPZ2_YEAST	yes	yes	Hall_40-1031_1_B	77.468	2.1958	1.6329
DAQIVVGTPGR	Unmodified	sp|P10081|IF4A_YEAST	yes	yes	Hall_20-1031_1_B	112.36	2.1075	1.6318
LADANSDTAALSNSNTPTMNNAALLQR	2 Phospho (STY)	sp|Q02875|SYH1_YEAST	yes	yes	Hall_40-1031_1_B	102.07	2.4086	1.6318
IMYVDYK	Unmodified	sp|P00549|KPYK1_YEAST	yes	yes	Hall_60-1031_1_B	35.88	2.0047	1.6303
VVEILQNR	Unmodified	sp|P05030|PMA1_YEAST;sp|P19657|PMA2_YEAST	yes	no	Hall_60-1031_1_B	58.194	2.2425	1.6297
LIDVDGKPQIQVEFK	Unmodified	sp|P10591|HSP71_YEAST;sp|P10592|HSP72_YEAST	no	no	Hall_20-1031_1_B	56.339	1.6821	1.6295
IASPIQHEHDSGSR	2 Phospho (STY)	sp|P38427|TSL1_YEAST	yes	yes	Hall_60-1031_1_B	137.73	2.1955	1.6286
AEAPKPEVPEDEPEGEPDVK	Unmodified	sp|P15891|ABP1_YEAST	yes	yes	Hall_60-1031_1_B	55.575	1.7337	1.6272
ETSNFIK	Unmodified	sp|P02994|EF1A_YEAST	yes	yes	Hall_60-1031_1_B	102.71	1.8519	1.622
SMSSLPIATK	Phospho (STY)	sp|P53735|ZRG17_YEAST	yes	yes	Hall_40-1031_1_B	59.367	2.0527	1.621
TDTSSSSSSSSASSVSAHQPTQEKPAK	3 Phospho (STY)	sp|P05030|PMA1_YEAST	yes	yes	Hall_40-1031_1_B	41.209	1.6749	1.6203
HIIVDGK	Unmodified	sp|P00359|G3P3_YEAST	yes	yes	Hall_40-1031_1_B	84.244	2.016	1.6185
LKETSDSTSTSTPTPTPSTNDSK	Unmodified	sp|P39935|IF4F1_YEAST	yes	yes	Hall_40-1031_1_B	12.554	1.6613	1.6182
IGQEVDGEAVGDEFK	Unmodified	sp|P0CX38|RS6B_YEAST;sp|P0CX37|RS6A_YEAST	yes	no	Hall_60-1031_1_B	186.13	1.9468	1.6161
LIDAYGGDLELSGDTDEENDIQLR	2 Phospho (STY)	sp|Q04511|UFO1_YEAST	yes	yes	Hall_40-1031_1_B	76.186	2.204	1.6159
AASEPFNTAK	Phospho (STY)	sp|P25341|KIN82_YEAST	yes	yes	Hall_40-1031_1_B	56.359	1.9901	1.6154
RESTEGVLDGSK	Phospho (STY)	sp|P38845|CRP1_YEAST	yes	yes	Hall_40-1031_1_B	96.464	2.0683	1.6143
LIPEVINK	Unmodified	sp|P23248|RS3A2_YEAST;sp|P33442|RS3A1_YEAST	no	no	Hall_40-1031_1_B	79.116	1.9927	1.6142
AAKPFITWLETAESDDDEEDDE	Phospho (STY)	sp|P38431|IF5_YEAST	yes	yes	Hall_20-1031_1_B	138.42	1.892	1.612
AAAHQQNYFNDSDDEDDEDNIK	Phospho (STY)	sp|P32657|CHD1_YEAST	yes	yes	Hall_60-1031_1_B	64.723	2.046	1.6118
STSPTLENMGSR	2 Phospho (STY)	sp|P34072|MKS1_YEAST	yes	yes	Hall_60-1031_1_B	66.285	2.2891	1.6116
ATEISPPPVSPSK	2 Phospho (STY)	sp|Q04839|GFD1_YEAST	yes	yes	Hall_60-1031_1_B	112.15	1.9622	1.6113
TPTTAAATTTSSNANSR	Phospho (STY)	sp|P06102|NOT3_YEAST	yes	yes	Hall_60-1031_1_B	48.616	2.2129	1.6111
SPSNLNSTSVTPR	Phospho (STY)	sp|Q03640|TCB3_YEAST	yes	yes	Hall_60-1031_1_B	53.001	2.2845	1.6109
GGSLGDAGGASDR	Unmodified	sp|P25694|CDC48_YEAST	yes	yes	Hall_60-1031_1_B	66.595	2.183	1.6106
VNQGWGDDKK	Unmodified	sp|P39015|STM1_YEAST	yes	yes	Hall_60-1031_1_B	25.437	1.6097	1.6103
KGSIIGDNQQTTANSSDSPTMTK	2 Phospho (STY)	sp|P43565|RIM15_YEAST	yes	yes	Hall_60-1031_1_B	83.917	1.7478	1.609
SQSLTSSVANNAPQSVR	2 Phospho (STY)	sp|P34216|EDE1_YEAST	yes	yes	Hall_20-1031_1_B	49.773	2.158	1.6089
MIGVLNNSSESDEEESNDEK	Phospho (STY)	sp|O13563|RPN13_YEAST	yes	yes	Hall_40-1031_1_B	264.88	2.0601	1.6082
NPISSTVSSNQQSPK	Phospho (STY)	sp|P53550|DCP2_YEAST	yes	yes	Hall_40-1031_1_B	173.03	2.0685	1.6078
KMSFSGYSPKPISK	2 Phospho (STY)	sp|Q08548|ALE1_YEAST	yes	yes	Hall_40-1031_1_B	40.085	1.5668	1.6074
SHSLVSHAPSIPR	3 Phospho (STY)	sp|Q05812|MSC3_YEAST	yes	yes	Hall_20-1031_1_B	87.647	2.0269	1.607
DLESEGSSPIR	Phospho (STY)	sp|P38213|DSF2_YEAST	yes	yes	Hall_40-1031_1_B	91.202	2.2604	1.6061
TPTPTPPVVAEPAISPRPVSQR	2 Phospho (STY)	sp|P33338|SLA2_YEAST	yes	yes	Hall_20-1031_1_B	42.828	2.0513	1.6059
YLEELQR	Unmodified	sp|P05748|RL15A_YEAST	yes	yes	Hall_60-1031_1_B	47.067	2.0337	1.6043
VKDSSPVPSDLDEK	2 Phospho (STY)	sp|P38266|AIM3_YEAST	yes	yes	Hall_20-1031_1_B	41.378	1.665	1.6034
EKTQSPILASR	2 Phospho (STY)	sp|P40480|HOS4_YEAST	yes	yes	Hall_40-1031_1_B	46.797	2.0442	1.6034
EVLGEQGK	Unmodified	sp|P00549|KPYK1_YEAST	yes	yes	Hall_60-1031_1_B	91.9	1.986	1.6017
ALPDAVTIIEPK	Unmodified	sp|P05750|RS3_YEAST	yes	yes	Hall_60-1031_1_B	81.017	2.0745	1.6015
SALDVGEHSDSSDIEVDHTK	3 Phospho (STY)	sp|P27344|DPB3_YEAST	yes	yes	Hall_60-1031_1_B	110.9	1.8596	1.6011
HGSLQGGAIADVNSITNSLTR	2 Phospho (STY)	sp|P32487|LYP1_YEAST	yes	yes	Hall_40-1031_1_B	87.439	2.2802	1.6001
SKTSPIISTAHTPQQVAQSPK	3 Phospho (STY)	sp|Q03497|STE20_YEAST	yes	yes	Hall_60-1031_1_B	92.865	1.777	1.6001
VTMTEVPKDTENVIAGSDDDISDISDEEDISDLK	3 Phospho (STY)	sp|P36119|YK03_YEAST	yes	yes	Hall_60-1031_1_B	70.666	1.6912	1.5998
LFAATVAK	Unmodified	sp|P00560|PGK_YEAST	yes	yes	Hall_40-1031_1_B	54.157	1.9314	1.5997
RESIISTGSEFLPPPK	2 Phospho (STY)	sp|P48415|SEC16_YEAST	yes	yes	Hall_60-1031_1_B	85.231	1.7945	1.5991
TDTSSSSSSSSASSVSAHQPTQEKPAK	3 Phospho (STY)	sp|P05030|PMA1_YEAST	yes	yes	Hall_60-1031_1_B	76.259	1.7634	1.599
VTMTEVPKDTENVIAGSDDDISDISDEEDISDLK	3 Phospho (STY)	sp|P36119|YK03_YEAST	yes	yes	Hall_20-1031_1_B	49.626	1.637	1.5989
SESTEVDVDGNAIR	Phospho (STY)	sp|P37303|GLY1_YEAST	yes	yes	Hall_20-1031_1_B	251.84	2.0609	1.5988
ANSNEDGESVSSIQESPK	Phospho (STY)	sp|P34216|EDE1_YEAST	yes	yes	Hall_40-1031_1_B	50.608	1.977	1.5987
FSNIDIR	Unmodified	sp|P0CX52|RS16B_YEAST;sp|P0CX51|RS16A_YEAST	yes	no	Hall_20-1031_1_B	48.561	2.074	1.5983
QTHAPTTPNRTSPNR	2 Phospho (STY)	sp|Q03497|STE20_YEAST	yes	yes	Hall_60-1031_1_B	52.045	2.1785	1.5973
RLSKISVPDGK	2 Phospho (STY)	sp|Q02725|VTC3_YEAST	yes	yes	Hall_60-1031_1_B	43.991	1.6419	1.597
SRISSNPQSFTK	3 Phospho (STY)	sp|P39962|KC13_YEAST	yes	yes	Hall_20-1031_1_B	41.967	1.9171	1.5956
AVQESDSTTSRIIEEHESPIDAEK	2 Phospho (STY)	sp|Q06689|YL413_YEAST	yes	yes	Hall_20-1031_1_B	75.112	1.8683	1.5955
SNSTSLPAANK	Phospho (STY)	sp|P39998|EDC3_YEAST	yes	yes	Hall_60-1031_1_B	49.774	1.9802	1.5942
KEEQNIADGVEQK	Unmodified	sp|Q08245|ZEO1_YEAST	yes	yes	Hall_60-1031_1_B	64.104	1.7013	1.5938
IFQNPTDEESTTSLNEK	2 Phospho (STY)	sp|P40563|AIM21_YEAST	yes	yes	Hall_60-1031_1_B	58.366	1.9516	1.5928
SQSLSEITPGPHSR	Phospho (STY)	sp|P35845|OSH1_YEAST	yes	yes	Hall_60-1031_1_B	48.704	1.9977	1.5895
STAISLYSEMSDEDVK	Unmodified	sp|P32324|EF2_YEAST	yes	yes	Hall_20-1031_1_B	118.48	1.9172	1.5894
EVHTNQDPLDVSASK	Unmodified	sp|Q12141|YG11B_YEAST;sp|Q12414|YP11B_YEAST;sp|P0C2I3|YD15B_YEAST;sp|Q12273|YO11B_YEAST;sp|Q03612|YE11B_YEAST;sp|Q03434|YM12B_YEAST;sp|P47098|YJ11B_YEAST;sp|P0C2I5|YL12B_YEAST;sp|P0C2I9|YP12B_YEAST;sp|P47100|YJ12B_YEAST;sp|Q07793|YD13B_YEAST;sp|P0C2I2|YD14B_YEAST;sp|Q03855|YD11B_YEAST;sp|Q04670|YM14B_YEAST;sp|Q12269|YG12B_YEAST;sp|Q04711|YM11B_YEAST;sp|Q92393|YO12B_YEAST;sp|P0C2I6|YL13B_YEAST;sp|…	yes	no	Hall_40-1031_1_B	36.112	1.9725	1.5887
SADNQNTSLALDSLK	Phospho (STY)	sp|P47170|IML1_YEAST	yes	yes	Hall_40-1031_1_B	86.378	1.9873	1.5875
EGIPPDQQR	Unmodified	sp|P05759|RS31_YEAST;sp|P0CG63|UBI4P_YEAST;sp|P0CH09|RL40B_YEAST;sp|P0CH08|RL40A_YEAST	no	no	Hall_60-1031_1_B	52.716	2.1089	1.587
LPASSSPSPSPTSSASPSR	2 Phospho (STY)	sp|P39732|GIP4_YEAST	yes	yes	Hall_20-1031_1_B	49.224	2.0895	1.5866
DVSQITSSPKKSFQDK	2 Phospho (STY)	sp|P38623|RCK2_YEAST	yes	yes	Hall_40-1031_1_B	72.421	1.5373	1.5866
LLLSPASSNVDDDRNR	3 Phospho (STY)	sp|P53273|YG35_YEAST	yes	yes	Hall_20-1031_1_B	67.418	2.0019	1.5863
YAISEDEDEEENYSDDDDFDRK	2 Phospho (STY)	sp|P27637|BUD14_YEAST	yes	yes	Hall_20-1031_1_B	81.97	1.8574	1.5853
IINSSEIQSAIRPAGQATQK	Unmodified	sp|P10664|RL4A_YEAST;sp|P49626|RL4B_YEAST	yes	no	Hall_60-1031_1_B	127.17	1.8144	1.584
NPFLDDVSSATDFRRSPPPVSR	2 Phospho (STY)	sp|Q05518|PAL1_YEAST	yes	yes	Hall_20-1031_1_B	40.625	2.0227	1.5824
DATESVAVEPSNEDVKPEEKGSEAEDDINNVSK	Phospho (STY)	sp|Q12114|CHS5_YEAST	yes	yes	Hall_40-1031_1_B	42.524	1.542	1.581
SQNAPSDGTGSSTPQHHDEDEDELSR	3 Phospho (STY)	sp|P38431|IF5_YEAST	yes	yes	Hall_40-1031_1_B	101.37	2.4904	1.5799
IMYVDYK	Unmodified	sp|P00549|KPYK1_YEAST	yes	yes	Hall_20-1031_1_B	72.138	1.8235	1.579
FADSDSEDESQFFNQGPSK	2 Phospho (STY)	sp|Q04279|SEG1_YEAST	yes	yes	Hall_20-1031_1_B	221.85	1.8761	1.5788
MLSCAGADR	Unmodified	sp|P41805|RL10_YEAST	yes	yes	Hall_60-1031_1_B	34.253	1.9952	1.5782
MIGVLNNSSESDEEESNDEK	Phospho (STY)	sp|O13563|RPN13_YEAST	yes	yes	Hall_20-1031_1_B	149.09	1.8717	1.5764
STSESALSPTK	Phospho (STY)	sp|Q01389|BCK1_YEAST	yes	yes	Hall_40-1031_1_B	48.741	1.9252	1.5764
FADSDSEDESQFFNQGPSK	2 Phospho (STY)	sp|Q04279|SEG1_YEAST	yes	yes	Hall_40-1031_1_B	177.67	2.0232	1.5758
YDADVLDK	Unmodified	sp|Q3E757|RL11B_YEAST;sp|P0C0W9|RL11A_YEAST	yes	no	Hall_20-1031_1_B	60.59	1.9306	1.5756
VVDALGNPIDGK	Unmodified	sp|P07251|ATPA_YEAST	yes	yes	Hall_20-1031_1_B	48.004	1.8391	1.5753
WSFEEVEVK	Unmodified	sp|P26783|RS5_YEAST	yes	yes	Hall_60-1031_1_B	83.005	1.973	1.5753
ELYSPEEDSAAQLVTERTSLLSGETQT	2 Phospho (STY)	sp|Q06328|YPQ2_YEAST	yes	yes	Hall_60-1031_1_B	58.015	2.1103	1.5747
AAETQIPFLQQEFSSEDEDEEYVYDEELNK	2 Phospho (STY)	sp|Q02959|HOS3_YEAST	yes	yes	Hall_60-1031_1_B	94.721	1.9818	1.5741
SHSLVSHAPSIPR	3 Phospho (STY)	sp|Q05812|MSC3_YEAST	yes	yes	Hall_60-1031_1_B	106.42	2.1218	1.5738
RASSIFSINTTPLAPPNATDIQK	3 Phospho (STY)	sp|P08456|PSS_YEAST	yes	yes	Hall_20-1031_1_B	59.598	1.8663	1.5733
EATGVDELTTAGSQDHPFK	Unmodified	sp|P38707|SYNC_YEAST	yes	yes	Hall_60-1031_1_B	50.493	1.9505	1.5732
EDLYQTFAR	Unmodified	sp|P32324|EF2_YEAST	yes	yes	Hall_20-1031_1_B	67.993	2.0059	1.5726
QESATLDHESISR	2 Phospho (STY)	sp|P35724|MNR2_YEAST	yes	yes	Hall_20-1031_1_B	40.801	2.0143	1.5725
EASPAQYSHSLHER	2 Phospho (STY)	sp|P38085|TAT1_YEAST	yes	yes	Hall_20-1031_1_B	82.01	2.0166	1.5718
GDIIIDGGNSHFPDSNR	Unmodified	sp|P38720|6PGD1_YEAST	yes	yes	Hall_60-1031_1_B	74.786	2.1513	1.5718
NPVILADACCSR	Unmodified	sp|P06169|PDC1_YEAST	yes	yes	Hall_60-1031_1_B	104.52	2.1156	1.5704
SNGVLNVDNQTSDLVK	Unmodified	sp|P14127|RS17B_YEAST;sp|P02407|RS17A_YEAST	yes	no	Hall_20-1031_1_B	81.494	1.8508	1.5675
VSTPVQQHPLLQR	Phospho (STY)	sp|P32909|SMY2_YEAST	yes	yes	Hall_40-1031_1_B	74.678	2.2291	1.5671
EEEPILAPSVK	Phospho (STY)	sp|P05750|RS3_YEAST	yes	yes	Hall_60-1031_1_B	132.32	1.9241	1.5664
LIEAEKEGGSESDSEEDATAEKK	3 Phospho (STY)	sp|P38712|RRP3_YEAST	yes	yes	Hall_40-1031_1_B	59.918	1.5322	1.5651
ELSGGYEDVDSALHSEEASFHSL	2 Phospho (STY)	sp|P40563|AIM21_YEAST	yes	yes	Hall_20-1031_1_B	54.605	2.0764	1.565
LAIATNENDILDR	Unmodified	sp|P16120|THRC_YEAST	yes	yes	Hall_60-1031_1_B	72.006	2.2029	1.5646
ADSGDTSSIHSSANNTK	Phospho (STY)	sp|Q06385|VPS74_YEAST	yes	yes	Hall_20-1031_1_B	42.556	1.8829	1.5641
MTVISPVK	Phospho (STY)	sp|P42845|STB1_YEAST	yes	yes	Hall_40-1031_1_B	51.268	1.9589	1.564
VEIDSFSGAK	Unmodified	sp|P04449|RL24A_YEAST	yes	yes	Hall_60-1031_1_B	46.158	1.7768	1.5636
EFSEQVR	Unmodified	sp|P12709|G6PI_YEAST	yes	yes	Hall_60-1031_1_B	40.573	1.9872	1.562
EAVLTVPTNFSEEQK	Unmodified	sp|P38788|SSZ1_YEAST	yes	yes	Hall_20-1031_1_B	45.864	1.8453	1.5614
IITTHTPHSSKEPSPAPHSNDK	4 Phospho (STY)	sp|Q12296|MAM3_YEAST	yes	yes	Hall_60-1031_1_B	59.661	1.7403	1.5614
QLPLTVGCDSQSPK	Phospho (STY)	sp|P25579|LRE1_YEAST	yes	yes	Hall_40-1031_1_B	48.704	1.9065	1.5611
TQFYRDSAHNSPVAPNR	2 Phospho (STY)	sp|P14180|CHS2_YEAST	yes	yes	Hall_40-1031_1_B	45.608	2.4017	1.5608
LGQMIISQSR	Phospho (STY)	sp|P39998|EDC3_YEAST	yes	yes	Hall_40-1031_1_B	93.623	2.178	1.5604
KQQPTGDSTPSGTATNSAVSTPLTPK	2 Phospho (STY)	sp|P31384|CCR4_YEAST	yes	yes	Hall_60-1031_1_B	79.021	1.6886	1.5604
EDSVYLAK	Unmodified	sp|P29311|BMH1_YEAST;sp|P34730|BMH2_YEAST	no	no	Hall_20-1031_1_B	67.169	1.7911	1.5602
LLSTPSPVNR	2 Phospho (STY)	sp|P38167|ECM21_YEAST	yes	yes	Hall_40-1031_1_B	139.32	2.3813	1.5601
TLEPIPKEENAEEDDESEWSDDEPEVVR	Phospho (STY)	sp|P38788|SSZ1_YEAST	yes	yes	Hall_60-1031_1_B	50.945	1.7406	1.5591
DRSYTSVAELNR	Phospho (STY)	sp|Q06146|YL257_YEAST	yes	yes	Hall_40-1031_1_B	41.54	2.0842	1.5588
TVPQISDQETEKR	Unmodified	sp|P0C2I5|YL12B_YEAST;sp|P47098|YJ11B_YEAST;sp|Q03434|YM12B_YEAST;sp|Q03612|YE11B_YEAST;sp|Q12141|YG11B_YEAST;sp|P0C2I3|YD15B_YEAST;sp|Q12273|YO11B_YEAST;sp|Q12414|YP11B_YEAST;sp|Q07793|YD13B_YEAST;sp|P0C2I9|YP12B_YEAST;sp|P47100|YJ12B_YEAST;sp|Q03855|YD11B_YEAST;sp|Q04711|YM11B_YEAST;sp|Q04670|YM14B_YEAST;sp|Q12269|YG12B_YEAST;sp|P0C2I2|YD14B_YEAST;sp|P0C2J0|YP13B_YEAST;sp|Q92393|YO12B_YEAST;sp|…	no	no	Hall_60-1031_1_B	41.644	1.7719	1.5584
SVSIDSTK	Phospho (STY)	sp|P53898|NSG2_YEAST	yes	yes	Hall_40-1031_1_B	46.819	1.898	1.5581
SFDVPPPPIDASSPFSQK	Unmodified	sp|P00950|PMG1_YEAST	yes	yes	Hall_60-1031_1_B	89.629	1.6862	1.5577
WTANLLPAR	Unmodified	sp|Q3E7Y3|RS22B_YEAST;sp|P0C0W1|RS22A_YEAST	yes	no	Hall_20-1031_1_B	65.038	2.0862	1.5574
EVLGEQGK	Unmodified	sp|P00549|KPYK1_YEAST	yes	yes	Hall_40-1031_1_B	67.032	1.9192	1.5568
SQSLTSSVANNAPQSVRDDVELPETLEER	Phospho (STY)	sp|P34216|EDE1_YEAST	yes	yes	Hall_40-1031_1_B	67.947	2.306	1.5562
FGASEASSPYGQSMLDMTAPQPTSHIVPTQR	2 Phospho (STY)	sp|P38810|SFB3_YEAST	yes	yes	Hall_40-1031_1_B	51.025	2.1248	1.5558
SISDNVPK	Unmodified	sp|P41940|MPG1_YEAST	yes	yes	Hall_60-1031_1_B	69.825	1.9323	1.5551
LTATSEPTSRR	2 Phospho (STY)	sp|Q12427|STB3_YEAST	yes	yes	Hall_60-1031_1_B	67.952	2.1009	1.5513
LAPTNSGGSGGKLDDPSGASSYYASHR	Phospho (STY)	sp|P43603|LSB3_YEAST	yes	yes	Hall_40-1031_1_B	133.25	1.9856	1.5509
YNNIINAGLNSPSLTPSFAHLSR	2 Phospho (STY)	sp|Q02805|ROD1_YEAST	yes	yes	Hall_60-1031_1_B	44.955	2.0458	1.5504
NSLVKVPTVGSYGVAGATLPETIPTSK	2 Phospho (STY)	sp|P38250|IST2_YEAST	yes	yes	Hall_60-1031_1_B	67.947	1.6806	1.55
ADTGIAVEGATDAAR	Unmodified	sp|P05030|PMA1_YEAST;sp|P19657|PMA2_YEAST	yes	no	Hall_60-1031_1_B	136.96	2.1402	1.5497
ELYSPEEDSAAQLVTERTSLLSGETQT	2 Phospho (STY)	sp|Q06328|YPQ2_YEAST	yes	yes	Hall_40-1031_1_B	54.728	2.1715	1.5482
SEAEVHTSEEDIDESNNVNGK	2 Phospho (STY)	sp|P23201|SPA2_YEAST	yes	yes	Hall_40-1031_1_B	56.327	1.9963	1.548
GNFTEFVK	Unmodified	sp|P16521|EF3A_YEAST	yes	yes	Hall_20-1031_1_B	85.212	1.8775	1.5468
LLCALDNEESDKR	Unmodified	sp|P16550|APA1_YEAST	yes	yes	Hall_40-1031_1_B	25.718	1.8557	1.5468
LGSITENDMNLK	Phospho (STY)	sp|P46678|TFC5_YEAST	yes	yes	Hall_40-1031_1_B	45.257	1.9218	1.5467
VAFTGLEEDGETEEEKR	Unmodified	sp|P32481|IF2G_YEAST	yes	yes	Hall_20-1031_1_B	58.159	1.811	1.5458
AVEALNDSELNGEK	Unmodified	sp|P04147|PABP_YEAST	yes	yes	Hall_20-1031_1_B	97.911	1.8376	1.5455
RPTSQPQQQQPLYNASLSSR	Phospho (STY)	sp|P43633|ALK1_YEAST	yes	yes	Hall_40-1031_1_B	45.546	2.332	1.545
QNTLSLWR	Unmodified	sp|P05748|RL15A_YEAST;sp|P54780|RL15B_YEAST	yes	no	Hall_20-1031_1_B	77.058	2.0568	1.5444
VVEATPEDGTASSQKSTINAENENTK	2 Phospho (STY)	sp|Q06505|IWS1_YEAST	yes	yes	Hall_60-1031_1_B	88.293	1.7172	1.5444
DFQDDQCDVVHK	Unmodified	sp|P38912|IF1A_YEAST	yes	yes	Hall_60-1031_1_B	71.176	1.9121	1.5443
ANDIEILEPMESLRSTTKY	2 Phospho (STY)	sp|P32901|PTR2_YEAST	yes	yes	Hall_40-1031_1_B	63.272	1.9572	1.5442
VAINGFGR	Unmodified	sp|P00359|G3P3_YEAST;sp|P00358|G3P2_YEAST	yes	no	Hall_20-1031_1_B	122.15	1.9437	1.5441
IRDSDSVLPNANTADHNNTNSGGEPINSSVASNDIIEEK	3 Phospho (STY)	sp|P36027|MID2_YEAST	yes	yes	Hall_40-1031_1_B	44.535	2.0028	1.5428
EYFEAANK	Unmodified	sp|P34760|TSA1_YEAST	yes	yes	Hall_20-1031_1_B	104.45	1.7751	1.542
EFSEQVR	Unmodified	sp|P12709|G6PI_YEAST	yes	yes	Hall_20-1031_1_B	67.344	2.0709	1.5415
MLQESSEEESDTYGEIGLSK	2 Phospho (STY)	sp|P33302|PDR5_YEAST	yes	yes	Hall_60-1031_1_B	66.533	1.7742	1.5406
AAEAATTDLTYR	Unmodified	sp|Q12363|WTM1_YEAST	yes	yes	Hall_40-1031_1_B	25.437	2.1279	1.5405
SQVDGAGDVSNEEIAADDTK	Phospho (STY)	sp|P53438|SOK2_YEAST	yes	yes	Hall_60-1031_1_B	68.034	1.911	1.5401
FEQASESEPTTVSYEIAGNSPNAER	Unmodified	sp|P00445|SODC_YEAST	yes	yes	Hall_20-1031_1_B	91.657	1.9625	1.5385
ADQGPQDEVEATQMNDLTSAISPSSR	Phospho (STY)	sp|P25376|AGP1_YEAST	yes	yes	Hall_40-1031_1_B	57.934	2.3813	1.5385
QEEQEQQIEQSSPTEANDR	Phospho (STY)	sp|P08678|CYAA_YEAST	yes	yes	Hall_20-1031_1_B	41.644	1.9708	1.5378
LNDLDFGNSDAISLR	Phospho (STY)	sp|P39109|YCFI_YEAST	yes	yes	Hall_40-1031_1_B	203.89	2.1418	1.5378
SLPVFASADDYAQYLDQDSD	Phospho (STY)	sp|Q12176|MAK21_YEAST	yes	yes	Hall_60-1031_1_B	146.86	2.1708	1.5369
FASTNHDRSESDSDLDI	3 Phospho (STY)	sp|Q04004|PLP1_YEAST	yes	yes	Hall_60-1031_1_B	48.354	2.065	1.5366
RVNYAESDDDDSDTTFTAK	2 Phospho (STY)	sp|Q03834|MSH6_YEAST	yes	yes	Hall_40-1031_1_B	84.404	1.9885	1.5363
TGKEFPEEDGAGTSGAESLVEERPQAFR	3 Phospho (STY)	sp|Q08281|RTC1_YEAST	yes	yes	Hall_60-1031_1_B	50.627	1.777	1.5347
VVDLVEHVAK	Unmodified	sp|P00359|G3P3_YEAST;sp|P00358|G3P2_YEAST	yes	no	Hall_20-1031_1_B	121.9	1.8109	1.5345
RADQGPQDEVEATQMNDLTSAISPSSR	2 Phospho (STY)	sp|P25376|AGP1_YEAST	yes	yes	Hall_40-1031_1_B	42.571	2.3748	1.5329
RASDATLGSIDFGDDENIAKR	2 Phospho (STY)	sp|P39109|YCFI_YEAST	yes	yes	Hall_40-1031_1_B	52.707	1.785	1.5326
NAVSTKPTPPPAPEASAESGLSSK	Phospho (STY)	sp|P16862|PFKA2_YEAST	yes	yes	Hall_60-1031_1_B	85.619	1.66	1.5324
IGQEVDGEAVGDEFK	Unmodified	sp|P0CX38|RS6B_YEAST;sp|P0CX37|RS6A_YEAST	yes	no	Hall_40-1031_1_B	138.02	1.9462	1.5318
LNGSSSSINSLQQSTR	3 Phospho (STY)	sp|Q07657|SHS1_YEAST	yes	yes	Hall_40-1031_1_B	74.793	2.1911	1.5313
SPPPPPSPSTMDTGTSNSPSK	2 Phospho (STY)	sp|P37370|VRP1_YEAST	yes	yes	Hall_60-1031_1_B	78.913	1.8236	1.5312
ANFQGAITNR	Unmodified	sp|P54115|ALDH6_YEAST	yes	yes	Hall_60-1031_1_B	77.732	1.9886	1.5312
GVFQGVHDSAEK	Unmodified	sp|P22943|HSP12_YEAST	yes	yes	Hall_60-1031_1_B	143.89	1.8922	1.5312
SINPDEAVAYGAAVQAAILTGDESSK	Unmodified	sp|P10591|HSP71_YEAST;sp|P10592|HSP72_YEAST	no	no	Hall_60-1031_1_B	113.5	1.6986	1.531
APAQETVTTPTSKPAQAR	Phospho (STY)	sp|Q03497|STE20_YEAST	yes	yes	Hall_40-1031_1_B	46.415	1.9936	1.5305
DNTGNLSHIPGEWEATPATASTDVLSNETTEVIEDGSTTKR	2 Phospho (STY)	sp|P34216|EDE1_YEAST	yes	yes	Hall_60-1031_1_B	46.999	1.8301	1.5303
EEQNIADGVEQK	Unmodified	sp|Q08245|ZEO1_YEAST	yes	yes	Hall_60-1031_1_B	107.06	1.891	1.5298
LANQQQQMMETSITNDNESQQ	Phospho (STY)	sp|P26570|PPZ1_YEAST	yes	yes	Hall_40-1031_1_B	47.807	2.335	1.5295
ALELDASNK	Unmodified	sp|P15705|STI1_YEAST	yes	yes	Hall_40-1031_1_B	22.529	1.8506	1.5295
ISDEGVAEDEFDKDGDVDNFEESSTQPINK	Phospho (STY)	sp|P29465|CHS3_YEAST	yes	yes	Hall_40-1031_1_B	47.395	1.5645	1.5291
ISLSPSTESLADSK	2 Phospho (STY)	sp|P31374|PSK1_YEAST	yes	yes	Hall_60-1031_1_B	99.927	1.8048	1.5287
VSGFKDEVLETV	Unmodified	sp|P23248|RS3A2_YEAST	yes	yes	Hall_40-1031_1_B	25.938	1.9031	1.5281
TGLGTPNQQVSVPNIVSPKPPVVK	2 Phospho (STY)	sp|P48415|SEC16_YEAST	yes	yes	Hall_40-1031_1_B	123.09	1.6125	1.5268
WSFEEVEVK	Unmodified	sp|P26783|RS5_YEAST	yes	yes	Hall_40-1031_1_B	69.954	1.9024	1.5264
ILNSPPQTPSSR	Phospho (STY)	sp|P53009|SCY1_YEAST	yes	yes	Hall_60-1031_1_B	43.991	1.9459	1.5264
RASVINVEK	Phospho (STY)	sp|Q12263|GIN4_YEAST	yes	yes	Hall_40-1031_1_B	51.998	1.9012	1.5261
TVDGPSHK	Unmodified	sp|P00359|G3P3_YEAST;sp|P00358|G3P2_YEAST;sp|P00360|G3P1_YEAST	yes	no	Hall_60-1031_1_B	109.01	1.8884	1.5238
VQAVAVLK	Unmodified	sp|P00445|SODC_YEAST	yes	yes	Hall_60-1031_1_B	53.554	1.7479	1.5236
LPETPSDEDGEVVEEEAQKSPIGK	2 Phospho (STY)	sp|P40477|NU159_YEAST	yes	yes	Hall_20-1031_1_B	55.895	1.6081	1.5233
AIASSPSLNSNLSK	2 Phospho (STY)	sp|P32486|KRE6_YEAST	yes	yes	Hall_40-1031_1_B	57.106	1.9167	1.5232
EASKPDVSDEQTEEVALPK	Phospho (STY)	sp|Q08208|NOP12_YEAST	yes	yes	Hall_40-1031_1_B	52.909	1.5859	1.5227
FEASQVTEK	Unmodified	sp|P0CX85|RL35B_YEAST;sp|P0CX84|RL35A_YEAST	yes	no	Hall_40-1031_1_B	30.797	1.9736	1.5214
LKEEVLTPTTSASTPHR	2 Phospho (STY)	sp|P42839|VNX1_YEAST	yes	yes	Hall_60-1031_1_B	63.979	1.8804	1.5212
QRGSIAM	Phospho (STY)	sp|P38314|SDS24_YEAST	yes	yes	Hall_40-1031_1_B	55.531	2.1381	1.5211
ITSQGDLEADGSSDEETEQEPHSK	2 Phospho (STY)	sp|P43585|VTC2_YEAST	yes	yes	Hall_20-1031_1_B	122.73	1.7803	1.5209
FGSLINDQGTAGLSSHGGSFAAQNR	2 Phospho (STY)	sp|P22211|NPR1_YEAST	yes	yes	Hall_20-1031_1_B	47.104	1.961	1.5205
DGYDVSSDAESSISR	Phospho (STY)	sp|P36148|GPT2_YEAST	yes	yes	Hall_40-1031_1_B	105.46	2.4086	1.5196
RPSQPLNTLSPK	2 Phospho (STY)	sp|Q06833|YP091_YEAST	yes	yes	Hall_20-1031_1_B	63.691	1.7921	1.519
IFQNPTDEESTTSLNEK	2 Phospho (STY)	sp|P40563|AIM21_YEAST	yes	yes	Hall_20-1031_1_B	49.66	1.7722	1.5182
MVNQAEEFK	Unmodified	sp|P11484|SSB1_YEAST;sp|P40150|SSB2_YEAST	no	no	Hall_40-1031_1_B	68.224	1.9231	1.5181
DSVDDNENSDDGLDIPK	Phospho (STY)	sp|Q06631|BFR2_YEAST	yes	yes	Hall_20-1031_1_B	186.75	1.8034	1.518
HQPMMTATPLSPAMQAK	2 Phospho (STY)	sp|P11792|SCH9_YEAST	yes	yes	Hall_60-1031_1_B	91.657	1.8134	1.517
EANLFPEQQNK	Unmodified	sp|Q02326|RL6A_YEAST	yes	yes	Hall_60-1031_1_B	120.68	1.8534	1.5157
MDTQMTLSGDEGEAEEGGGRK	2 Phospho (STY)	sp|Q99271|NAH1_YEAST	yes	yes	Hall_20-1031_1_B	43.955	1.7414	1.5152
AVQESDSTTSRIIEEHESPIDAEK	2 Phospho (STY)	sp|Q06689|YL413_YEAST	yes	yes	Hall_40-1031_1_B	82.593	1.9446	1.5134
DISASSPNLGGILK	Phospho (STY)	sp|Q08548|ALE1_YEAST	yes	yes	Hall_40-1031_1_B	192.18	1.7983	1.5129
VVITAPSSTAPMFVMGVNEEK	Unmodified	sp|P00359|G3P3_YEAST;sp|P00358|G3P2_YEAST	yes	no	Hall_20-1031_1_B	178.07	1.782	1.5118
GVIPERAPSPTAK	Phospho (STY)	sp|Q12017|PLP2_YEAST	yes	yes	Hall_40-1031_1_B	122.08	1.9411	1.5109
ASSEPSSPPPISR	2 Phospho (STY)	sp|Q03306|PKH3_YEAST	yes	yes	Hall_40-1031_1_B	133.16	2.0964	1.5089
GATYGKPTNQGVNELK	Unmodified	sp|P05748|RL15A_YEAST;sp|P54780|RL15B_YEAST	yes	no	Hall_20-1031_1_B	180.74	1.5668	1.5084
TPANAAVPASTPLK	Unmodified	sp|P06169|PDC1_YEAST	yes	yes	Hall_20-1031_1_B	65.395	1.7723	1.5083
YSQQFQDNFIEDTDSEDDIDSDLETDATKK	3 Phospho (STY)	sp|P38426|TPS3_YEAST	yes	yes	Hall_20-1031_1_B	74.397	1.5378	1.5082
ANDIEILEPMESLRSTTKY	2 Phospho (STY)	sp|P32901|PTR2_YEAST	yes	yes	Hall_60-1031_1_B	133.95	1.8649	1.5081
ITITNDK	Unmodified	sp|P10591|HSP71_YEAST;sp|P22202|HSP74_YEAST;sp|P09435|HSP73_YEAST;sp|P10592|HSP72_YEAST	no	no	Hall_20-1031_1_B	66.799	1.7932	1.5077
HSVSSGTSNSEDEVDSPSMEK	2 Phospho (STY)	sp|P36076|CAB3_YEAST	yes	yes	Hall_40-1031_1_B	58.722	1.9538	1.5076
AYIKEDDDEKPQSGDETSATKPLSSR	2 Phospho (STY)	sp|P39996|GTT3_YEAST	yes	yes	Hall_60-1031_1_B	43.888	1.5656	1.507
YESATASALVN	Unmodified	sp|P05756|RS13_YEAST	yes	yes	Hall_60-1031_1_B	67.169	2.03	1.507
SSETSPDSTPAPSAPASTNAPTNNK	Phospho (STY)	sp|P53235|EIF2A_YEAST	yes	yes	Hall_20-1031_1_B	69.576	1.7754	1.5068
VGGASEVEVGEKK	Unmodified	sp|P19882|HSP60_YEAST	yes	yes	Hall_60-1031_1_B	62.042	1.5507	1.5067
EVIQPSSVSLYR	Phospho (STY)	sp|Q12451|OSH2_YEAST	yes	yes	Hall_40-1031_1_B	90.731	2.1328	1.5066
LQVVSHETDINEDEEEAHYEDK	2 Phospho (STY)	sp|P32487|LYP1_YEAST	yes	yes	Hall_20-1031_1_B	155.8	1.7866	1.5061
DISESPER	Unmodified	sp|P04801|SYTC_YEAST	yes	yes	Hall_60-1031_1_B	45.68	1.9859	1.5058
YNNIINAGLNSPSLTPSFAHLSR	2 Phospho (STY)	sp|Q02805|ROD1_YEAST	yes	yes	Hall_20-1031_1_B	52.402	2.0342	1.5046
ALENTSEEDGDDDLSLFR	2 Phospho (STY)	sp|P40072|SLX8_YEAST	yes	yes	Hall_60-1031_1_B	101.96	2.0252	1.5046
ITDEEASYK	Unmodified	sp|P0CX36|RS4B_YEAST;sp|P0CX35|RS4A_YEAST	yes	no	Hall_60-1031_1_B	37.549	1.8375	1.5042
IGQEVDGEAVGDEFK	Unmodified	sp|P0CX38|RS6B_YEAST;sp|P0CX37|RS6A_YEAST	yes	no	Hall_20-1031_1_B	155.08	1.7585	1.5041
IENQQGVNNFDEILK	Unmodified	sp|P00549|KPYK1_YEAST	yes	yes	Hall_60-1031_1_B	209.64	1.8708	1.5039
EQAEASIDNLKNEATPEAEQVK	Phospho (STY)	sp|Q08245|ZEO1_YEAST	yes	yes	Hall_20-1031_1_B	171.08	1.583	1.5033
GSQESTNTLEEIVK	2 Phospho (STY)	sp|P35845|OSH1_YEAST	yes	yes	Hall_40-1031_1_B	49.482	1.9009	1.5029
EVVPNNASPASATGARPVSVSNGAANTER	2 Phospho (STY)	sp|P25623|SYP1_YEAST	yes	yes	Hall_40-1031_1_B	68.046	2.3654	1.5026
EADATPDDDRSSISSNSNK	2 Phospho (STY)	sp|P47018|MTC1_YEAST	yes	yes	Hall_20-1031_1_B	122.01	1.7732	1.5014
HDNLSSSSSDIIYGR	2 Phospho (STY)	sp|P47818|CCC1_YEAST	yes	yes	Hall_20-1031_1_B	40.589	2.0159	1.5011
ASVSAMSPPLCR	Phospho (STY)	sp|P53273|YG35_YEAST	yes	yes	Hall_40-1031_1_B	72.29	2.1105	1.4995
EADATPDDDRSSISSNSNK	2 Phospho (STY)	sp|P47018|MTC1_YEAST	yes	yes	Hall_40-1031_1_B	114.46	1.9239	1.4984
LIDAYGGDLELSGDTDEENDIQLR	2 Phospho (STY)	sp|Q04511|UFO1_YEAST	yes	yes	Hall_60-1031_1_B	103.73	2.0115	1.4981
YGPSLMPGGSEEAWPHIK	Unmodified	sp|P38720|6PGD1_YEAST	yes	yes	Hall_20-1031_1_B	32.366	1.7262	1.4979
MESPNLK	Phospho (STY)	sp|P23201|SPA2_YEAST	yes	yes	Hall_40-1031_1_B	55.064	1.8972	1.4976
VSSFNHSSSGMTSSDSLASEEVPSNK	2 Phospho (STY)	sp|P38713|OSH3_YEAST	yes	yes	Hall_60-1031_1_B	61.583	1.7229	1.4974
GSGSEDSFVKR	Unmodified	sp|P01097|ATIF_YEAST	yes	yes	Hall_60-1031_1_B	28.232	1.9949	1.4967
GATQNNLDDIER	Unmodified	sp|P47079|TCPQ_YEAST	yes	yes	Hall_20-1031_1_B	34.773	1.9788	1.4965
WDKIELSDDSDVEVHPNVDKK	2 Phospho (STY)	sp|P06101|CDC37_YEAST	yes	yes	Hall_60-1031_1_B	53.679	1.5523	1.4965
STDDAVSLQDNNLALLEDHR	Phospho (STY)	sp|Q12044|RCN2_YEAST	yes	yes	Hall_40-1031_1_B	57.147	2.388	1.496
ETERSPSSSPIHNATKPEEAVK	3 Phospho (STY)	sp|P06102|NOT3_YEAST	yes	yes	Hall_20-1031_1_B	66.012	1.5836	1.4957
SSSVTSASSHYIGLPQEAQINGEPLQR	2 Phospho (STY)	sp|P38426|TPS3_YEAST	yes	yes	Hall_20-1031_1_B	92.865	1.9775	1.4956
VVEILQNR	Unmodified	sp|P05030|PMA1_YEAST;sp|P19657|PMA2_YEAST	yes	no	Hall_20-1031_1_B	121.29	1.8997	1.4956
ATEISPPPVSPSK	2 Phospho (STY)	sp|Q04839|GFD1_YEAST	yes	yes	Hall_40-1031_1_B	107.61	1.9479	1.4953
EQAEASIDNLKNEATPEAEQVKK	Phospho (STY)	sp|Q08245|ZEO1_YEAST	yes	yes	Hall_20-1031_1_B	55.406	1.506	1.4948
DNNLLGK	Unmodified	sp|P10591|HSP71_YEAST;sp|P22202|HSP74_YEAST;sp|P09435|HSP73_YEAST;sp|P16474|BIP_YEAST;sp|P10592|HSP72_YEAST	no	no	Hall_40-1031_1_B	54.525	1.8538	1.4946
DSLDNTFVTR	Unmodified	sp|P0CX36|RS4B_YEAST;sp|P0CX35|RS4A_YEAST	yes	no	Hall_40-1031_1_B	138.98	2.1	1.4946
QLNASLADK	Unmodified	sp|P32471|EF1B_YEAST	yes	yes	Hall_20-1031_1_B	150.36	1.7779	1.4944
SESTEVDVDGNAIR	Phospho (STY)	sp|P37303|GLY1_YEAST	yes	yes	Hall_40-1031_1_B	266.35	2.2882	1.4944
SNTPLLGGR	Phospho (STY)	sp|P32909|SMY2_YEAST	yes	yes	Hall_20-1031_1_B	70.1	1.9468	1.4937
STLVNHSGNDDSEDDESSEDEIAYRPNTSGIINTNKK	4 Phospho (STY)	sp|P40079|LCP5_YEAST	yes	yes	Hall_40-1031_1_B	120.38	1.584	1.4936
AEVSDVGNAILDGADCVMLSGETAK	Unmodified	sp|P00549|KPYK1_YEAST	yes	yes	Hall_60-1031_1_B	183.99	1.8857	1.4926
EKTQSPILASR	2 Phospho (STY)	sp|P40480|HOS4_YEAST	yes	yes	Hall_60-1031_1_B	58.487	1.8634	1.4917
SNSTSLPAANK	Phospho (STY)	sp|P39998|EDC3_YEAST	yes	yes	Hall_40-1031_1_B	99.732	1.9345	1.4912
SLGSPSVSSSK	2 Phospho (STY)	sp|P47116|PTK2_YEAST	yes	yes	Hall_60-1031_1_B	59.248	1.7376	1.4911
FEASQVTEK	Unmodified	sp|P0CX85|RL35B_YEAST;sp|P0CX84|RL35A_YEAST	yes	no	Hall_20-1031_1_B	94.692	1.7633	1.49
GEEILSGAQR	Unmodified	sp|P04802|SYDC_YEAST	yes	yes	Hall_20-1031_1_B	64.04	1.9476	1.49
VFEGIPPPYDKK	Unmodified	sp|P26784|RL16A_YEAST	yes	yes	Hall_20-1031_1_B	43.544	1.492	1.489
SENPDITFGQVGKK	Unmodified	sp|P11632|NHP6A_YEAST	yes	yes	Hall_20-1031_1_B	41.621	1.5321	1.4888
SNPHDSSPSYQDDLEK	2 Phospho (STY)	sp|Q05785|ENT2_YEAST	yes	yes	Hall_60-1031_1_B	93.51	1.8549	1.4883
AMEVVASER	Unmodified	sp|Q12230|LSP1_YEAST	yes	yes	Hall_20-1031_1_B	41.029	1.9675	1.488
RISNATIAEIGSPLQQVEKPDEVK	2 Phospho (STY)	sp|P43560|LAM5_YEAST	yes	yes	Hall_40-1031_1_B	89.149	1.5327	1.4879
LTGMAFR	Unmodified	sp|P00359|G3P3_YEAST;sp|P00358|G3P2_YEAST;sp|P00360|G3P1_YEAST	yes	no	Hall_60-1031_1_B	116	2.006	1.4876
SVVSTETFEQPSQR	Unmodified	sp|P0C2H7|RL27B_YEAST;sp|P0C2H6|RL27A_YEAST	yes	no	Hall_20-1031_1_B	208.46	1.9058	1.4873
FQYIAISQSDADSESCK	Unmodified	sp|P38013|AHP1_YEAST	yes	yes	Hall_60-1031_1_B	178.58	1.8419	1.4873
EEEGKDYIEDNDDEGVEGDSDDDEAITNLISK	Phospho (STY)	sp|P25582|SPB1_YEAST	yes	yes	Hall_40-1031_1_B	65.284	1.5966	1.4867
VLPGPEVPK	Unmodified	sp|P38720|6PGD1_YEAST	yes	yes	Hall_20-1031_1_B	38.776	1.732	1.4862
SHSLVSHAPSIPR	3 Phospho (STY)	sp|Q05812|MSC3_YEAST	yes	yes	Hall_40-1031_1_B	111.78	2.3711	1.4857
YSQQFQDNFIEDTDSEDDIDSDLETDATK	3 Phospho (STY)	sp|P38426|TPS3_YEAST	yes	yes	Hall_60-1031_1_B	109.27	1.8105	1.4856
VNSRGSLTDIPIFSDAK	2 Phospho (STY)	sp|P36148|GPT2_YEAST	yes	yes	Hall_40-1031_1_B	45.011	1.7653	1.4853
GEEILSGAQR	Unmodified	sp|P04802|SYDC_YEAST	yes	yes	Hall_60-1031_1_B	45.368	1.8267	1.484
RQSILDHPVGSFK	2 Phospho (STY)	sp|P47082|AVT1_YEAST	yes	yes	Hall_40-1031_1_B	73.918	1.9085	1.4838
TRSNPHDSSPSYQDDLEK	2 Phospho (STY)	sp|Q05785|ENT2_YEAST	yes	yes	Hall_60-1031_1_B	114.2	1.7842	1.4838
RSSIDADELDPMSPGPPSKK	2 Phospho (STY)	sp|P08678|CYAA_YEAST	yes	yes	Hall_40-1031_1_B	45.511	1.5577	1.4831
LDQVWGSETVASSK	Unmodified	sp|P10664|RL4A_YEAST;sp|P49626|RL4B_YEAST	yes	no	Hall_60-1031_1_B	86.288	1.7755	1.4828
EVPAEPETQPPVQVK	Unmodified	sp|P40075|SCS2_YEAST	yes	yes	Hall_20-1031_1_B	48.44	1.7399	1.4824
SGRFDIDADSEANLRGDSR	2 Phospho (STY)	sp|Q08157|YOL19_YEAST	yes	yes	Hall_40-1031_1_B	78.236	2.3475	1.4822
LADANSDTAALSNSNTPTMNNAALLQR	2 Phospho (STY)	sp|Q02875|SYH1_YEAST	yes	yes	Hall_20-1031_1_B	86.324	1.961	1.4818
KSNLSSPSSASSSASPATTVTK	2 Phospho (STY)	sp|P40850|MKT1_YEAST	yes	yes	Hall_40-1031_1_B	41.188	1.5206	1.4817
HDNLSSSSSDIIYGR	2 Phospho (STY)	sp|P47818|CCC1_YEAST	yes	yes	Hall_60-1031_1_B	95.57	2.0128	1.4814
GCLTFEPNPSPNSSPDLLSK	2 Phospho (STY)	sp|Q12246|LCB4_YEAST	yes	yes	Hall_40-1031_1_B	42.068	1.7545	1.4813
AIANGQVDGFPTQEECR	Unmodified	sp|P16521|EF3A_YEAST	yes	yes	Hall_20-1031_1_B	96.64	1.8992	1.4809
TASEFDSAIAQDK	Unmodified	sp|P22217|TRX1_YEAST	yes	yes	Hall_20-1031_1_B	60.641	1.7283	1.4807
DIDIEYHQNK	Unmodified	sp|P15992|HSP26_YEAST	yes	yes	Hall_20-1031_1_B	19.361	1.739	1.4805
VTAVVESPEGER	Unmodified	sp|P05030|PMA1_YEAST;sp|P19657|PMA2_YEAST	yes	no	Hall_40-1031_1_B	39.917	2.0903	1.4803
TRSNPHDSSPSYQDDLEK	3 Phospho (STY)	sp|Q05785|ENT2_YEAST	yes	yes	Hall_20-1031_1_B	66.383	1.7432	1.4802
LSVATADNR	Unmodified	sp|P16521|EF3A_YEAST	yes	yes	Hall_60-1031_1_B	103.83	2.0712	1.4802
ILAVDTVSK	Unmodified	sp|P23254|TKT1_YEAST	yes	yes	Hall_40-1031_1_B	32.32	1.8328	1.4773
GEYYNQDNNDGLEEDESESEQEADVPKR	2 Phospho (STY)	sp|Q06205|FKBP4_YEAST	yes	yes	Hall_60-1031_1_B	131.32	1.7767	1.4773
STQHLSTPSPK	2 Phospho (STY)	sp|P17119|KAR3_YEAST	yes	yes	Hall_20-1031_1_B	90.731	1.7531	1.4771
IPEIPLVVSTDLESIQK	Unmodified	sp|P10664|RL4A_YEAST;sp|P49626|RL4B_YEAST	yes	no	Hall_20-1031_1_B	105.39	1.688	1.4767
NISTSSVTTSPVESTKNPSR	2 Phospho (STY)	sp|P48563|MON2_YEAST	yes	yes	Hall_40-1031_1_B	57.989	1.8888	1.4764
SMDSNAIAEEQDSDDAEEEDETLKK	Phospho (STY)	sp|P53104|ATG1_YEAST	yes	yes	Hall_40-1031_1_B	68.444	1.5446	1.4762
TTVAALR	Unmodified	sp|P0CX50|RL18B_YEAST;sp|P0CX49|RL18A_YEAST	yes	no	Hall_40-1031_1_B	46.37	1.9737	1.4762
AADQADESSPLLSPSNSNHPSEHPQQDLNNK	3 Phospho (STY)	sp|Q12296|MAM3_YEAST	yes	yes	Hall_40-1031_1_B	61.016	1.8949	1.476
NISTSSVTTSPVESTKNPSR	2 Phospho (STY)	sp|P48563|MON2_YEAST	yes	yes	Hall_60-1031_1_B	84.933	1.8192	1.4755
EAQADAAAEIAEDAAEAEDAGKPK	Unmodified	sp|P39015|STM1_YEAST	yes	yes	Hall_20-1031_1_B	134.47	1.5205	1.4753
RASSIFSINTTPLAPPNATDIQK	3 Phospho (STY)	sp|P08456|PSS_YEAST	yes	yes	Hall_60-1031_1_B	97.047	1.7641	1.4753
FRGNISQPK	Unmodified	sp|P38061|RL32_YEAST	yes	yes	Hall_60-1031_1_B	66.621	1.8358	1.4752
VNSRGSLTDIPIFSDAK	2 Phospho (STY)	sp|P36148|GPT2_YEAST	yes	yes	Hall_60-1031_1_B	44.863	1.7334	1.475
TWETYEMR	Unmodified	sp|P38701|RS20_YEAST	yes	yes	Hall_60-1031_1_B	37.558	1.8519	1.474
EASPAPTGSHSLTK	Phospho (STY)	sp|P21524|RIR1_YEAST	yes	yes	Hall_40-1031_1_B	50.831	1.8848	1.4733
TVPFVPISGWNGDNMIEATTNAPWYK	Unmodified	sp|P02994|EF1A_YEAST	yes	yes	Hall_20-1031_1_B	89.946	1.7468	1.4728
EDISSLILDHDLGAYTSESEIEDDAIVR	2 Phospho (STY)	sp|Q12153|SSF2_YEAST;sp|P38789|SSF1_YEAST	yes	no	Hall_60-1031_1_B	55.67	1.9915	1.4728
ALTAAEESDEER	Phospho (STY)	sp|P48234|NOL10_YEAST	yes	yes	Hall_20-1031_1_B	202.32	1.8697	1.4727
IFEGIPPPYDKK	Unmodified	sp|P26785|RL16B_YEAST	yes	yes	Hall_20-1031_1_B	40.113	1.442	1.4719
QLAALGY	Unmodified	sp|P26784|RL16A_YEAST	yes	yes	Hall_20-1031_1_B	69.39	1.9103	1.4718
TSSSSVNVTAMR	2 Phospho (STY)	sp|P48361|ASK10_YEAST	yes	yes	Hall_20-1031_1_B	40.751	1.9754	1.4705
VNDNNDDDDWNEPELK	Unmodified	sp|P15891|ABP1_YEAST	yes	yes	Hall_60-1031_1_B	53.828	1.9277	1.4704
LIENQQCDQENNKPLR	Unmodified	sp|P53691|PPID_YEAST	yes	yes	Hall_40-1031_1_B	20.389	1.8313	1.4702
TVDGPSHK	Unmodified	sp|P00359|G3P3_YEAST;sp|P00358|G3P2_YEAST;sp|P00360|G3P1_YEAST	yes	no	Hall_20-1031_1_B	106.36	1.7468	1.4699
EYETAER	Unmodified	sp|P05737|RL7A_YEAST;sp|Q12213|RL7B_YEAST	yes	no	Hall_60-1031_1_B	57.463	1.8816	1.4693
LAPTNSGGSGGKLDDPSGASSYYASHR	Phospho (STY)	sp|P43603|LSB3_YEAST	yes	yes	Hall_60-1031_1_B	90.741	1.7708	1.4691
APVASPRPAATPNLSK	2 Phospho (STY)	sp|Q12117|MRH1_YEAST	yes	yes	Hall_60-1031_1_B	85.563	1.7033	1.4686
ISSASTPQTSQGR	Phospho (STY)	sp|P43603|LSB3_YEAST	yes	yes	Hall_40-1031_1_B	43.382	2.0633	1.4683
TNEDASTLTQKLSPQASK	Phospho (STY)	sp|P25558|BUD3_YEAST	yes	yes	Hall_40-1031_1_B	56.055	1.5045	1.4675
NVPTPSPSPKPQHR	3 Phospho (STY)	sp|P25358|ELO2_YEAST	yes	yes	Hall_60-1031_1_B	87.447	1.7819	1.4674
ISSNPQSFTK	2 Phospho (STY)	sp|P39962|KC13_YEAST	yes	yes	Hall_40-1031_1_B	45.915	1.8377	1.467
SNENTTESVTPQVTNEQHTR	2 Phospho (STY)	sp|P53955|SLM2_YEAST	yes	yes	Hall_40-1031_1_B	69.248	2.1045	1.4659
INELLSSLEGK	Unmodified	sp|P02400|RLA4_YEAST	yes	yes	Hall_20-1031_1_B	110.39	1.7302	1.4654
IFQNPTDEESTTSLNEK	Phospho (STY)	sp|P40563|AIM21_YEAST	yes	yes	Hall_40-1031_1_B	53.585	1.8951	1.4652
DASLVDYVQVR	Unmodified	sp|P26783|RS5_YEAST	yes	yes	Hall_60-1031_1_B	195.7	2	1.4652
ANGTTVLVGMPAGAK	Unmodified	sp|P00330|ADH1_YEAST	yes	yes	Hall_20-1031_1_B	114.86	1.7268	1.4644
EQAEASIDNLKNEATPEAEQVKK	Unmodified	sp|Q08245|ZEO1_YEAST	yes	yes	Hall_20-1031_1_B	40.381	1.4978	1.4644
LDTNLEDVTDITK	Phospho (STY)	sp|P08678|CYAA_YEAST	yes	yes	Hall_40-1031_1_B	57.804	1.8702	1.4642
EGIIKPISK	Unmodified	sp|Q3E792|RS25A_YEAST;sp|P0C0T4|RS25B_YEAST	yes	no	Hall_20-1031_1_B	46.001	1.4638	1.4636
TSTPETSEPESEEDESPIDPSKAPK	3 Phospho (STY)	sp|P53278|YG3A_YEAST	yes	yes	Hall_20-1031_1_B	53.968	1.5434	1.4635
GKDSIINSPVSGR	2 Phospho (STY)	sp|P36024|SIS2_YEAST	yes	yes	Hall_40-1031_1_B	47.037	1.8036	1.4623
VTAVVESPEGER	Unmodified	sp|P05030|PMA1_YEAST;sp|P19657|PMA2_YEAST	yes	no	Hall_20-1031_1_B	71.03	1.8828	1.4621
RNPDFEDDDFLGGDFDEDEIDEESSEEEEEEKTQK	2 Phospho (STY)	sp|P38911|FKBP3_YEAST	yes	yes	Hall_40-1031_1_B	100.88	1.5151	1.4619
QDGRLETEQSDGEEEAGYSDVEME	2 Phospho (STY)	sp|Q04177|UTP5_YEAST	yes	yes	Hall_40-1031_1_B	43.554	2.0371	1.4617
TLSDYNIQK	Unmodified	sp|P05759|RS31_YEAST;sp|P0CG63|UBI4P_YEAST;sp|P0CH09|RL40B_YEAST;sp|P0CH08|RL40A_YEAST	no	no	Hall_60-1031_1_B	103.83	1.8175	1.4617
LSNPSGGWGVPR	Unmodified	sp|P05737|RL7A_YEAST;sp|Q12213|RL7B_YEAST	no	no	Hall_20-1031_1_B	88.496	1.8503	1.4616
GVTMNLSKNLVNK	Phospho (STY)	sp|P25381|RRT12_YEAST	yes	yes	Hall_20-1031_1_B	71.016	1.684	1.4615
VNNPNVSLIK	Unmodified	sp|P41056|RL33B_YEAST;sp|P05744|RL33A_YEAST	yes	no	Hall_40-1031_1_B	68.224	1.846	1.4614
FMSAFDEAVYGSDEENDNGSDQEENVAGGK	2 Phospho (STY)	sp|Q12754|RRP12_YEAST	yes	yes	Hall_60-1031_1_B	74.05	1.7155	1.4614
SSISNTSDHDGANRASDVK	2 Phospho (STY)	sp|Q03559|YM8V_YEAST	yes	yes	Hall_60-1031_1_B	96.708	1.7157	1.4612
MLTGDAVGIAK	Unmodified	sp|P05030|PMA1_YEAST;sp|P19657|PMA2_YEAST	yes	no	Hall_60-1031_1_B	76.827	1.8058	1.4607
DGNLASSNSAHFPPVANQNVK	2 Phospho (STY)	sp|Q03063|DIG1_YEAST	yes	yes	Hall_60-1031_1_B	47.752	1.8806	1.4604
EYSNVDQYGHQR	Phospho (STY)	sp|P53932|YNJ5_YEAST	yes	yes	Hall_40-1031_1_B	42.556	2.0023	1.4599
MSACNSNENNENDDSDDENTGVQR	Phospho (STY)	sp|P40038|PCL6_YEAST	yes	yes	Hall_20-1031_1_B	75.174	1.9133	1.4592
YLEELQR	Unmodified	sp|P05748|RL15A_YEAST	yes	yes	Hall_20-1031_1_B	58.981	1.8925	1.4585
DLSLSSVANAQDVTK	2 Phospho (STY)	sp|Q08967|FLC1_YEAST	yes	yes	Hall_40-1031_1_B	107.82	1.8477	1.458
IENQQGVNNFDEILK	Unmodified	sp|P00549|KPYK1_YEAST	yes	yes	Hall_40-1031_1_B	98.942	1.8672	1.4569
TASGLYLPEK	Unmodified	sp|P38910|CH10_YEAST	yes	yes	Hall_60-1031_1_B	38.303	1.6992	1.4567
DKADVDGFLVGGASLKPEFVDIINSR	Unmodified	sp|P00942|TPIS_YEAST	yes	yes	Hall_20-1031_1_B	17.647	1.5718	1.4559
SALDVGEHSDSSDIEVDHTK	3 Phospho (STY)	sp|P27344|DPB3_YEAST	yes	yes	Hall_20-1031_1_B	81.157	1.7099	1.4553
SAGDDNLSGHSVPSSGSAQATTHQTAPR	4 Phospho (STY)	sp|Q02205|MEH1_YEAST	yes	yes	Hall_40-1031_1_B	75.954	2.3127	1.4552
AYLASDSDESDGQVDEEAKNK	3 Phospho (STY)	sp|Q06344|ESF1_YEAST	yes	yes	Hall_40-1031_1_B	136.26	1.5284	1.4548
MVNQAEEFK	Unmodified	sp|P11484|SSB1_YEAST;sp|P40150|SSB2_YEAST	no	no	Hall_60-1031_1_B	128.69	1.8345	1.4541
NPFLDDVSSATDFRRSPPPVSR	2 Phospho (STY)	sp|Q05518|PAL1_YEAST	yes	yes	Hall_40-1031_1_B	54.683	2.2161	1.454
GEYYNQDNNDGLEEDESESEQEADVPKR	Phospho (STY)	sp|Q06205|FKBP4_YEAST	yes	yes	Hall_40-1031_1_B	141.13	1.8593	1.4536
MRLESDDEEANEDEEEDDW	Phospho (STY)	sp|Q04439|MYO5_YEAST	yes	yes	Hall_40-1031_1_B	116.82	1.9755	1.4536
GAIVSGDNPEEEEDVDASEFEEDEVKPVR	Phospho (STY)	sp|P42838|LEM3_YEAST	yes	yes	Hall_40-1031_1_B	97.387	1.8652	1.4531
NINDNNDVSASLK	Unmodified	sp|P06103|EIF3B_YEAST	yes	yes	Hall_20-1031_1_B	62.466	1.7031	1.4526
SFSPSNLGNK	Phospho (STY)	sp|Q06681|YSP2_YEAST	yes	yes	Hall_40-1031_1_B	71.03	1.7485	1.4522
IGLDCASSEFFKDGK	Unmodified	sp|P00925|ENO2_YEAST;sp|P00924|ENO1_YEAST	no	no	Hall_60-1031_1_B	35.303	1.5351	1.4513
YAWVLDK	Unmodified	sp|P02994|EF1A_YEAST	yes	yes	Hall_20-1031_1_B	97.068	1.6891	1.4512
GFLSDLPDFEK	Unmodified	sp|P05317|RLA0_YEAST	yes	yes	Hall_20-1031_1_B	216.45	1.6341	1.4511
LTADYDALDIANR	Unmodified	sp|P04456|RL25_YEAST	yes	yes	Hall_40-1031_1_B	103.22	2.0242	1.4508
VNHELSSDDDDDVPLSQTLK	2 Phospho (STY)	sp|P04786|TOP1_YEAST	yes	yes	Hall_40-1031_1_B	67.33	1.8659	1.4507
ALSTASLISSNGQTSASK	2 Phospho (STY)	sp|Q02805|ROD1_YEAST	yes	yes	Hall_60-1031_1_B	69.259	1.7864	1.4502
TVAADQSATAPSSPTMNSSVTTINRESPYQTLK	3 Phospho (STY)	sp|P48361|ASK10_YEAST	yes	yes	Hall_60-1031_1_B	43.752	1.8286	1.4486
LIPEVINK	Unmodified	sp|P23248|RS3A2_YEAST;sp|P33442|RS3A1_YEAST	no	no	Hall_20-1031_1_B	110.63	1.7234	1.4483
EYLEEYK	Unmodified	sp|P05317|RLA0_YEAST	yes	yes	Hall_60-1031_1_B	40.268	1.8138	1.4482
VLENTEIGDSIFDK	Unmodified	sp|P00560|PGK_YEAST	yes	yes	Hall_40-1031_1_B	169.23	1.8496	1.448
EDSVYLAK	Unmodified	sp|P29311|BMH1_YEAST;sp|P34730|BMH2_YEAST	yes	no	Hall_40-1031_1_B	88.942	1.7465	1.4479
ETQDLLQSPQFQQAQTFGR	Phospho (STY)	sp|P32660|ATC5_YEAST	yes	yes	Hall_60-1031_1_B	58.49	1.9485	1.4474
ANSDEPSDAEKKPVSK	2 Phospho (STY)	sp|Q08281|RTC1_YEAST	yes	yes	Hall_60-1031_1_B	49.089	1.5026	1.4462
GMNQSENDDDENNDEDDDDHGNFER	Phospho (STY)	sp|Q12224|RLM1_YEAST	yes	yes	Hall_40-1031_1_B	109.64	2.2802	1.446
SSTSLSNLPAVK	Phospho (STY)	sp|P32386|YBT1_YEAST	yes	yes	Hall_40-1031_1_B	65.179	1.852	1.4459
AVNTGMEPGK	Unmodified	sp|P05317|RLA0_YEAST	yes	yes	Hall_40-1031_1_B	89.698	1.8246	1.4456
LGSPIPGESSPAEVPK	Phospho (STY)	sp|P34223|UBX1_YEAST	yes	yes	Hall_40-1031_1_B	59.862	1.8299	1.4455
DSYVGDEAQSK	Unmodified	sp|P60010|ACT_YEAST	yes	yes	Hall_40-1031_1_B	112.36	1.8322	1.4453
SASSPANADTDIQDSSTPSTSPSGR	2 Phospho (STY)	sp|P32618|YEF3_YEAST	yes	yes	Hall_40-1031_1_B	118.11	2.2676	1.4449
SSDSSSEDEVKVEGPK	2 Phospho (STY)	sp|P32499|NUP2_YEAST	yes	yes	Hall_40-1031_1_B	114.55	1.5204	1.4449
ETAQAINGWELTK	Unmodified	sp|P05740|RL17A_YEAST;sp|P46990|RL17B_YEAST	no	no	Hall_20-1031_1_B	45.077	1.6982	1.4442
TSTPETSEPESEEDESPIDPSKAPK	3 Phospho (STY)	sp|P53278|YG3A_YEAST	yes	yes	Hall_60-1031_1_B	56.048	1.5254	1.4442
GDNTGDQNAVEKSDFEKSDTEGSR	2 Phospho (STY)	sp|Q08641|AB140_YEAST	yes	yes	Hall_20-1031_1_B	41.83	1.5223	1.443
SNTPLLGGR	Phospho (STY)	sp|P32909|SMY2_YEAST	yes	yes	Hall_40-1031_1_B	99.283	2.1287	1.4412
ILEDLVFPTEIVGK	Unmodified	sp|P26786|RS7A_YEAST	yes	yes	Hall_20-1031_1_B	124.42	1.6296	1.4407
FTAPTSPSTSSPK	2 Phospho (STY)	sp|P43603|LSB3_YEAST	yes	yes	Hall_60-1031_1_B	73.834	1.6711	1.4396
AVNTGMEPGK	Unmodified	sp|P05317|RLA0_YEAST	yes	yes	Hall_60-1031_1_B	83.998	1.8846	1.4396
IEEELGDK	Unmodified	sp|P00925|ENO2_YEAST	yes	yes	Hall_60-1031_1_B	107.66	1.6894	1.439
SNSLFQR	Phospho (STY)	sp|P46944|TRS85_YEAST	yes	yes	Hall_40-1031_1_B	42.599	1.9259	1.4383
RSSANESNPLHMNK	2 Phospho (STY)	sp|P38691|KSP1_YEAST	yes	yes	Hall_20-1031_1_B	42.209	1.6619	1.4373
GSSDSFNLPHQISR	2 Phospho (STY)	sp|P47135|JSN1_YEAST	yes	yes	Hall_20-1031_1_B	41.542	1.9262	1.4372
GKLEEEYAPFASDAEK	Unmodified	sp|P32589|HSP7F_YEAST	yes	yes	Hall_20-1031_1_B	59.728	1.4734	1.4358
TIVTGGNGPEDFQQHEQIR	Unmodified	sp|P20435|RPAB2_YEAST	yes	yes	Hall_20-1031_1_B	25.586	1.8507	1.4357
ADEFDSFPAASAAAAEEEEDDDVDLFGSDDEEADAEAEKLK	Phospho (STY)	sp|P32471|EF1B_YEAST	yes	yes	Hall_20-1031_1_B	201.12	1.5241	1.4356
SGSTNSLYDLAQPSLSSATPQQK	Phospho (STY)	sp|Q00816|REG1_YEAST	yes	yes	Hall_60-1031_1_B	49.577	1.8184	1.4355
IEDVTPVPSDSTR	Unmodified	sp|P06367|RS14A_YEAST;sp|P39516|RS14B_YEAST	yes	no	Hall_20-1031_1_B	145.99	1.7906	1.4352
GVEEDWREVDNSSSDEDTGNLASK	3 Phospho (STY)	sp|P13382|DPOA_YEAST	yes	yes	Hall_20-1031_1_B	85.805	1.7144	1.435
LTGINDGDSNSISGK	Phospho (STY)	sp|P46682|AP3B_YEAST	yes	yes	Hall_40-1031_1_B	93.495	1.8503	1.435
SAQDDSSDESDHGSYDDGIYDENEQDNSR	4 Phospho (STY)	sp|P25369|LSB5_YEAST	yes	yes	Hall_20-1031_1_B	72.881	1.8445	1.4348
SLVDNMITGVTK	Unmodified	sp|P51401|RL9B_YEAST;sp|P05738|RL9A_YEAST	yes	no	Hall_20-1031_1_B	68.536	1.6027	1.4342
EGPQSVSSTVQPQPIMK	2 Phospho (STY)	sp|P35724|MNR2_YEAST	yes	yes	Hall_40-1031_1_B	52.372	1.8508	1.4333
GPLVVYAEDNGIVK	Unmodified	sp|P10664|RL4A_YEAST;sp|P49626|RL4B_YEAST	yes	no	Hall_20-1031_1_B	84.17	1.7506	1.4329
FISEQLSQSGFHDIK	Unmodified	sp|P43616|DUG1_YEAST	yes	yes	Hall_60-1031_1_B	31.876	1.6024	1.4329
EEEPILAPSVK	Unmodified	sp|P05750|RS3_YEAST	yes	yes	Hall_20-1031_1_B	123.63	1.7105	1.4328
ETSNFIK	Unmodified	sp|P02994|EF1A_YEAST	yes	yes	Hall_40-1031_1_B	105.39	1.8663	1.4327
AMNFSGSPGAVSTSPTQSFMNTLPR	2 Phospho (STY)	sp|P40510|SER33_YEAST	yes	yes	Hall_60-1031_1_B	49.626	1.9557	1.4313
RQSILDHPVGSFK	2 Phospho (STY)	sp|P47082|AVT1_YEAST	yes	yes	Hall_20-1031_1_B	49.865	1.7186	1.4309
VVEATPEDGTASSQKSTINAENENTK	2 Phospho (STY)	sp|Q06505|IWS1_YEAST	yes	yes	Hall_40-1031_1_B	93.6	1.5206	1.4306
MIGVLNNSSESDEEESNDEK	Phospho (STY)	sp|O13563|RPN13_YEAST	yes	yes	Hall_60-1031_1_B	45.257	1.8851	1.4306
SGSTTDDDKGSDKEDVMGDGSNDDDEDNVDPLHR	2 Phospho (STY)	sp|P40059|DOT6_YEAST	yes	yes	Hall_40-1031_1_B	52.237	1.511	1.4305
GLSAVAQAESMK	Unmodified	sp|P05750|RS3_YEAST	yes	yes	Hall_40-1031_1_B	110.38	1.7844	1.4301
SIFSQEVVELPDSEDETQQVNK	Phospho (STY)	sp|P53885|MDG1_YEAST	yes	yes	Hall_60-1031_1_B	146.15	1.6229	1.43
LLEEVGLASPSSTHNK	2 Phospho (STY)	sp|P47135|JSN1_YEAST	yes	yes	Hall_60-1031_1_B	40.952	1.7882	1.4297
LIENQQCDQENNKPLR	Unmodified	sp|P53691|PPID_YEAST	yes	yes	Hall_60-1031_1_B	39.143	1.7981	1.4291
SVEMHHEQLEQGVPGDNVGFNVK	Unmodified	sp|P02994|EF1A_YEAST	yes	yes	Hall_20-1031_1_B	31.473	1.6139	1.4286
EVSPESFGLTAR	Phospho (STY)	sp|P42846|KRI1_YEAST	yes	yes	Hall_40-1031_1_B	143.55	2.046	1.4281
KEEQNIADGVEQK	Unmodified	sp|Q08245|ZEO1_YEAST	yes	yes	Hall_20-1031_1_B	31.389	1.4658	1.4276
AGAEIVPK	Unmodified	sp|P00560|PGK_YEAST	yes	yes	Hall_60-1031_1_B	139.28	1.6565	1.4273
RFTNNDMDSIVVK	Phospho (STY)	sp|P47082|AVT1_YEAST	yes	yes	Hall_40-1031_1_B	60.628	1.7503	1.4261
SIDSISSSFIK	3 Phospho (STY)	sp|Q06628|ATG13_YEAST	yes	yes	Hall_60-1031_1_B	49.423	1.6831	1.426
VEEQEQQQQQIIK	Unmodified	sp|P38701|RS20_YEAST	yes	yes	Hall_20-1031_1_B	38.799	1.7382	1.4258
TVQEASSNDLFLQPPVSASNTSHSSR	2 Phospho (STY)	sp|P32047|MLF3_YEAST	yes	yes	Hall_60-1031_1_B	42.454	1.9562	1.4256
VLENTEIGDSIFDK	Unmodified	sp|P00560|PGK_YEAST	yes	yes	Hall_20-1031_1_B	231.83	1.6778	1.4244
TQFYRDSAHNSPVAPNR	2 Phospho (STY)	sp|P14180|CHS2_YEAST	yes	yes	Hall_20-1031_1_B	54.672	1.7889	1.4241
ELDTAQK	Unmodified	sp|P00359|G3P3_YEAST;sp|P00358|G3P2_YEAST;sp|P00360|G3P1_YEAST	yes	no	Hall_60-1031_1_B	132.72	1.6379	1.4235
FGLSPSK	Phospho (STY)	sp|P25694|CDC48_YEAST	yes	yes	Hall_40-1031_1_B	56.432	1.8036	1.4234
VIDVDGNPVIEVQYLEETK	Unmodified	sp|P11484|SSB1_YEAST;sp|P40150|SSB2_YEAST	no	no	Hall_40-1031_1_B	97.32	1.6915	1.4234
DILGDQVEK	Unmodified	sp|P15108|HSC82_YEAST	yes	yes	Hall_40-1031_1_B	99.802	1.7523	1.4222
IPDEELHPLSDEGM	Phospho (STY)	sp|Q05521|DPP1_YEAST	yes	yes	Hall_40-1031_1_B	67.519	2.2062	1.4221
TKSVGDEESQYIEDPSFAAAAAFTGGR	2 Phospho (STY)	sp|P46950|SNG1_YEAST	yes	yes	Hall_40-1031_1_B	51.848	1.746	1.4213
ELSGGYEDVDSALHSEEASFHSL	2 Phospho (STY)	sp|P40563|AIM21_YEAST	yes	yes	Hall_40-1031_1_B	67.778	2.1538	1.4212
DGYLQNNATEGDAEHITPDNLR	Unmodified	sp|P52910|ACS2_YEAST	yes	yes	Hall_60-1031_1_B	70.99	1.9202	1.4212
NRSPSPPPVYDAQGK	2 Phospho (STY)	sp|Q12186|BBP_YEAST	yes	yes	Hall_60-1031_1_B	60.034	1.7143	1.4209
EEEPILAPSVK	Phospho (STY)	sp|P05750|RS3_YEAST	yes	yes	Hall_40-1031_1_B	135.6	1.7932	1.4199
VNHELSSDDDDDVPLSQTLK	2 Phospho (STY)	sp|P04786|TOP1_YEAST	yes	yes	Hall_20-1031_1_B	89.979	1.6427	1.4198
LTAATNAK	Unmodified	sp|P06169|PDC1_YEAST	yes	yes	Hall_20-1031_1_B	77.282	1.6803	1.4198
ALSPIPSPTRNSVR	3 Phospho (STY)	sp|P39969|BOI2_YEAST	yes	yes	Hall_40-1031_1_B	41.378	2.1718	1.4194
IQGPNYVPGK	Unmodified	sp|P32324|EF2_YEAST	yes	yes	Hall_20-1031_1_B	51.346	1.6672	1.4192
SQSSIADNNGSPVK	Phospho (STY)	sp|P47035|NET1_YEAST	yes	yes	Hall_20-1031_1_B	67.964	1.678	1.4188
ENISSPLGK	Phospho (STY)	sp|P38193|PP4R2_YEAST	yes	yes	Hall_20-1031_1_B	43.282	1.6974	1.4181
EGIIKPISK	Unmodified	sp|Q3E792|RS25A_YEAST;sp|P0C0T4|RS25B_YEAST	yes	no	Hall_40-1031_1_B	53.327	1.5078	1.418
FDEDGKSIR	Phospho (STY)	sp|P38250|IST2_YEAST	yes	yes	Hall_20-1031_1_B	114.86	1.7016	1.4179
YDVVIDQK	Unmodified	sp|P17709|HXKG_YEAST	yes	yes	Hall_20-1031_1_B	80.438	1.6353	1.4165
ATAKTSVESEIGGNQVGLK	2 Phospho (STY)	sp|P34250|SEG2_YEAST	yes	yes	Hall_40-1031_1_B	69.071	1.4527	1.4164
EQAEASIDNLKNEATPEAEQVK	2 Phospho (STY)	sp|Q08245|ZEO1_YEAST	yes	yes	Hall_40-1031_1_B	141.72	1.5025	1.4147
ANDIEILEPMESLRSTTKY	2 Phospho (STY)	sp|P32901|PTR2_YEAST	yes	yes	Hall_20-1031_1_B	86.791	1.6839	1.4136
RNSLVKVPTVGSYGVAGATLPETIPTSK	3 Phospho (STY)	sp|P38250|IST2_YEAST	yes	yes	Hall_60-1031_1_B	89.333	1.564	1.4136
IASPIQHEHDSGSR	2 Phospho (STY)	sp|P38427|TSL1_YEAST	yes	yes	Hall_20-1031_1_B	136.34	1.7794	1.4131
KVVITAPSSTAPMFVMGVNEEK	Unmodified	sp|P00359|G3P3_YEAST;sp|P00358|G3P2_YEAST	yes	no	Hall_20-1031_1_B	60.272	1.474	1.4131
GTPKPVDTDDEED	Phospho (STY)	sp|Q08972|NEW1_YEAST	yes	yes	Hall_20-1031_1_B	166.62	1.6625	1.4124
IINSSEIQSAIRPAGQATQK	Unmodified	sp|P49626|RL4B_YEAST;sp|P10664|RL4A_YEAST	yes	no	Hall_40-1031_1_B	24.011	1.8254	1.4124
TGGFVVPQTTFGMQSQVTGGILPVQK	2 Phospho (STY)	sp|P32790|SLA1_YEAST	yes	yes	Hall_20-1031_1_B	57.417	1.7315	1.4119
SASEYDSALASGDK	Unmodified	sp|P22803|TRX2_YEAST	yes	yes	Hall_60-1031_1_B	47.559	1.78	1.4115
TSHKMSPTSSIIGIPEDGELSGNQSTILPIVTK	2 Phospho (STY)	sp|P34237|CASP_YEAST	yes	yes	Hall_60-1031_1_B	41.764	1.3986	1.4108
LVAIAEQD	Unmodified	sp|P21243|PSA1_YEAST	yes	yes	Hall_40-1031_1_B	36.587	1.9676	1.4103
TKDNNLLGK	Unmodified	sp|P10591|HSP71_YEAST;sp|P09435|HSP73_YEAST;sp|P10592|HSP72_YEAST;sp|P22202|HSP74_YEAST	no	no	Hall_60-1031_1_B	44.203	1.4222	1.4102
STSAGNSITANAPVVPK	Phospho (STY)	sp|P48361|ASK10_YEAST	yes	yes	Hall_40-1031_1_B	68.944	1.8282	1.4099
RNSLVKVPTVGSYGVAGATLPETIPTSK	3 Phospho (STY)	sp|P38250|IST2_YEAST	yes	yes	Hall_40-1031_1_B	69.755	1.476	1.4094
EEEPILAPSVK	Phospho (STY)	sp|P05750|RS3_YEAST	yes	yes	Hall_20-1031_1_B	94.122	1.6786	1.4093
AAETQIPFLQQEFSSEDEDEEYVYDEELNK	2 Phospho (STY)	sp|Q02959|HOS3_YEAST	yes	yes	Hall_20-1031_1_B	56.021	1.6751	1.4091
ANFQGAITNR	Unmodified	sp|P54115|ALDH6_YEAST	yes	yes	Hall_20-1031_1_B	109.44	1.8171	1.4076
ANSNEDGESVSSIQESPK	Phospho (STY)	sp|P34216|EDE1_YEAST	yes	yes	Hall_20-1031_1_B	53.328	1.7091	1.4075
STPIFFHR	Phospho (STY)	sp|Q12123|DCS2_YEAST	yes	yes	Hall_40-1031_1_B	51.854	1.926	1.4064
AYNADADTAKAASDSESDSDDEEEEKK	4 Phospho (STY)	sp|Q12499|NOP58_YEAST	yes	yes	Hall_20-1031_1_B	78.717	1.4194	1.406
GDLGIEIPAPEVLAVQK	Unmodified	sp|P00549|KPYK1_YEAST	yes	yes	Hall_20-1031_1_B	116.86	1.6144	1.4059
ALDALQGEYIDNRPVR	Unmodified	sp|P27476|NSR1_YEAST	yes	yes	Hall_20-1031_1_B	34.954	1.9201	1.4051
GATYGKPTNQGVNELK	Unmodified	sp|P05748|RL15A_YEAST;sp|P54780|RL15B_YEAST	yes	no	Hall_40-1031_1_B	48.053	1.4386	1.405
ITLELGGK	Unmodified	sp|P54115|ALDH6_YEAST	yes	yes	Hall_20-1031_1_B	55.676	1.6632	1.4048
TTVAALR	Unmodified	sp|P0CX50|RL18B_YEAST;sp|P0CX49|RL18A_YEAST	yes	no	Hall_60-1031_1_B	89.903	1.9325	1.4047
LPLSVINVSAQR	Unmodified	sp|P14127|RS17B_YEAST;sp|P02407|RS17A_YEAST	yes	no	Hall_20-1031_1_B	81.92	1.7865	1.404
LTSLNVVAGSDLR	Unmodified	sp|P00549|KPYK1_YEAST	yes	yes	Hall_60-1031_1_B	145.55	1.8854	1.4034
AAAHQQNYFNDSDDEDDEDNIK	Phospho (STY)	sp|P32657|CHD1_YEAST	yes	yes	Hall_20-1031_1_B	91.725	1.6756	1.4033
NSPDSISIPNSGANHGNENQNVTISTSYQNTK	Phospho (STY)	sp|Q12296|MAM3_YEAST	yes	yes	Hall_40-1031_1_B	55.608	1.8058	1.4027
STSNLASPMSSK	2 Phospho (STY)	sp|Q12271|INP53_YEAST	yes	yes	Hall_60-1031_1_B	146.96	1.746	1.4023
KINTNETLPSSLSSPK	2 Phospho (STY)	sp|P18961|YPK2_YEAST	yes	yes	Hall_40-1031_1_B	42.904	1.468	1.402
TADKGGILDELDDFIEDDEFSDEDDETR	Phospho (STY)	sp|P23615|SPT6_YEAST	yes	yes	Hall_40-1031_1_B	81.077	1.6882	1.4019
NLSNGSLNDINENEELQNFHR	2 Phospho (STY)	sp|P25341|KIN82_YEAST	yes	yes	Hall_20-1031_1_B	66.386	1.793	1.4018
IENQQGVNNFDEILK	Unmodified	sp|P00549|KPYK1_YEAST	yes	yes	Hall_20-1031_1_B	255.23	1.6494	1.4017
ELGTANGTGHSTPLSK	2 Phospho (STY)	sp|Q03707|SRC1_YEAST	yes	yes	Hall_60-1031_1_B	49.482	1.774	1.4015
DRSYTSVAELNR	2 Phospho (STY)	sp|Q06146|YL257_YEAST	yes	yes	Hall_60-1031_1_B	83.204	1.9054	1.4006
VVLGDSDDE	Phospho (STY)	sp|Q12161|PSH1_YEAST	yes	yes	Hall_40-1031_1_B	107.57	2.1045	1.4005
SIHDESNFER	Phospho (STY)	sp|P36076|CAB3_YEAST	yes	yes	Hall_40-1031_1_B	68.676	2.2181	1.4002
YEDVVAK	Unmodified	sp|P26784|RL16A_YEAST;sp|P26785|RL16B_YEAST	no	no	Hall_40-1031_1_B	50.966	1.6762	1.3996
EINGEFDNSSDNDKR	Phospho (STY)	sp|Q04500|UTP14_YEAST	yes	yes	Hall_40-1031_1_B	180.97	1.8152	1.3993
SNFNTASEPLASASK	Phospho (STY)	sp|P43585|VTC2_YEAST	yes	yes	Hall_40-1031_1_B	88.311	1.7785	1.3985
QSSFSTGSASTTPTQAR	2 Phospho (STY)	sp|P51862|ROM2_YEAST	yes	yes	Hall_40-1031_1_B	67.646	2.2197	1.3979
RVNYAESDDDDSDTTFTAK	2 Phospho (STY)	sp|Q03834|MSH6_YEAST	yes	yes	Hall_60-1031_1_B	93.767	1.6617	1.3979
LAADVPLEPESK	Unmodified	sp|Q04947|RTN1_YEAST	yes	yes	Hall_60-1031_1_B	41.704	1.7233	1.3974
KLDAEAKSASSSPAPK	3 Phospho (STY)	sp|Q12400|TRM10_YEAST	yes	yes	Hall_60-1031_1_B	50.425	1.4473	1.3969
RLSSPLTDSGNR	3 Phospho (STY)	sp|P33753|TRM2_YEAST	yes	yes	Hall_40-1031_1_B	40.477	2.0542	1.3968
AGEDGASTVERETQEDDTNSIDSSDDLDGFVK	2 Phospho (STY)	sp|P38262|SIF2_YEAST	yes	yes	Hall_60-1031_1_B	78.22	1.7179	1.3966
ASEFYYGFAGPK	Unmodified	sp|P23641|MPCP_YEAST	yes	yes	Hall_20-1031_1_B	66.435	1.6488	1.3953
AGAEIVPK	Unmodified	sp|P00560|PGK_YEAST	yes	yes	Hall_40-1031_1_B	139.28	1.8173	1.395
VFSGNRPTTSILAQK	Unmodified	sp|P12709|G6PI_YEAST	yes	yes	Hall_60-1031_1_B	39.509	1.7268	1.3948
TASEFDSAIAQDK	Unmodified	sp|P22217|TRX1_YEAST	yes	yes	Hall_60-1031_1_B	39.266	1.8374	1.3947
LAAAQQQAQASGIMPSNEDVATK	Unmodified	sp|P38879|NACA_YEAST	yes	yes	Hall_20-1031_1_B	131.59	1.6299	1.3943
YGEHSIEVPGAVK	Unmodified	sp|P41277|GPP1_YEAST	yes	yes	Hall_20-1031_1_B	28.361	1.7094	1.3942
GKDNAEGQGESLADQAR	Unmodified	sp|P22943|HSP12_YEAST	yes	yes	Hall_60-1031_1_B	130.92	1.6126	1.394
SLSSAQSSSSGPSSSSEEDDSRDIESLDKK	3 Phospho (STY)	sp|P12683|HMDH1_YEAST	yes	yes	Hall_60-1031_1_B	100.59	1.5425	1.3936
YTSVVVTR	Phospho (STY)	sp|P23293|BUR1_YEAST	yes	yes	Hall_40-1031_1_B	41.429	2.2053	1.3931
TLEPIPKEENAEEDDESEWSDDEPEVVR	2 Phospho (STY)	sp|P38788|SSZ1_YEAST	yes	yes	Hall_60-1031_1_B	206.83	1.6023	1.3927
TSVSEAQNTQPQVANADAK	Phospho (STY)	sp|P53094|MDS3_YEAST	yes	yes	Hall_40-1031_1_B	75.548	1.7934	1.3923
DVSQITSSPKKSFQDK	2 Phospho (STY)	sp|P38623|RCK2_YEAST	yes	yes	Hall_20-1031_1_B	56.055	1.4118	1.3921
ATEISPPPVSPSK	2 Phospho (STY)	sp|Q04839|GFD1_YEAST	yes	yes	Hall_20-1031_1_B	80.746	1.6659	1.3917
QQHRPVPATSAGEPTDETEPESDTEVETS	2 Phospho (STY)	sp|Q12416|WHI5_YEAST	yes	yes	Hall_40-1031_1_B	54.072	2.1112	1.3913
RESVQDNLPSTIR	Phospho (STY)	sp|P47029|ALY2_YEAST	yes	yes	Hall_40-1031_1_B	51.147	1.95	1.3903
TNTNLTAGSLKGR	3 Phospho (STY)	sp|P38800|LAM4_YEAST	yes	yes	Hall_60-1031_1_B	54.281	1.731	1.3898
ELAAVSSDEDNEDHDIAR	2 Phospho (STY)	sp|Q04500|UTP14_YEAST	yes	yes	Hall_40-1031_1_B	204.07	2.2779	1.3895
LGGPLLDYLSSDED	2 Phospho (STY)	sp|Q12046|CWC2_YEAST	yes	yes	Hall_20-1031_1_B	80.623	1.7758	1.3893
VGQSLSIVSNDELSK	Unmodified	sp|P38248|ECM33_YEAST	yes	yes	Hall_40-1031_1_B	35.757	1.7277	1.3893
ITTIEEIFLHSLPVK	Unmodified	sp|P25443|RS2_YEAST	yes	yes	Hall_20-1031_1_B	45.864	1.6139	1.3888
VLLNTTSSAR	Phospho (STY)	sp|P11075|SEC7_YEAST	yes	yes	Hall_20-1031_1_B	49.466	1.7935	1.3878
GVSNASVGSSASFGAR	2 Phospho (STY)	sp|P48415|SEC16_YEAST	yes	yes	Hall_60-1031_1_B	66.387	1.8996	1.3873
ILNSPPQTPSSR	Phospho (STY)	sp|P53009|SCY1_YEAST	yes	yes	Hall_40-1031_1_B	90.412	1.9272	1.3858
GILTTAR	Unmodified	sp|P19097|FAS2_YEAST	yes	yes	Hall_20-1031_1_B	47.743	1.8258	1.3856
RKSSLVVPPAR	2 Phospho (STY)	sp|P14680|YAK1_YEAST	yes	yes	Hall_40-1031_1_B	75.316	1.7928	1.3856
ASSEPSSPPPISR	Phospho (STY)	sp|Q03306|PKH3_YEAST	yes	yes	Hall_40-1031_1_B	53.448	1.9061	1.3854
SPSALELQVHEIQGK	Unmodified	sp|Q12335|PST2_YEAST	yes	yes	Hall_20-1031_1_B	75.961	1.6859	1.3848
KGSIIGDNQQTTANSSDSPTMTK	2 Phospho (STY)	sp|P43565|RIM15_YEAST	yes	yes	Hall_20-1031_1_B	75.384	1.459	1.3844
EVHTNQDPLDVSASK	Unmodified	sp|Q07793|YD13B_YEAST;sp|Q12414|YP11B_YEAST;sp|P0C2I5|YL12B_YEAST;sp|Q03612|YE11B_YEAST;sp|P47100|YJ12B_YEAST;sp|P47098|YJ11B_YEAST;sp|Q03434|YM12B_YEAST;sp|P0C2I3|YD15B_YEAST;sp|Q12141|YG11B_YEAST;sp|P0C2I9|YP12B_YEAST;sp|Q04711|YM11B_YEAST;sp|Q12269|YG12B_YEAST;sp|Q04670|YM14B_YEAST;sp|Q03855|YD11B_YEAST;sp|Q12273|YO11B_YEAST;sp|P0C2I2|YD14B_YEAST;sp|Q92393|YO12B_YEAST;sp|P0C2J0|YP13B_YEAST;sp|…	yes	no	Hall_20-1031_1_B	87.824	1.5969	1.3843
IGLDCASSEFFK	Unmodified	sp|P00925|ENO2_YEAST;sp|P00924|ENO1_YEAST	no	no	Hall_20-1031_1_B	192.12	1.6337	1.3843
VPSLVATSESPR	Phospho (STY)	sp|P38968|SEC31_YEAST	yes	yes	Hall_60-1031_1_B	101.62	1.8787	1.3842
GAPLFVLK	Unmodified	sp|P05030|PMA1_YEAST;sp|P19657|PMA2_YEAST	yes	no	Hall_40-1031_1_B	60.788	1.7103	1.3838
TFPQTIDTASDQSDLAKR	3 Phospho (STY)	sp|Q12333|FRE7_YEAST	yes	yes	Hall_20-1031_1_B	41.401	1.5822	1.3832
VRQPASNSGSPIK	2 Phospho (STY)	sp|P24279|MCM3_YEAST	yes	yes	Hall_60-1031_1_B	45.79	1.6529	1.3831
VGNPFDK	Unmodified	sp|P54115|ALDH6_YEAST	yes	yes	Hall_20-1031_1_B	51.787	1.6443	1.3829
GTSPIPNLNIDKPSPSASSASKR	2 Phospho (STY)	sp|P33329|PPZ2_YEAST	yes	yes	Hall_60-1031_1_B	62.683	1.4903	1.3828
SAGDDNLSGHSVPSSGSAQATTHQTAPR	3 Phospho (STY)	sp|Q02205|MEH1_YEAST	yes	yes	Hall_40-1031_1_B	53.262	1.9204	1.3827
GQVVSEEQRPGTPLFTVK	Unmodified	sp|P32324|EF2_YEAST	yes	yes	Hall_60-1031_1_B	72.446	1.8211	1.3827
KSEPTIISPK	Unmodified	sp|P15891|ABP1_YEAST	yes	yes	Hall_20-1031_1_B	23.754	1.4104	1.3822
SHSVPDLNTATPSSPK	Phospho (STY)	sp|P42839|VNX1_YEAST	yes	yes	Hall_40-1031_1_B	66.12	1.7164	1.3816
AQYNEIQGWDHLSLLPTFGAK	Unmodified	sp|P06169|PDC1_YEAST	yes	yes	Hall_40-1031_1_B	69.922	1.6271	1.3814
DANIKPVVNAAVNDNQSKVSVATEQTK	2 Phospho (STY)	sp|P38250|IST2_YEAST	yes	yes	Hall_20-1031_1_B	60.527	1.3923	1.3813
RVGDEGNAAESESDNVAASR	2 Phospho (STY)	sp|P23615|SPT6_YEAST	yes	yes	Hall_60-1031_1_B	90.972	1.8596	1.381
GVSNASVGSSASFGAR	Phospho (STY)	sp|P48415|SEC16_YEAST	yes	yes	Hall_40-1031_1_B	51.695	1.9475	1.3805
AVSTANDNSFLQPPHR	2 Phospho (STY)	sp|P32486|KRE6_YEAST	yes	yes	Hall_20-1031_1_B	52.09	1.8531	1.3787
TTSVSGPSGYSDDAGVPNVNR	Phospho (STY)	sp|P38167|ECM21_YEAST	yes	yes	Hall_40-1031_1_B	89.982	2.1443	1.3781
AVALGSPDR	Unmodified	sp|P17255|VATA_YEAST	yes	yes	Hall_40-1031_1_B	47.082	1.8999	1.378
LTGINDGDSNSISGK	Phospho (STY)	sp|P46682|AP3B_YEAST	yes	yes	Hall_20-1031_1_B	78.069	1.6308	1.3777
ELVSCSNCTDYQSR	Unmodified	sp|P07284|SYSC_YEAST	yes	yes	Hall_40-1031_1_B	61.353	1.8535	1.3772
RRSSNYSLDGSNSLK	3 Phospho (STY)	sp|P53289|RTS3_YEAST	yes	yes	Hall_40-1031_1_B	68.49	1.7895	1.3765
GTSPIPNLNIDKPSPSASSASKR	2 Phospho (STY)	sp|P33329|PPZ2_YEAST	yes	yes	Hall_40-1031_1_B	71.085	1.4369	1.3761
TTTQTTVTTATNDDVSSSENSTK	2 Phospho (STY)	sp|Q06833|YP091_YEAST	yes	yes	Hall_40-1031_1_B	81.346	1.7485	1.3753
SHSLVSHAPSIPR	2 Phospho (STY)	sp|Q05812|MSC3_YEAST	yes	yes	Hall_40-1031_1_B	45.438	1.9327	1.3752
SLFGKDPSK	Unmodified	sp|P0CS90|HSP77_YEAST	yes	yes	Hall_40-1031_1_B	37.191	1.435	1.3751
ELDNSTVVK	Phospho (STY)		yes	yes	Hall_40-1031_1_B	45.081	1.7073	1.3749
STLVNHSGNDDSEDDESSEDEIAYRPNTSGIINTNKK	3 Phospho (STY)	sp|P40079|LCP5_YEAST	yes	yes	Hall_20-1031_1_B	77.84	1.4532	1.3746
WIDTASK	Unmodified	sp|P14126|RL3_YEAST	yes	yes	Hall_40-1031_1_B	46.426	1.7272	1.3746
RASDATLGSIDFGDDENIAK	3 Phospho (STY)	sp|P39109|YCFI_YEAST	yes	yes	Hall_20-1031_1_B	91.637	1.6445	1.3744
NAPAWFK	Unmodified	sp|P05756|RS13_YEAST	yes	yes	Hall_60-1031_1_B	43	1.6164	1.3742
LLSTPSPVNR	2 Phospho (STY)	sp|P38167|ECM21_YEAST	yes	yes	Hall_60-1031_1_B	145.41	1.8497	1.3741
LAASVVGVGK	Unmodified	sp|P0CX83|RL19B_YEAST;sp|P0CX82|RL19A_YEAST	yes	no	Hall_60-1031_1_B	44.753	1.6536	1.3741
EVHTNQDPLDVSASK	Unmodified	sp|P0C2I5|YL12B_YEAST;sp|P47098|YJ11B_YEAST;sp|Q03434|YM12B_YEAST;sp|Q03612|YE11B_YEAST;sp|Q12141|YG11B_YEAST;sp|P0C2I3|YD15B_YEAST;sp|Q12273|YO11B_YEAST;sp|Q12414|YP11B_YEAST;sp|Q07793|YD13B_YEAST;sp|P0C2I9|YP12B_YEAST;sp|P47100|YJ12B_YEAST;sp|Q03855|YD11B_YEAST;sp|Q04711|YM11B_YEAST;sp|Q04670|YM14B_YEAST;sp|Q12269|YG12B_YEAST;sp|P0C2I2|YD14B_YEAST;sp|P0C2J0|YP13B_YEAST;sp|Q92393|YO12B_YEAST;sp|…	no	no	Hall_60-1031_1_B	111.43	1.6897	1.3739
TGGALNTFNTGGAMIPQTSFSSQAQNTGGFRPQSQFGLTLQK	2 Phospho (STY)	sp|P32790|SLA1_YEAST	yes	yes	Hall_60-1031_1_B	105.95	1.585	1.3728
ISSGQDERHSSPDPYGINDK	2 Phospho (STY)	sp|P47083|MPP10_YEAST	yes	yes	Hall_40-1031_1_B	75.896	1.7659	1.3725
ANMFDALMNNDGDSD	Phospho (STY)	sp|P39936|IF4F2_YEAST	yes	yes	Hall_40-1031_1_B	105.03	1.906	1.372
LVSPSDPTSYMK	Phospho (STY)	sp|P13574|STE12_YEAST	yes	yes	Hall_40-1031_1_B	60.364	1.7624	1.3719
LTAATNAK	Unmodified	sp|P06169|PDC1_YEAST	yes	yes	Hall_60-1031_1_B	73.616	1.6849	1.3707
ADSGDTSSIHSSANNTKGDK	2 Phospho (STY)	sp|Q06385|VPS74_YEAST	yes	yes	Hall_60-1031_1_B	139.46	1.5181	1.3699
IYGKPVQEEDADIDNLPSDEEPYTNDDDVQDSEPR	2 Phospho (STY)	sp|Q08965|BMS1_YEAST	yes	yes	Hall_40-1031_1_B	40.398	1.7629	1.3697
IEDVTPVPSDSTR	Unmodified	sp|P06367|RS14A_YEAST;sp|P39516|RS14B_YEAST	yes	no	Hall_60-1031_1_B	160.36	1.8446	1.3686
AYTSSAQVMPEVPQHEPSTTQEFNVDELSNELKK	Unmodified	sp|Q04947|RTN1_YEAST	yes	yes	Hall_20-1031_1_B	25.846	1.4112	1.368
HVIADLEDHESSDEEGTALPK	2 Phospho (STY)	sp|Q02725|VTC3_YEAST	yes	yes	Hall_40-1031_1_B	136.57	1.7523	1.3675
GVIGVIAGGGR	Unmodified	sp|P0CX46|RL2B_YEAST;sp|P0CX45|RL2A_YEAST	yes	no	Hall_60-1031_1_B	138.9	1.8589	1.3669
SNNWTPGEASDTPPLPPHATPK	Phospho (STY)	sp|P25623|SYP1_YEAST	yes	yes	Hall_40-1031_1_B	67.832	1.7453	1.3667
ASEYDTDSADEDWGKLK	2 Phospho (STY)	sp|P53918|ESBP6_YEAST	yes	yes	Hall_20-1031_1_B	48.053	1.4141	1.3666
DIINDKEEIMSSPMAIDMIETNISPNK	2 Phospho (STY)	sp|Q08581|SLK19_YEAST	yes	yes	Hall_60-1031_1_B	71.06	1.3545	1.3663
KFSVSSNDSQNSLKNGDPHVK	3 Phospho (STY)	sp|Q06833|YP091_YEAST	yes	yes	Hall_60-1031_1_B	51.22	1.4143	1.3646
SASEYDSALASGDK	Unmodified	sp|P22803|TRX2_YEAST	yes	yes	Hall_20-1031_1_B	61.435	1.6032	1.3644
GVSNASVGSSASFGAR	3 Phospho (STY)	sp|P48415|SEC16_YEAST	yes	yes	Hall_40-1031_1_B	50.305	2.0204	1.3642
VLEELFQK	Unmodified	sp|P16521|EF3A_YEAST	yes	yes	Hall_60-1031_1_B	38.962	1.6836	1.3642
VAPLVYEEENFEGSSPQPQYDAR	Phospho (STY)	sp|Q12057|PIN2_YEAST	yes	yes	Hall_40-1031_1_B	55.588	1.9245	1.3636
ENTLLGEFDLK	Unmodified	sp|P11484|SSB1_YEAST;sp|P40150|SSB2_YEAST	no	no	Hall_20-1031_1_B	107.83	1.5687	1.3634
QGFVIYR	Unmodified	sp|P05748|RL15A_YEAST;sp|P54780|RL15B_YEAST	yes	no	Hall_60-1031_1_B	66.994	1.831	1.3632
IAHTEFDDELFTEDDGYNSQDSDTTSLNAR	2 Phospho (STY)	sp|P32913|VPS17_YEAST	yes	yes	Hall_60-1031_1_B	44.301	1.8115	1.3629
IGPLVEDDSDEDQNDAISVR	2 Phospho (STY)	sp|P17065|SEC2_YEAST	yes	yes	Hall_60-1031_1_B	82.342	1.8197	1.3626
APVASPRPAATPNLSK	Phospho (STY)	sp|Q12117|MRH1_YEAST	yes	yes	Hall_60-1031_1_B	67.43	1.5529	1.3626
NIYTNINNPSPSPPPSSK	2 Phospho (STY)	sp|P40317|SOK1_YEAST	yes	yes	Hall_40-1031_1_B	99.011	1.7167	1.3625
ANSFEPQSWQK	2 Phospho (STY)	sp|Q06628|ATG13_YEAST	yes	yes	Hall_60-1031_1_B	60.401	1.6933	1.362
TKPLPVEPASPSISLPTATVDNQPSGQVDSR	2 Phospho (STY)	sp|P25623|SYP1_YEAST	yes	yes	Hall_20-1031_1_B	46.785	1.6406	1.361
STSNLASPMSSK	2 Phospho (STY)	sp|Q12271|INP53_YEAST	yes	yes	Hall_40-1031_1_B	122.33	1.7534	1.3609
AQDVDVSMQD	Phospho (STY)	sp|O13563|RPN13_YEAST	yes	yes	Hall_20-1031_1_B	46.352	1.7891	1.3605
ISSGQDERHSSPDPYGINDK	2 Phospho (STY)	sp|P47083|MPP10_YEAST	yes	yes	Hall_60-1031_1_B	82.302	1.5866	1.3603
SFNVGSR	Phospho (STY)	sp|P15442|GCN2_YEAST	yes	yes	Hall_60-1031_1_B	50.04	1.8576	1.3591
DVVVEGLR	Unmodified	sp|P41805|RL10_YEAST	yes	yes	Hall_20-1031_1_B	63.565	1.7471	1.359
NLSNLSLNEIKENEEVQEFNNEDFFFHDIPK	2 Phospho (STY)	sp|P53739|FPK1_YEAST	yes	yes	Hall_60-1031_1_B	58.688	1.4112	1.3586
KNSLNIVAPLK	Phospho (STY)	sp|P43574|GAT1_YEAST	yes	yes	Hall_40-1031_1_B	52.265	1.4372	1.3585
DSSPVPSDLDEK	2 Phospho (STY)	sp|P38266|AIM3_YEAST	yes	yes	Hall_60-1031_1_B	46.3	1.7396	1.3582
IEDVTPVPSDSTRK	Unmodified	sp|P06367|RS14A_YEAST;sp|P39516|RS14B_YEAST	yes	no	Hall_40-1031_1_B	36.944	1.7139	1.3581
FPGWDFETEEIDPELLR	Unmodified	sp|P26321|RL5_YEAST	yes	yes	Hall_20-1031_1_B	31.228	1.8211	1.3576
SYLRSPSVER	2 Phospho (STY)	sp|P50089|YG51_YEAST	yes	yes	Hall_40-1031_1_B	74.46	2.0919	1.3573
GVFQGVHDSAEK	Unmodified	sp|P22943|HSP12_YEAST	yes	yes	Hall_20-1031_1_B	164.11	1.5892	1.3572
RSSFAYPQQVAITTTPSSPNSSHVLLSSK	3 Phospho (STY)	sp|P40059|DOT6_YEAST	yes	yes	Hall_60-1031_1_B	55.667	1.6062	1.3571
RLSAYPPSTSPPLQPPFK	2 Phospho (STY)	sp|P14680|YAK1_YEAST	yes	yes	Hall_40-1031_1_B	92.792	1.7275	1.357
NNSPILETLPSNEIK	Phospho (STY)	sp|P38853|KEL1_YEAST	yes	yes	Hall_40-1031_1_B	44.807	1.6909	1.3563
YQLSNANSTMVENDENDDINSNYVGSTVTPK	Phospho (STY)	sp|P40485|SLM1_YEAST	yes	yes	Hall_40-1031_1_B	52.931	1.7445	1.3561
YSQQFQDNFIEDTDSEDDIDSDLETDATKK	3 Phospho (STY)	sp|P38426|TPS3_YEAST	yes	yes	Hall_60-1031_1_B	54.389	1.4922	1.3559
SYSPNAYEIQPDYSEYR	2 Phospho (STY)	sp|P43587|YPI1_YEAST	yes	yes	Hall_40-1031_1_B	48.883	1.8838	1.3558
AEVSDVGNAILDGADCVMLSGETAK	Unmodified	sp|P00549|KPYK1_YEAST	yes	yes	Hall_40-1031_1_B	154.13	1.634	1.3553
NSLVKVPTVGSYGVAGATLPETIPTSK	2 Phospho (STY)	sp|P38250|IST2_YEAST	yes	yes	Hall_40-1031_1_B	51.242	1.4247	1.3549
DIDIEYHQNK	Unmodified	sp|P15992|HSP26_YEAST	yes	yes	Hall_60-1031_1_B	60.434	1.5913	1.3548
QSLDVSSDRR	Unmodified	sp|P53221|RL26B_YEAST;sp|P05743|RL26A_YEAST	yes	no	Hall_40-1031_1_B	12.213	1.8652	1.3543
KSTPVSTPSKEK	2 Phospho (STY)	sp|P38779|CIC1_YEAST	yes	yes	Hall_40-1031_1_B	56.872	1.3075	1.3541
IAHTEFDDELFTEDDGYNSQDSDTTSLNAR	2 Phospho (STY)	sp|P32913|VPS17_YEAST	yes	yes	Hall_40-1031_1_B	59.436	1.8437	1.354
SGTVSLNNTVKDGSQTPTVDSVTK	2 Phospho (STY)	sp|P41895|T2FA_YEAST	yes	yes	Hall_60-1031_1_B	43.992	1.4235	1.353
ILNSPPQTPSSR	Phospho (STY)	sp|P53009|SCY1_YEAST	yes	yes	Hall_20-1031_1_B	74.76	1.8046	1.3529
EKTQSPILASR	2 Phospho (STY)	sp|P40480|HOS4_YEAST	yes	yes	Hall_20-1031_1_B	48.659	1.6147	1.3523
ISSGQDERHSSPDPYGINDK	2 Phospho (STY)	sp|P47083|MPP10_YEAST	yes	yes	Hall_20-1031_1_B	50.827	1.586	1.3523
IEEELGDK	Unmodified	sp|P00925|ENO2_YEAST	yes	yes	Hall_40-1031_1_B	96.253	1.7389	1.3521
LEEVDEEEEEKKPK	Unmodified	sp|P15108|HSC82_YEAST	yes	yes	Hall_40-1031_1_B	53.001	1.2573	1.352
SSSQLSMELSNR	2 Phospho (STY)	sp|Q02866|MUK1_YEAST	yes	yes	Hall_20-1031_1_B	104.09	1.747	1.3516
VNNPNVSLIK	Unmodified	sp|P05744|RL33A_YEAST;sp|P41056|RL33B_YEAST	yes	no	Hall_20-1031_1_B	105.52	1.6028	1.3515
QSSFSTGSASTTPTQAR	2 Phospho (STY)	sp|P51862|ROM2_YEAST	yes	yes	Hall_60-1031_1_B	83.966	1.8826	1.3514
NLLSSSDSRRNSQDEDSLPNNTNLIK	2 Phospho (STY)	sp|Q08280|BSC6_YEAST	yes	yes	Hall_40-1031_1_B	41.166	1.7358	1.3513
SQSPVSFAPTQGR	Phospho (STY)	sp|Q03714|USA1_YEAST	yes	yes	Hall_40-1031_1_B	155.09	1.8755	1.3511
NHSDSISASSLPK	Phospho (STY)	sp|P38970|HAL5_YEAST	yes	yes	Hall_40-1031_1_B	43.297	1.6509	1.3509
VVDDLIEDSDDDDFSSDSSK	Phospho (STY)	sp|P36152|DRE2_YEAST	yes	yes	Hall_60-1031_1_B	79.511	1.5804	1.3507
FADAIVK	Unmodified	sp|P38427|TSL1_YEAST	yes	yes	Hall_40-1031_1_B	64.776	1.7401	1.3506
AGSFGAPSSPTSGIPNPK	2 Phospho (STY)	sp|P32945|PPQ1_YEAST	yes	yes	Hall_40-1031_1_B	41.871	1.6647	1.3502
INATPDKIPVTQLMDMSSPPSVK	2 Phospho (STY)	sp|P47035|NET1_YEAST	yes	yes	Hall_40-1031_1_B	59.228	1.3926	1.3502
GSIDITTTNSYEKEK	Unmodified	sp|P19882|HSP60_YEAST	yes	yes	Hall_20-1031_1_B	47.545	1.3757	1.3499
EAAAEYAQLLAK	Unmodified	sp|P0CX38|RS6B_YEAST;sp|P0CX37|RS6A_YEAST	yes	no	Hall_40-1031_1_B	52.579	1.6688	1.3496
GAPLFVLK	Unmodified	sp|P05030|PMA1_YEAST;sp|P19657|PMA2_YEAST	yes	no	Hall_60-1031_1_B	73.039	1.6895	1.3496
ITSQGDLEADGSSDEETEQEPHSKR	2 Phospho (STY)	sp|P43585|VTC2_YEAST	yes	yes	Hall_40-1031_1_B	113.33	1.74	1.3493
ATNSSLEAYK	Unmodified	sp|P34730|BMH2_YEAST	yes	yes	Hall_20-1031_1_B	56.432	1.636	1.3488
QLIVAVNK	Unmodified	sp|P02994|EF1A_YEAST	yes	yes	Hall_20-1031_1_B	94.777	1.5961	1.3488
GAGGGSSAGNGSVYSCDSLCAVNR	3 Phospho (STY)	sp|Q07825|FRA1_YEAST	yes	yes	Hall_20-1031_1_B	87.739	1.773	1.3486
TIGHSVQSPDDTVK	Unmodified	sp|P07283|PMM_YEAST	yes	yes	Hall_40-1031_1_B	72.891	1.618	1.3486
EVSEVIDDGESSR	Unmodified	sp|Q01852|TIM44_YEAST	yes	yes	Hall_60-1031_1_B	90.653	1.8352	1.3485
NLENDTTSSPTQDLDEK	Phospho (STY)	sp|Q04279|SEG1_YEAST	yes	yes	Hall_40-1031_1_B	125.45	1.7508	1.3484
GATYGKPTNQGVNELK	Unmodified	sp|P05748|RL15A_YEAST;sp|P54780|RL15B_YEAST	yes	no	Hall_60-1031_1_B	161.14	1.4486	1.3481
IEEELGDK	Unmodified	sp|P00925|ENO2_YEAST	yes	yes	Hall_20-1031_1_B	96.253	1.5773	1.3475
TDTSSSSSSSSASSVSAHQPTQEKPAK	4 Phospho (STY)	sp|P05030|PMA1_YEAST	yes	yes	Hall_20-1031_1_B	118.61	1.4346	1.3469
DFQDDQCDVVHK	Unmodified	sp|P38912|IF1A_YEAST	yes	yes	Hall_20-1031_1_B	17.587	1.6334	1.3467
SNENTTESVTPQVTNEQHTR	2 Phospho (STY)	sp|P53955|SLM2_YEAST	yes	yes	Hall_60-1031_1_B	68.074	1.8494	1.3466
RSSIDADELDPMSPGPPSK	2 Phospho (STY)	sp|P08678|CYAA_YEAST	yes	yes	Hall_20-1031_1_B	75.529	1.561	1.3464
NPLALSPEQLAQQDPETLEEFRR	Phospho (STY)	sp|P41818|GLC8_YEAST	yes	yes	Hall_40-1031_1_B	54.141	1.8623	1.3457
ELAEEGYSGVEVR	Unmodified	sp|P05750|RS3_YEAST	yes	yes	Hall_60-1031_1_B	69.346	1.8595	1.3453
NINDLLNK	Unmodified	sp|P04840|VDAC1_YEAST	yes	yes	Hall_20-1031_1_B	91.626	1.6403	1.345
LEEVDEEEEEKKPK	Unmodified	sp|P15108|HSC82_YEAST	yes	yes	Hall_60-1031_1_B	127.76	1.395	1.3443
VAVVAGYGDVGK	Unmodified	sp|P39954|SAHH_YEAST	yes	yes	Hall_20-1031_1_B	111.06	1.5417	1.3439
TLGEQLIENCK	Unmodified	sp|P19097|FAS2_YEAST	yes	yes	Hall_20-1031_1_B	71.614	1.5752	1.3433
INVSSPFSSATK	2 Phospho (STY)	sp|Q08816|YO352_YEAST	yes	yes	Hall_20-1031_1_B	63.181	1.5529	1.343
KNDTYTDLASIASGRD	3 Phospho (STY)	sp|Q07657|SHS1_YEAST	yes	yes	Hall_40-1031_1_B	68.445	1.7461	1.343
NQAAMNPANTVFDAK	Unmodified	sp|P10592|HSP72_YEAST	yes	yes	Hall_20-1031_1_B	182.71	1.6178	1.3422
GEYYNQDNNDGLEEDESESEQEADVPKR	Phospho (STY)	sp|Q06205|FKBP4_YEAST	yes	yes	Hall_20-1031_1_B	50.857	1.6082	1.3417
LQVPTFGVFDDDFESDRDSETEPEEEEQPSTPK	2 Phospho (STY)	sp|P06102|NOT3_YEAST	yes	yes	Hall_20-1031_1_B	50.322	1.5906	1.3416
TATGENQNDDFKDANEDLHSLSSRGK	2 Phospho (STY)	sp|Q03653|EFR3_YEAST	yes	yes	Hall_20-1031_1_B	54.003	1.4213	1.3407
ASYGSGGNSQNQEYSSDDNIDVNK	Phospho (STY)	sp|Q07653|HBT1_YEAST	yes	yes	Hall_20-1031_1_B	180.09	1.557	1.3405
ETRVNPR	Unmodified	sp|P29539|RIF1_YEAST	yes	yes	Hall_60-1031_1_B	21.771	1.5783	1.3405
SYLRSPSVER	2 Phospho (STY)	sp|P50089|YG51_YEAST	yes	yes	Hall_20-1031_1_B	62.14	1.7028	1.3401
AADQADESSPLLSPSNSNHPSEHPQQDLNNK	2 Phospho (STY)	sp|Q12296|MAM3_YEAST	yes	yes	Hall_40-1031_1_B	77.531	1.7156	1.3399
TISDYIPSAR	Phospho (STY)	sp|P13186|KIN2_YEAST	yes	yes	Hall_40-1031_1_B	57.019	1.8205	1.3399
MSSISSISSESR	3 Phospho (STY)	sp|Q04279|SEG1_YEAST	yes	yes	Hall_60-1031_1_B	43.382	1.6855	1.3395
FIQTETTK	Unmodified	sp|P16550|APA1_YEAST	yes	yes	Hall_60-1031_1_B	36.395	1.5795	1.3393
YSHLSSSDDNYGSLA	Phospho (STY)	sp|P56508|SNA2_YEAST	yes	yes	Hall_40-1031_1_B	94.122	1.9534	1.3387
EVGITAVHVK	Unmodified	sp|P06367|RS14A_YEAST;sp|P39516|RS14B_YEAST	yes	no	Hall_60-1031_1_B	76.228	1.6593	1.3381
STLVNHSGNDDSEDDESSEDEIAYRPNTSGIINTNKK	4 Phospho (STY)	sp|P40079|LCP5_YEAST	yes	yes	Hall_20-1031_1_B	112.13	1.4205	1.338
ISSDLSSNKTVLGNAQK	2 Phospho (STY)	sp|P25558|BUD3_YEAST	yes	yes	Hall_40-1031_1_B	49.5	1.4028	1.338
RVGDEGNAAESESDNVAASR	2 Phospho (STY)	sp|P23615|SPT6_YEAST	yes	yes	Hall_40-1031_1_B	97.124	2.0576	1.338
FMSAFDEAVYGSDEENDNGSDQEENVAGGK	2 Phospho (STY)	sp|Q12754|RRP12_YEAST	yes	yes	Hall_20-1031_1_B	62.032	1.5325	1.3375
YALDILK	Unmodified	sp|Q02969|PEX25_YEAST	yes	yes	Hall_20-1031_1_B	68.915	1.5493	1.3375
EAAAIAEGK	Unmodified	sp|P29453|RL8B_YEAST	yes	yes	Hall_60-1031_1_B	87.476	1.7011	1.3375
DLESEGSSPIR	2 Phospho (STY)	sp|P38213|DSF2_YEAST	yes	yes	Hall_40-1031_1_B	123.95	1.8604	1.3367
VVGLSTLPEIYEK	Unmodified	sp|P00330|ADH1_YEAST	yes	yes	Hall_60-1031_1_B	164.43	1.5113	1.3363
TATGENQNDDFKDANEDLHSLSSRGK	2 Phospho (STY)	sp|Q03653|EFR3_YEAST	yes	yes	Hall_60-1031_1_B	72.687	1.4888	1.336
SFDVPPPPIDASSPFSQK	Unmodified	sp|P00950|PMG1_YEAST	yes	yes	Hall_20-1031_1_B	125.45	1.5327	1.3357
FADGFLIHSGQPVNDFIDTATR	Unmodified	sp|P05750|RS3_YEAST	yes	yes	Hall_20-1031_1_B	39.288	1.7532	1.3351
TIDLSDSNNDLESPSTHAK	2 Phospho (STY)	sp|P07866|LTE1_YEAST	yes	yes	Hall_40-1031_1_B	53.998	1.7219	1.335
QLNASLADK	Unmodified	sp|P32471|EF1B_YEAST	yes	yes	Hall_60-1031_1_B	124.23	1.7561	1.3347
TRSNPHDSSPSYQDDLEK	2 Phospho (STY)	sp|Q05785|ENT2_YEAST	yes	yes	Hall_20-1031_1_B	95.71	1.5696	1.3346
LGSTIDAADEVVEDNTSQSQR	Phospho (STY)	sp|P34223|UBX1_YEAST	yes	yes	Hall_60-1031_1_B	68.192	1.866	1.3344
AFINYASDQGSSIKNDVSTQEPELPSHR	3 Phospho (STY)	sp|Q03780|YD239_YEAST	yes	yes	Hall_20-1031_1_B	48.115	1.5396	1.3343
MRESDASLNVTTGNNTSR	2 Phospho (STY)	sp|P43633|ALK1_YEAST	yes	yes	Hall_60-1031_1_B	48.314	1.8798	1.3342
SSSPLLSK	Phospho (STY)	sp|Q01477|UBP3_YEAST	yes	yes	Hall_40-1031_1_B	88.681	1.665	1.3341
EQGSHQSLQEHLQR	2 Phospho (STY)	sp|P53894|CBK1_YEAST	yes	yes	Hall_40-1031_1_B	118.47	2.1436	1.3339
SGSTNSLYDLAQPSLSSATPQQK	2 Phospho (STY)	sp|Q00816|REG1_YEAST	yes	yes	Hall_40-1031_1_B	148.29	1.683	1.3335
TAPVSSTAGPQTASTSK	Unmodified	sp|Q04947|RTN1_YEAST	yes	yes	Hall_20-1031_1_B	35.737	1.5945	1.3333
LLPDTTLNYGSDEESDNGEFNGYGNAVSHNVNTSR	2 Phospho (STY)	sp|Q00816|REG1_YEAST	yes	yes	Hall_20-1031_1_B	60.843	1.7044	1.333
GTSTYPVKPLDSSK	Unmodified	sp|P47143|ADK_YEAST	yes	yes	Hall_60-1031_1_B	35.803	1.4376	1.333
LTGMAFR	Unmodified	sp|P00359|G3P3_YEAST;sp|P00358|G3P2_YEAST;sp|P00360|G3P1_YEAST	yes	no	Hall_40-1031_1_B	111.69	2.0429	1.3328
FGDIDTATATPTELSTQPAK	Unmodified	sp|P07213|TOM70_YEAST	yes	yes	Hall_20-1031_1_B	28.748	1.5942	1.3323
HEEIDTK	Unmodified	sp|Q08745|RS10A_YEAST;sp|P46784|RS10B_YEAST	yes	no	Hall_60-1031_1_B	77.923	1.751	1.3317
RKSSLVVPPAR	2 Phospho (STY)	sp|P14680|YAK1_YEAST	yes	yes	Hall_60-1031_1_B	55.414	1.6018	1.3316
DDQEILEAR	Unmodified		yes	yes	Hall_60-1031_1_B	44.447	1.7805	1.3316
APVASPRPAATPNLSK	2 Phospho (STY)	sp|Q12117|MRH1_YEAST	yes	yes	Hall_40-1031_1_B	92.439	1.7122	1.3313
KEDISSLILDHDLGAYTSESEIEDDAIVR	3 Phospho (STY)	sp|Q12153|SSF2_YEAST;sp|P38789|SSF1_YEAST	yes	no	Hall_40-1031_1_B	43.936	1.5744	1.3309
AADQADESSPLLSPSNSNHPSEHPQQDLNNK	4 Phospho (STY)	sp|Q12296|MAM3_YEAST	yes	yes	Hall_60-1031_1_B	48.867	1.536	1.3303
NVDSGDEKDADASVNSGDDGDNDSEANMHK	2 Phospho (STY)	sp|P38970|HAL5_YEAST	yes	yes	Hall_60-1031_1_B	73.805	1.4568	1.3302
SLSSAQSSSSGPSSSSEEDDSRDIESLDKK	4 Phospho (STY)	sp|P12683|HMDH1_YEAST	yes	yes	Hall_20-1031_1_B	46.696	1.3926	1.3301
TTTQTTVTTATNDDVSSSENSTK	2 Phospho (STY)	sp|Q06833|YP091_YEAST	yes	yes	Hall_60-1031_1_B	88.708	1.5295	1.3296
DSNKDVVVEGLR	Unmodified	sp|P41805|RL10_YEAST	yes	yes	Hall_60-1031_1_B	43.382	1.5647	1.3294
RLTGFLPQEIK	Phospho (STY)	sp|P06738|PHSG_YEAST	yes	yes	Hall_40-1031_1_B	88.552	1.6921	1.3293
AIPNQQVLSK	Unmodified	sp|O14467|MBF1_YEAST	yes	yes	Hall_60-1031_1_B	47.198	1.4728	1.3292
HLNLLSSDSEIEQDYQK	3 Phospho (STY)	sp|Q03707|SRC1_YEAST	yes	yes	Hall_40-1031_1_B	69.729	1.5783	1.3291
SEAEVHTSEEDIDESNNVNGK	2 Phospho (STY)	sp|P23201|SPA2_YEAST	yes	yes	Hall_60-1031_1_B	80.061	1.6246	1.3291
INRPPVSVSR	Unmodified	sp|P0CX50|RL18B_YEAST;sp|P0CX49|RL18A_YEAST	yes	no	Hall_60-1031_1_B	32.218	1.8263	1.3288
VAAEQPSTLNAESIKGEDSGSADVQSVQDHESVK	2 Phospho (STY)	sp|P32566|SMI1_YEAST	yes	yes	Hall_40-1031_1_B	83.176	1.4054	1.3287
SFNVGSR	Phospho (STY)	sp|P15442|GCN2_YEAST	yes	yes	Hall_40-1031_1_B	91.069	2.0872	1.3286
IGTDIQDNK	Unmodified	sp|P08524|FPPS_YEAST	yes	yes	Hall_40-1031_1_B	43.769	1.6801	1.3286
LGSAPNNAGEDSDNNSIR	2 Phospho (STY)	sp|P38822|BZZ1_YEAST	yes	yes	Hall_20-1031_1_B	77.391	1.6981	1.3277
SSSQLSMELSNR	2 Phospho (STY)	sp|Q02866|MUK1_YEAST	yes	yes	Hall_40-1031_1_B	91.969	1.8807	1.3277
VEIDSFSGAK	Unmodified	sp|P04449|RL24A_YEAST	yes	yes	Hall_40-1031_1_B	38.086	1.631	1.3275
NQVSGNFKENEYEDNGEHDSAENEQEMSPVR	2 Phospho (STY)	sp|Q07657|SHS1_YEAST	yes	yes	Hall_60-1031_1_B	63.77	1.5363	1.327
GYGDFDSEDEDYDYGRSPNR	2 Phospho (STY)	sp|P32793|YSC84_YEAST	yes	yes	Hall_20-1031_1_B	102.95	1.6874	1.3269
GIDEDDLNLNFTDDEEGHDNVNNHSQGHGPVSPSPTK	2 Phospho (STY)	sp|P32857|PTM1_YEAST	yes	yes	Hall_60-1031_1_B	117.6	1.5134	1.3266
IHLEGSEAPQEPK	Unmodified	sp|P46655|SYEC_YEAST	yes	yes	Hall_60-1031_1_B	19.754	1.6515	1.3263
MLSCAGADR	Unmodified	sp|P41805|RL10_YEAST	yes	yes	Hall_40-1031_1_B	63.48	2.0318	1.3262
SASSPANADTDIQDSSTPSTSPSGR	2 Phospho (STY)	sp|P32618|YEF3_YEAST	yes	yes	Hall_60-1031_1_B	148.34	1.8089	1.3262
NRSPSPPPVYDAQGK	2 Phospho (STY)	sp|Q12186|BBP_YEAST	yes	yes	Hall_40-1031_1_B	60.034	1.7237	1.3259
HTSISSNMTENIGPGSVPK	2 Phospho (STY)	sp|P38165|RTG3_YEAST	yes	yes	Hall_20-1031_1_B	45.269	1.5298	1.3257
AADQADESSPLLSPSNSNHPSEHPQQDLNNK	3 Phospho (STY)	sp|Q12296|MAM3_YEAST	yes	yes	Hall_60-1031_1_B	64.273	1.5292	1.3246
TDTSSSSSSSSASSVSAHQPTQEKPAK	2 Phospho (STY)	sp|P05030|PMA1_YEAST	yes	yes	Hall_20-1031_1_B	116.45	1.4003	1.3245
EVQNSTLAQLTSK	Unmodified	sp|P23248|RS3A2_YEAST	yes	yes	Hall_40-1031_1_B	89.403	1.6258	1.3245
SLYTNTSR	Unmodified	sp|P14126|RL3_YEAST	yes	yes	Hall_20-1031_1_B	58.917	1.7721	1.324
HSVSSGTSNSEDEVDSPSMEK	2 Phospho (STY)	sp|P36076|CAB3_YEAST	yes	yes	Hall_60-1031_1_B	50.029	1.6182	1.3235
RSNSSVTNNFSNQYAQDQK	Phospho (STY)	sp|P39016|MPT5_YEAST	yes	yes	Hall_40-1031_1_B	53.453	1.6818	1.3233
RNSLVKVPTVGSYGVAGATLPETIPTSK	3 Phospho (STY)	sp|P38250|IST2_YEAST	yes	yes	Hall_20-1031_1_B	93.467	1.3529	1.3224
TGCISEEDTSDDEFDIEAPR	2 Phospho (STY)	sp|Q04121|NHX1_YEAST	yes	yes	Hall_60-1031_1_B	83.204	1.7801	1.3223
YDSTHGR	Unmodified	sp|P00359|G3P3_YEAST;sp|P00358|G3P2_YEAST;sp|P00360|G3P1_YEAST	yes	no	Hall_60-1031_1_B	68.485	1.8054	1.3222
MNAPQKPEDIPVATEK	Unmodified	sp|P25349|YCP4_YEAST	yes	yes	Hall_40-1031_1_B	17.489	1.3305	1.3221
LSKDYVSDSDSDDEVISNEFSIPDGFK	3 Phospho (STY)	sp|P47006|RPA34_YEAST	yes	yes	Hall_60-1031_1_B	53.089	1.4251	1.322
LGSAPNNAGEDSDNNSIR	2 Phospho (STY)	sp|P38822|BZZ1_YEAST	yes	yes	Hall_60-1031_1_B	158.58	1.7811	1.3215
DGSQTPTVDSVTK	Phospho (STY)	sp|P41895|T2FA_YEAST	yes	yes	Hall_40-1031_1_B	142.85	1.7213	1.3214
TAQSNGNDDEDASPQLK	Phospho (STY)	sp|Q04500|UTP14_YEAST	yes	yes	Hall_40-1031_1_B	70.917	1.6865	1.3214
ALSPIPSPTRNSVRNEDSEGK	3 Phospho (STY)	sp|P39969|BOI2_YEAST	yes	yes	Hall_60-1031_1_B	71.052	1.5065	1.321
STSFDESPKR	2 Phospho (STY)	sp|P40021|ZRG8_YEAST	yes	yes	Hall_40-1031_1_B	45.077	1.6975	1.3207
LNDIEDVEK	Unmodified	sp|P00817|IPYR_YEAST	yes	yes	Hall_40-1031_1_B	57.96	1.6886	1.3206
LDQVWGSETVASSK	Unmodified	sp|P10664|RL4A_YEAST;sp|P49626|RL4B_YEAST	yes	no	Hall_20-1031_1_B	141.38	1.5589	1.3202
TRSNPHDSSPSYQDDLEK	2 Phospho (STY)	sp|Q05785|ENT2_YEAST	yes	yes	Hall_40-1031_1_B	121.35	1.6971	1.3201
AETAAQDVQQK	Unmodified	sp|Q08245|ZEO1_YEAST	yes	yes	Hall_20-1031_1_B	216.45	1.5843	1.32
LIDVDGKPQIQVEFK	Unmodified	sp|P10591|HSP71_YEAST;sp|P10592|HSP72_YEAST	no	no	Hall_60-1031_1_B	22.154	1.3193	1.3194
EVSPESFGLTAR	Phospho (STY)	sp|P42846|KRI1_YEAST	yes	yes	Hall_20-1031_1_B	90.926	1.7356	1.3186
EDTVSWFK	Unmodified	sp|Q3E757|RL11B_YEAST;sp|P0C0W9|RL11A_YEAST	yes	no	Hall_20-1031_1_B	98.299	1.5788	1.3183
APVASPRPAATPNLSK	Phospho (STY)	sp|Q12117|MRH1_YEAST	yes	yes	Hall_40-1031_1_B	90.654	1.6969	1.3177
TWETYEMR	Unmodified	sp|P38701|RS20_YEAST	yes	yes	Hall_20-1031_1_B	44.961	1.7502	1.3174
NAVSTKPTPPPAPEASAESGLSSK	Phospho (STY)	sp|P16862|PFKA2_YEAST	yes	yes	Hall_40-1031_1_B	165.4	1.3866	1.3172
RSSIDADELDPMSPGPPSK	2 Phospho (STY)	sp|P08678|CYAA_YEAST	yes	yes	Hall_40-1031_1_B	62.377	1.7056	1.3171
LFEQLYK	Unmodified	sp|P0CS90|HSP77_YEAST;sp|P39987|HSP7E_YEAST	yes	no	Hall_20-1031_1_B	68.422	1.5404	1.3167
ILSASSIHENFPSR	2 Phospho (STY)	sp|P53898|NSG2_YEAST	yes	yes	Hall_60-1031_1_B	150.76	1.7725	1.3149
AASEPNGLQLASATSPTSSSAR	2 Phospho (STY)	sp|P53739|FPK1_YEAST	yes	yes	Hall_40-1031_1_B	197.54	1.8784	1.3148
SSSNLSLDSLSK	2 Phospho (STY)	sp|P34217|PIN4_YEAST	yes	yes	Hall_60-1031_1_B	173.71	1.5309	1.3145
VNGREGIFPANYVELV	Unmodified	sp|P43603|LSB3_YEAST	yes	yes	Hall_60-1031_1_B	18.136	1.2972	1.3145
TVAADQSATAPSSPTMNSSVTTINRESPYQTLKK	3 Phospho (STY)	sp|P48361|ASK10_YEAST	yes	yes	Hall_40-1031_1_B	43.655	1.3939	1.3141
GYLADDIDADSLEDIYTSAHEAIR	Unmodified	sp|P26321|RL5_YEAST	yes	yes	Hall_60-1031_1_B	192.94	1.7895	1.3141
TGCISEEDTSDDEFDIEAPR	Phospho (STY)	sp|Q04121|NHX1_YEAST	yes	yes	Hall_20-1031_1_B	43.382	1.7002	1.3136
AEAPKPEVPEDEPEGEPDVK	Unmodified	sp|P15891|ABP1_YEAST	yes	yes	Hall_20-1031_1_B	102.98	1.3639	1.3135
TDLPEGEEKPR	Unmodified	sp|P32589|HSP7F_YEAST	yes	yes	Hall_60-1031_1_B	64.64	1.6427	1.3129
MPQTVEWSK	Unmodified	sp|P38013|AHP1_YEAST	yes	yes	Hall_20-1031_1_B	80.165	1.5753	1.3115
NEQHSPTVESSSFDVNNAPAR	2 Phospho (STY)	sp|Q03446|RCR2_YEAST	yes	yes	Hall_20-1031_1_B	56.95	1.724	1.311
ILSASSIHENFPSR	2 Phospho (STY)	sp|P53898|NSG2_YEAST	yes	yes	Hall_40-1031_1_B	152.34	2.0908	1.3109
EVVPNNASPASATGARPVSVSNGAANTER	2 Phospho (STY)	sp|P25623|SYP1_YEAST	yes	yes	Hall_60-1031_1_B	72.792	1.7652	1.3109
NQVSGNFKENEYEDNGEHDSAENEQEMSPVR	2 Phospho (STY)	sp|Q07657|SHS1_YEAST	yes	yes	Hall_40-1031_1_B	48.248	1.6805	1.3105
ASATNNDVVDDEDDSDSDFEDEFDENETLLDR	2 Phospho (STY)	sp|P49334|TOM22_YEAST	yes	yes	Hall_20-1031_1_B	87.25	1.7026	1.3104
VISEILTK	Unmodified	sp|P33442|RS3A1_YEAST	yes	yes	Hall_20-1031_1_B	51.346	1.5124	1.3104
KLANQQQQMMETSITNDNESQQ	Phospho (STY)	sp|P26570|PPZ1_YEAST	yes	yes	Hall_60-1031_1_B	70.091	1.4966	1.3096
RESIISTGSEFLPPPK	3 Phospho (STY)	sp|P48415|SEC16_YEAST	yes	yes	Hall_20-1031_1_B	60.032	1.5063	1.3093
VCSSDSDLPGSDIK	Phospho (STY)	sp|P27466|KCC1_YEAST	yes	yes	Hall_40-1031_1_B	72.265	1.6637	1.3092
TVEEDHPIPEDVHENYENK	Unmodified	sp|P05030|PMA1_YEAST;sp|P19657|PMA2_YEAST	yes	no	Hall_20-1031_1_B	100.45	1.5347	1.309
EQGSHQSLQEHLQR	2 Phospho (STY)	sp|P53894|CBK1_YEAST	yes	yes	Hall_60-1031_1_B	103.04	1.7652	1.3084
SSISFGSSQR	Phospho (STY)	sp|Q12523|YP247_YEAST	yes	yes	Hall_40-1031_1_B	46.158	2.0282	1.3083
TPLPPAPAPK	Unmodified	sp|P18239|ADT2_YEAST	yes	yes	Hall_60-1031_1_B	41.029	1.4497	1.308
APSTFENR	Unmodified	sp|P23248|RS3A2_YEAST;sp|P33442|RS3A1_YEAST	no	no	Hall_20-1031_1_B	48.561	1.67	1.3075
NAGLGFK	Unmodified	sp|P0CX48|RS11B_YEAST;sp|P0CX47|RS11A_YEAST	yes	no	Hall_20-1031_1_B	49.59	1.5392	1.3065
STLVNHSGNDDSEDDESSEDEIAYRPNTSGIINTNKK	4 Phospho (STY)	sp|P40079|LCP5_YEAST	yes	yes	Hall_60-1031_1_B	130.79	1.3775	1.3065
EVPAVVNEK	Unmodified	sp|P40075|SCS2_YEAST	yes	yes	Hall_20-1031_1_B	47.198	1.5341	1.306
NENASTDALRVEAPK	Phospho (STY)	sp|P53121|FLC3_YEAST	yes	yes	Hall_60-1031_1_B	50.387	1.6131	1.3051
EQGSHQSLQEHLQR	2 Phospho (STY)	sp|P53894|CBK1_YEAST	yes	yes	Hall_20-1031_1_B	81.346	1.6271	1.305
FGSLINDQGTAGLSSHGGSFAAQNR	2 Phospho (STY)	sp|P22211|NPR1_YEAST	yes	yes	Hall_60-1031_1_B	53.895	1.7425	1.3049
YASPNLNMK	Unmodified	sp|P19097|FAS2_YEAST	yes	yes	Hall_20-1031_1_B	49.442	1.5326	1.3041
NETNNIDGNFK	Unmodified	sp|P22203|VATE_YEAST	yes	yes	Hall_40-1031_1_B	45.997	1.5705	1.3039
KNDTYTDLASIASGRD	3 Phospho (STY)	sp|Q07657|SHS1_YEAST	yes	yes	Hall_60-1031_1_B	74.579	1.5923	1.3036
YHIEEEGSR	Unmodified	sp|P00560|PGK_YEAST	yes	yes	Hall_40-1031_1_B	66.27	1.7845	1.3032
VVITAPSSTAPMFVMGVNEEK	Unmodified	sp|P00359|G3P3_YEAST;sp|P00358|G3P2_YEAST	yes	no	Hall_60-1031_1_B	93.269	1.5358	1.3029
TLVQGPR	Unmodified	sp|P38711|RS27B_YEAST;sp|P35997|RS27A_YEAST	yes	no	Hall_20-1031_1_B	107.22	1.6321	1.3028
ASGETAIHEPEPEAEQAVEDTA	Phospho (STY)	sp|P25619|HSP30_YEAST	yes	yes	Hall_40-1031_1_B	93.765	2.027	1.3027
NDTYTDLASIASGRD	2 Phospho (STY)	sp|Q07657|SHS1_YEAST	yes	yes	Hall_60-1031_1_B	78.441	1.7258	1.3027
GASDGGLYVPHSENR	Unmodified	sp|P26321|RL5_YEAST	yes	yes	Hall_60-1031_1_B	154.72	1.7551	1.3026
EATADESKAEETPASSNESTPSASSSSSANK	Phospho (STY)	sp|P32583|SRP40_YEAST	yes	yes	Hall_40-1031_1_B	42.536	1.3421	1.3025
SYLRSPSVER	2 Phospho (STY)	sp|P50089|YG51_YEAST	yes	yes	Hall_60-1031_1_B	63.181	1.765	1.3012
ADSGDTSSIHSSANNTKGDK	2 Phospho (STY)	sp|Q06385|VPS74_YEAST	yes	yes	Hall_40-1031_1_B	99.838	1.3842	1.3008
KASQSSTETQGPSSESGLMTVK	2 Phospho (STY)	sp|P18961|YPK2_YEAST	yes	yes	Hall_60-1031_1_B	50.499	1.3683	1.3008
EKSPTPQTSTASLSSVTK	Phospho (STY)	sp|Q12271|INP53_YEAST	yes	yes	Hall_60-1031_1_B	48.112	1.3792	1.3008
AKSEAEVHTSEEDIDESNNVNGK	2 Phospho (STY)	sp|P23201|SPA2_YEAST	yes	yes	Hall_40-1031_1_B	41.76	1.3586	1.3007
SSTPQISNIESTGSGGMHK	Unmodified	sp|P0C2I5|YL12B_YEAST;sp|P47098|YJ11B_YEAST;sp|Q03434|YM12B_YEAST;sp|Q03612|YE11B_YEAST;sp|Q12141|YG11B_YEAST;sp|P0C2I3|YD15B_YEAST;sp|Q12273|YO11B_YEAST;sp|Q12414|YP11B_YEAST;sp|Q07793|YD13B_YEAST;sp|P0C2I9|YP12B_YEAST;sp|P47100|YJ12B_YEAST;sp|Q03855|YD11B_YEAST;sp|Q04711|YM11B_YEAST;sp|Q04670|YM14B_YEAST;sp|Q12269|YG12B_YEAST;sp|P0C2I2|YD14B_YEAST;sp|P0C2J0|YP13B_YEAST;sp|Q92393|YO12B_YEAST;sp|…	no	no	Hall_60-1031_1_B	22.636	1.5304	1.3007
LTSLNVVAGSDLR	Unmodified	sp|P00549|KPYK1_YEAST	yes	yes	Hall_40-1031_1_B	46.481	1.7984	1.3005
DSYVGDEAQSK	Unmodified	sp|P60010|ACT_YEAST	yes	yes	Hall_20-1031_1_B	115.78	1.5529	1.3004
TLIQNAGGDPIR	Unmodified	sp|P39077|TCPG_YEAST	yes	yes	Hall_20-1031_1_B	75.294	1.7091	1.3004
LIENQQCDQENNKPLR	Unmodified	sp|P53691|PPID_YEAST	yes	yes	Hall_20-1031_1_B	54.501	1.546	1.2998
TPLPPAPAPK	Unmodified	sp|P18239|ADT2_YEAST	yes	yes	Hall_40-1031_1_B	42.109	1.57	1.2998
NEEQSSFSSPSAK	Phospho (STY)	sp|P32521|PAN1_YEAST	yes	yes	Hall_40-1031_1_B	128.95	1.6926	1.2995
ETSNFIK	Unmodified	sp|P02994|EF1A_YEAST	yes	yes	Hall_20-1031_1_B	107.59	1.5224	1.2993
SSTNLAALPK	Phospho (STY)	sp|Q02805|ROD1_YEAST	yes	yes	Hall_60-1031_1_B	42.336	1.6161	1.2984
VIDVDGNPVIEVQYLEETK	Unmodified	sp|P11484|SSB1_YEAST;sp|P40150|SSB2_YEAST	no	no	Hall_60-1031_1_B	101.92	1.4348	1.2982
LSAPAGDFAINK	Unmodified	sp|P39676|FHP_YEAST	yes	yes	Hall_40-1031_1_B	44.318	1.6177	1.2981
VSDSGIVTLAYK	Unmodified	sp|P04840|VDAC1_YEAST	yes	yes	Hall_40-1031_1_B	34.721	1.5562	1.2981
SATPANSSNGANFQK	Phospho (STY)	sp|P35197|GCS1_YEAST	yes	yes	Hall_40-1031_1_B	65.092	1.6	1.2978
LRSPPTAAR	2 Phospho (STY)	sp|Q12416|WHI5_YEAST	yes	yes	Hall_60-1031_1_B	52.693	1.8381	1.2977
ELQDIANPIMSK	Unmodified	sp|P10591|HSP71_YEAST	yes	yes	Hall_20-1031_1_B	117.98	1.5343	1.2975
SSYSSTYYENALTDDDNDDKDNDISHTK	Phospho (STY)	sp|P26570|PPZ1_YEAST	yes	yes	Hall_40-1031_1_B	91.398	1.377	1.2971
RPSQPLNTLSPK	Phospho (STY)	sp|Q06833|YP091_YEAST	yes	yes	Hall_40-1031_1_B	72.175	1.6446	1.297
SSAESSNATNNNTLGTESK	Phospho (STY)	sp|P38250|IST2_YEAST	yes	yes	Hall_40-1031_1_B	126.19	1.6892	1.2969
RNSSVGKIDLGDTVPGFAAMPESAASKNEAK	2 Phospho (STY)	sp|P38703|LAG1_YEAST	yes	yes	Hall_40-1031_1_B	42.038	1.2065	1.2964
FEQASESEPTTVSYEIAGNSPNAER	Unmodified	sp|P00445|SODC_YEAST	yes	yes	Hall_40-1031_1_B	102.21	1.781	1.2961
FEQASESEPTTVSYEIAGNSPNAER	Phospho (STY)	sp|P00445|SODC_YEAST	yes	yes	Hall_20-1031_1_B	147.86	1.6247	1.2952
MIGVLNNSSESDEEESNDEKQK	2 Phospho (STY)	sp|O13563|RPN13_YEAST	yes	yes	Hall_60-1031_1_B	128.97	1.3926	1.2944
ILSQAPTELELQVAQAFVELENSSPELK	Unmodified	sp|P26786|RS7A_YEAST	yes	yes	Hall_60-1031_1_B	102.27	1.6176	1.2944
LGSTIDAADEVVEDNTSQSQR	Phospho (STY)	sp|P34223|UBX1_YEAST	yes	yes	Hall_40-1031_1_B	120.42	1.8399	1.2942
FLDGIYVSHK	Unmodified	sp|P51401|RL9B_YEAST;sp|P05738|RL9A_YEAST	yes	no	Hall_20-1031_1_B	32.254	1.5184	1.2941
APGGRDSIITGDAHNISKR	2 Phospho (STY)	sp|P53832|WSC2_YEAST	yes	yes	Hall_40-1031_1_B	43.888	1.6694	1.2941
LNSPNSNINK	Phospho (STY)	sp|P14922|CYC8_YEAST	yes	yes	Hall_60-1031_1_B	86.014	1.6571	1.2941
ILTPESQLK	Unmodified	sp|P05737|RL7A_YEAST;sp|Q12213|RL7B_YEAST	yes	no	Hall_40-1031_1_B	69.598	1.5556	1.2939
SFDVPPPPIDASSPFSQK	Phospho (STY)	sp|P00950|PMG1_YEAST	yes	yes	Hall_40-1031_1_B	71.527	1.5137	1.2937
SAAGAFGPELSR	Unmodified	sp|P53252|PIL1_YEAST	yes	yes	Hall_40-1031_1_B	58.37	1.7504	1.2937
AEDEAALAK	Unmodified	sp|P17076|RL8A_YEAST;sp|P29453|RL8B_YEAST	no	no	Hall_60-1031_1_B	58.596	1.4992	1.2931
SALDVGEHSDSSDIEVDHTK	2 Phospho (STY)	sp|P27344|DPB3_YEAST	yes	yes	Hall_60-1031_1_B	195.36	1.5046	1.293
TGGFVVPQTTFGMQSQVTGGILPVQK	2 Phospho (STY)	sp|P32790|SLA1_YEAST	yes	yes	Hall_60-1031_1_B	80.652	1.6147	1.2927
STSTVNLNNHYR	Phospho (STY)	sp|Q08732|HRK1_YEAST	yes	yes	Hall_40-1031_1_B	55.452	1.9357	1.2926
EQLASQLVDLKK	Unmodified	sp|P0CX85|RL35B_YEAST;sp|P0CX84|RL35A_YEAST	yes	no	Hall_60-1031_1_B	125.61	1.3248	1.2925
LSKDYVSDSDSDDEVISNEFSIPDGFKK	3 Phospho (STY)	sp|P47006|RPA34_YEAST	yes	yes	Hall_60-1031_1_B	80.646	1.3043	1.2923
VGVLSEDKK	Unmodified	sp|P05755|RS9B_YEAST;sp|O13516|RS9A_YEAST	yes	no	Hall_40-1031_1_B	34.721	1.3357	1.292
SIFSQEVVELPDSEDETQQVNK	Phospho (STY)	sp|P53885|MDG1_YEAST	yes	yes	Hall_40-1031_1_B	224.19	1.5798	1.2912
VDFNVPLDGKK	Unmodified	sp|P00560|PGK_YEAST	yes	yes	Hall_60-1031_1_B	93.623	1.3752	1.2912
VGDIVDIK	Unmodified	sp|Q12672|RL21B_YEAST;sp|Q02753|RL21A_YEAST	yes	no	Hall_60-1031_1_B	37.558	1.603	1.2911
ASGAFTGENSVDQIK	Unmodified	sp|P00942|TPIS_YEAST	yes	yes	Hall_60-1031_1_B	81.565	1.5587	1.29
EAYAAQKFEGSDDDENHPLPPLNVAK	Phospho (STY)	sp|P13185|KIN1_YEAST	yes	yes	Hall_20-1031_1_B	42.039	1.3484	1.2892
TVSSTIPR	Unmodified	sp|P19097|FAS2_YEAST	yes	yes	Hall_20-1031_1_B	66.429	1.6554	1.289
YVIATSTK	Unmodified	sp|P05739|RL6B_YEAST;sp|Q02326|RL6A_YEAST	no	no	Hall_20-1031_1_B	73.26	1.4842	1.289
SQNYVRDDSINSLGNNKQPLR	2 Phospho (STY)	sp|P53121|FLC3_YEAST	yes	yes	Hall_60-1031_1_B	48.759	1.4707	1.289
GEYYNQDNNDGLEEDESESEQEADVPK	2 Phospho (STY)	sp|Q06205|FKBP4_YEAST	yes	yes	Hall_20-1031_1_B	131.94	1.5126	1.2889
SSISNTSDHDGANRASDVK	2 Phospho (STY)	sp|Q03559|YM8V_YEAST	yes	yes	Hall_20-1031_1_B	82.177	1.516	1.2889
TAASPIER	Unmodified	sp|P18239|ADT2_YEAST;sp|P18238|ADT3_YEAST	yes	no	Hall_40-1031_1_B	48.561	1.8084	1.2889
VDKPLLK	Unmodified	sp|P0CX46|RL2B_YEAST;sp|P0CX45|RL2A_YEAST	yes	no	Hall_60-1031_1_B	32.47	1.3587	1.2888
SLEDNETEIK	Unmodified	sp|P0C2I5|YL12B_YEAST;sp|P47098|YJ11B_YEAST;sp|Q03434|YM12B_YEAST;sp|Q03612|YE11B_YEAST;sp|Q12141|YG11B_YEAST;sp|P0C2I3|YD15B_YEAST;sp|Q12273|YO11B_YEAST;sp|Q12414|YP11B_YEAST;sp|Q07793|YD13B_YEAST;sp|P0C2I9|YP12B_YEAST;sp|P47100|YJ12B_YEAST;sp|Q03855|YD11B_YEAST;sp|Q04711|YM11B_YEAST;sp|Q04670|YM14B_YEAST;sp|Q12269|YG12B_YEAST;sp|P0C2I2|YD14B_YEAST;sp|P0C2J0|YP13B_YEAST;sp|Q92393|YO12B_YEAST;sp|…	no	no	Hall_60-1031_1_B	35.269	1.4904	1.2884
TDLPEGEEKPR	Unmodified	sp|P32589|HSP7F_YEAST	yes	yes	Hall_40-1031_1_B	30.563	1.595	1.2881
ETQSLDRPQFK	Phospho (STY)	sp|Q03898|FIN1_YEAST	yes	yes	Hall_40-1031_1_B	63.76	1.613	1.2876
NVPTPSPSPKPQHR	2 Phospho (STY)	sp|P25358|ELO2_YEAST	yes	yes	Hall_60-1031_1_B	116.19	1.5643	1.2876
NSAQDLENSPMSVGKDNR	2 Phospho (STY)	sp|P47818|CCC1_YEAST	yes	yes	Hall_20-1031_1_B	76.713	1.5048	1.2873
VNHELSSDDDDDVPLSQTLKK	2 Phospho (STY)	sp|P04786|TOP1_YEAST	yes	yes	Hall_40-1031_1_B	41.087	1.3128	1.2873
TGGALNTFNTGGAMIPQTSFSSQAQNTGGFRPQSQFGLTLQK	2 Phospho (STY)	sp|P32790|SLA1_YEAST	yes	yes	Hall_40-1031_1_B	50.545	1.6611	1.2862
EINTYTTNSPSK	Phospho (STY)	sp|P08153|SWI5_YEAST	yes	yes	Hall_40-1031_1_B	41.052	1.6522	1.2861
TSTPTTMLSR	Phospho (STY)	sp|P27705|MIG1_YEAST	yes	yes	Hall_40-1031_1_B	45.879	1.8132	1.2853
SLSSAQSSSSGPSSSSEEDDSRDIESLDKK	2 Phospho (STY)	sp|P12683|HMDH1_YEAST	yes	yes	Hall_60-1031_1_B	93.968	1.4159	1.2853
AAAALAGGK	Unmodified	sp|Q3E792|RS25A_YEAST;sp|P0C0T4|RS25B_YEAST	yes	no	Hall_60-1031_1_B	36.395	1.4717	1.2853
TVEEDHPIPEDVHENYENK	Unmodified	sp|P05030|PMA1_YEAST;sp|P19657|PMA2_YEAST	yes	no	Hall_40-1031_1_B	34.721	1.5384	1.2852
LNDKQTGLGLTQGWSNTNNLQTK	Unmodified	sp|P04840|VDAC1_YEAST	yes	yes	Hall_20-1031_1_B	44.953	1.2702	1.2847
QALGEQLYK	Unmodified	sp|P04147|PABP_YEAST	yes	yes	Hall_20-1031_1_B	73.26	1.5055	1.2846
DSSSQLDNELNRK	Phospho (STY)	sp|P48813|GNP1_YEAST	yes	yes	Hall_40-1031_1_B	41.967	1.5634	1.2844
VGDEGNAAESESDNVAASR	2 Phospho (STY)	sp|P23615|SPT6_YEAST	yes	yes	Hall_20-1031_1_B	63.302	1.6383	1.2841
FGQTVLVDGVER	Unmodified	sp|P41338|THIL_YEAST	yes	yes	Hall_20-1031_1_B	61.815	1.6412	1.2838
HVIADLEDHESSDEEGTALPK	2 Phospho (STY)	sp|Q02725|VTC3_YEAST	yes	yes	Hall_60-1031_1_B	127.28	1.5738	1.2837
KGSTSPEPTK	Phospho (STY)	sp|P34223|UBX1_YEAST	yes	yes	Hall_20-1031_1_B	46.706	1.2582	1.2836
LAMPEQAHTSPTSR	Phospho (STY)	sp|P13185|KIN1_YEAST	yes	yes	Hall_20-1031_1_B	54.768	1.6915	1.2836
NVPTPSPSPKPQHR	2 Phospho (STY)	sp|P25358|ELO2_YEAST	yes	yes	Hall_20-1031_1_B	79.837	1.5186	1.283
NVNSSTTVVNAR	2 Phospho (STY)	sp|P01120|RAS2_YEAST	yes	yes	Hall_40-1031_1_B	67.019	1.9312	1.283
LAAAQQQAQASGIMPSNEDVATK	Unmodified	sp|P38879|NACA_YEAST	yes	yes	Hall_60-1031_1_B	98.703	1.5517	1.2827
ATEISPPPVSPSK	Phospho (STY)	sp|Q04839|GFD1_YEAST	yes	yes	Hall_40-1031_1_B	142.57	1.5977	1.2826
SAGDDNLSGHSVPSSGSAQATTHQTAPR	4 Phospho (STY)	sp|Q02205|MEH1_YEAST	yes	yes	Hall_60-1031_1_B	97.916	1.7279	1.2824
LAPELNQAIWK	Unmodified	sp|P0C2H8|RL31A_YEAST;sp|P0C2H9|RL31B_YEAST	yes	no	Hall_20-1031_1_B	97.635	1.476	1.282
VDDELLVAR	Unmodified	sp|P07170|KAD2_YEAST	yes	yes	Hall_20-1031_1_B	47.082	1.6457	1.2819
DGSQTPTVDSVTK	Phospho (STY)	sp|P41895|T2FA_YEAST	yes	yes	Hall_20-1031_1_B	68.034	1.4891	1.2818
LTGMAFR	Unmodified	sp|P00359|G3P3_YEAST;sp|P00358|G3P2_YEAST;sp|P00360|G3P1_YEAST	yes	no	Hall_20-1031_1_B	126.68	1.5906	1.2815
IDTSVIDAESDSTPNTAR	2 Phospho (STY)	sp|P09959|SWI6_YEAST	yes	yes	Hall_60-1031_1_B	71.697	1.7838	1.2812
TISGSSAHHSR	2 Phospho (STY)	sp|P33332|SEC3_YEAST	yes	yes	Hall_60-1031_1_B	88.021	1.7247	1.2812
SASATGILGLR	Phospho (STY)	sp|P48524|BUL1_YEAST	yes	yes	Hall_40-1031_1_B	46.706	1.7474	1.2808
NPLTHSTPK	Unmodified	sp|P29453|RL8B_YEAST;sp|P17076|RL8A_YEAST	yes	no	Hall_40-1031_1_B	16.198	1.5854	1.2808
DYAVFEPGSR	Unmodified	sp|P28834|IDH1_YEAST	yes	yes	Hall_20-1031_1_B	55.064	1.6955	1.2807
DAHGVTQAR	Unmodified	sp|P05756|RS13_YEAST	yes	yes	Hall_40-1031_1_B	20.141	1.7514	1.2807
LVSWDILEGETQHNDSSNESEEEEEEEWKGF	2 Phospho (STY)	sp|P35178|RRP1_YEAST	yes	yes	Hall_20-1031_1_B	41.422	1.4913	1.2803
ESGNNASTPSSSPEPVANPPK	3 Phospho (STY)	sp|P53741|BRE5_YEAST	yes	yes	Hall_60-1031_1_B	45.546	1.5942	1.2798
ADEFDSFPAASAAAAEEEEDDDVDLFGSDDEEADAEAEKLK	Phospho (STY)	sp|P32471|EF1B_YEAST	yes	yes	Hall_40-1031_1_B	257.46	1.353	1.2796
NAVSTKPTPPPAPEASAESGLSSK	Phospho (STY)	sp|P16862|PFKA2_YEAST	yes	yes	Hall_20-1031_1_B	148.31	1.3128	1.2794
RLESEQEQDQDEIASDSDMEDIDSDLENNSK	3 Phospho (STY)	sp|P36080|RRP14_YEAST	yes	yes	Hall_60-1031_1_B	76.716	1.5988	1.2794
YIDSESSEEESLSSYQPSTISNPFGDHNKI	3 Phospho (STY)	sp|P25369|LSB5_YEAST	yes	yes	Hall_60-1031_1_B	67.441	1.5804	1.2794
AQYNEIQGWDHLSLLPTFGAK	Unmodified	sp|P06169|PDC1_YEAST	yes	yes	Hall_60-1031_1_B	156.92	1.6684	1.2794
ELGDAYVSSDEEF	2 Phospho (STY)	sp|P16521|EF3A_YEAST	yes	yes	Hall_60-1031_1_B	102.05	1.7248	1.279
DSVLTLAR	Unmodified	sp|P38891|BCA1_YEAST	yes	yes	Hall_20-1031_1_B	55.531	1.6431	1.2777
ETAESYLGAK	Unmodified	sp|P10591|HSP71_YEAST;sp|P10592|HSP72_YEAST	no	no	Hall_40-1031_1_B	67.897	1.5287	1.2767
IMADDYGWDVTDAR	Unmodified	sp|P32324|EF2_YEAST	yes	yes	Hall_40-1031_1_B	80.596	1.7821	1.2765
NTAAETFK	Unmodified	sp|P17076|RL8A_YEAST;sp|P29453|RL8B_YEAST	no	no	Hall_20-1031_1_B	55.531	1.4789	1.2764
HQPMMTATPLSPAMQAK	2 Phospho (STY)	sp|P11792|SCH9_YEAST	yes	yes	Hall_20-1031_1_B	99.86	1.5023	1.2763
STCAPNNTPVHTPSGSPSLK	3 Phospho (STY)	sp|P39001|UME6_YEAST	yes	yes	Hall_40-1031_1_B	79.382	1.6337	1.2763
AVVESVGAEVDEAR	Unmodified	sp|P02400|RLA4_YEAST	yes	yes	Hall_20-1031_1_B	179.19	1.6077	1.2757
TTEEQVENAVDR	Unmodified	sp|P15019|TAL1_YEAST	yes	yes	Hall_60-1031_1_B	166.55	1.7359	1.2757
TLSDYNIQK	Unmodified	sp|P0CH09|RL40B_YEAST;sp|P0CH08|RL40A_YEAST;sp|P05759|RS31_YEAST;sp|P0CG63|UBI4P_YEAST	yes	no	Hall_40-1031_1_B	40.002	1.6165	1.2756
TSAVAALTEVR	Unmodified	sp|P29453|RL8B_YEAST;sp|P17076|RL8A_YEAST	yes	no	Hall_40-1031_1_B	103.26	1.7913	1.2756
DNTGNLSHIPGEWEATPATASTDVLSNETTEVIEDGSTTKR	2 Phospho (STY)	sp|P34216|EDE1_YEAST	yes	yes	Hall_40-1031_1_B	51.992	1.6554	1.2755
LIDVDGKPQIQVEFK	Unmodified	sp|P10591|HSP71_YEAST;sp|P10592|HSP72_YEAST	no	no	Hall_40-1031_1_B	37.954	1.3981	1.2755
SNNEVTEHSDSEDLTEK	Phospho (STY)	sp|P40563|AIM21_YEAST	yes	yes	Hall_20-1031_1_B	198.98	1.5049	1.2753
EYLEEYK	Unmodified	sp|P05317|RLA0_YEAST	yes	yes	Hall_20-1031_1_B	65.038	1.5134	1.2748
KGSMADVPK	Phospho (STY)	sp|P04806|HXKA_YEAST;sp|P04807|HXKB_YEAST	yes	no	Hall_40-1031_1_B	81.709	1.3449	1.2748
LLEPAYDGASVEQQ	Unmodified	sp|P17423|KHSE_YEAST	yes	yes	Hall_60-1031_1_B	86.898	1.6257	1.2748
SYSPNAYEIQPDYSEYRR	2 Phospho (STY)	sp|P43587|YPI1_YEAST	yes	yes	Hall_60-1031_1_B	112.32	1.7164	1.2743
IINSSEIQSAIRPAGQATQK	Unmodified	sp|P10664|RL4A_YEAST;sp|P49626|RL4B_YEAST	yes	no	Hall_20-1031_1_B	129.46	1.4834	1.2738
EQSQENILQEPDLKDNK	Phospho (STY)	sp|P40340|TBP7_YEAST	yes	yes	Hall_40-1031_1_B	40.962	1.3379	1.2738
ETYDSNESDDDVTPSTK	2 Phospho (STY)	sp|P32499|NUP2_YEAST	yes	yes	Hall_40-1031_1_B	229.4	1.6436	1.273
TLSASAQHILPETLK	Phospho (STY)	sp|P15274|AMPD_YEAST	yes	yes	Hall_60-1031_1_B	59.512	1.434	1.2729
ESGNNASTPSSSPEPVANPPK	2 Phospho (STY)	sp|P53741|BRE5_YEAST	yes	yes	Hall_60-1031_1_B	179.46	1.5003	1.2728
SSTNLAALPK	Phospho (STY)	sp|Q02805|ROD1_YEAST	yes	yes	Hall_40-1031_1_B	80.014	1.6445	1.2725
SIFSQEVVELPDSEDETQQVNK	Phospho (STY)	sp|P53885|MDG1_YEAST	yes	yes	Hall_20-1031_1_B	211.68	1.5131	1.2722
LGLGGGGDMPGSELADFVENADGFAEVFPQHK	Unmodified	sp|P05030|PMA1_YEAST;sp|P19657|PMA2_YEAST	yes	no	Hall_20-1031_1_B	21.023	1.4337	1.2719
ITNEIDSGSSNEDDDDGLQEK	Phospho (STY)	sp|Q03780|YD239_YEAST	yes	yes	Hall_40-1031_1_B	55.588	1.6409	1.2718
SISRGPTK	2 Phospho (STY)	sp|Q06146|YL257_YEAST	yes	yes	Hall_60-1031_1_B	45.879	1.4743	1.2718
VTVIGSGNWGTTIAK	Unmodified	sp|Q00055|GPD1_YEAST;sp|P41911|GPD2_YEAST	no	no	Hall_20-1031_1_B	54.776	1.485	1.2717
DAMMSAPGSR	Phospho (STY)	sp|P06634|DED1_YEAST	yes	yes	Hall_20-1031_1_B	45.653	1.7067	1.2716
EITALAPSSMK	Unmodified	sp|P60010|ACT_YEAST	yes	yes	Hall_40-1031_1_B	99.653	1.6142	1.2713
SSDSSSEDEVKVEGPK	2 Phospho (STY)	sp|P32499|NUP2_YEAST	yes	yes	Hall_60-1031_1_B	120.9	1.4049	1.2711
TALSVGTAPPFSTNSK	Phospho (STY)	sp|Q07807|PUF3_YEAST	yes	yes	Hall_40-1031_1_B	63.037	1.5848	1.271
AVALGSPDR	Unmodified	sp|P17255|VATA_YEAST	yes	yes	Hall_20-1031_1_B	73.26	1.6419	1.2709
GMDHTSSSRVSSK	2 Phospho (STY)	sp|P39936|IF4F2_YEAST	yes	yes	Hall_60-1031_1_B	45.79	1.459	1.2708
AVSPTDSTPPSTHTEDSKR	2 Phospho (STY)	sp|P0C2I5|YL12B_YEAST;sp|P47098|YJ11B_YEAST;sp|Q03434|YM12B_YEAST;sp|Q03612|YE11B_YEAST;sp|Q12141|YG11B_YEAST;sp|P0C2I3|YD15B_YEAST;sp|Q12273|YO11B_YEAST;sp|Q12414|YP11B_YEAST;sp|Q07793|YD13B_YEAST;sp|P0C2I9|YP12B_YEAST;sp|P47100|YJ12B_YEAST;sp|Q03855|YD11B_YEAST;sp|Q04711|YM11B_YEAST;sp|Q04670|YM14B_YEAST;sp|Q12269|YG12B_YEAST;sp|P0C2I2|YD14B_YEAST;sp|P0C2J0|YP13B_YEAST;sp|Q92393|YO12B_YEAST;sp|…	yes	no	Hall_60-1031_1_B	80.303	1.4464	1.2707
EPVKTPSPAPAAK	2 Phospho (STY)	sp|P15891|ABP1_YEAST	yes	yes	Hall_60-1031_1_B	82.529	1.4117	1.2707
TPTTAAATTTSSNANSRIGSALNTPK	4 Phospho (STY)	sp|P06102|NOT3_YEAST	yes	yes	Hall_40-1031_1_B	63.433	1.6336	1.2705
ISSDLSSNKTVLGNAQK	2 Phospho (STY)	sp|P25558|BUD3_YEAST	yes	yes	Hall_60-1031_1_B	49.528	1.3813	1.27
KINTNETLPSSLSSPK	3 Phospho (STY)	sp|P18961|YPK2_YEAST	yes	yes	Hall_60-1031_1_B	45.395	1.3073	1.2698
LSVATADNR	Unmodified	sp|P16521|EF3A_YEAST	yes	yes	Hall_40-1031_1_B	71.692	2.0111	1.2695
GYLADDIDADSLEDIYTSAHEAIR	Unmodified	sp|P26321|RL5_YEAST	yes	yes	Hall_20-1031_1_B	130.09	1.6487	1.2694
AGAEIVPK	Unmodified	sp|P00560|PGK_YEAST	yes	yes	Hall_20-1031_1_B	124.83	1.4861	1.2693
RSSSLFSNESISNSTNATQMLSPEEIKK	2 Phospho (STY)	sp|Q02866|MUK1_YEAST	yes	yes	Hall_40-1031_1_B	62.7	1.3197	1.2685
SSISNTSDHDGANRASDVK	2 Phospho (STY)	sp|Q03559|YM8V_YEAST	yes	yes	Hall_40-1031_1_B	103.02	1.6326	1.2685
NIYTNINNPSPSPPPSSK	2 Phospho (STY)	sp|P40317|SOK1_YEAST	yes	yes	Hall_20-1031_1_B	110.92	1.5216	1.2679
NASISNMPAMNTAR	Phospho (STY)	sp|P39016|MPT5_YEAST	yes	yes	Hall_40-1031_1_B	52.823	1.7775	1.2676
YSPSSPLTTNSIHQR	Phospho (STY)	sp|P13185|KIN1_YEAST	yes	yes	Hall_40-1031_1_B	40.179	1.769	1.2675
NASIESKTGLAGNQATNGK	2 Phospho (STY)	sp|P01120|RAS2_YEAST	yes	yes	Hall_20-1031_1_B	77.871	1.3361	1.2671
TASGLYLPEK	Unmodified	sp|P38910|CH10_YEAST	yes	yes	Hall_20-1031_1_B	89.886	1.4933	1.2668
ASIAAPVPCSDLHSTKSNDASR	2 Phospho (STY)	sp|P53918|ESBP6_YEAST	yes	yes	Hall_60-1031_1_B	45.269	1.5131	1.2668
TNSATLPSSESSPASPDLK	2 Phospho (STY)	sp|P32047|MLF3_YEAST	yes	yes	Hall_20-1031_1_B	123.19	1.4969	1.2661
ALSTASLISSNGQTSASK	2 Phospho (STY)	sp|Q02805|ROD1_YEAST	yes	yes	Hall_40-1031_1_B	69.765	1.6063	1.266
SLSSAQSSSSGPSSSSEEDDSRDIESLDKK	2 Phospho (STY)	sp|P12683|HMDH1_YEAST	yes	yes	Hall_40-1031_1_B	84.822	1.3437	1.2654
YAPVSPTVQQK	Phospho (STY)	sp|P48415|SEC16_YEAST	yes	yes	Hall_60-1031_1_B	54.7	1.5838	1.2645
SSMGPAFR	Unmodified	sp|P0CX44|RL1B_YEAST;sp|P0CX43|RL1A_YEAST	yes	no	Hall_60-1031_1_B	64.803	1.6966	1.2644
AGSFGAPSSPTSGIPNPK	2 Phospho (STY)	sp|P32945|PPQ1_YEAST	yes	yes	Hall_60-1031_1_B	64.454	1.5913	1.2643
DVSISDR	Phospho (STY)	sp|Q12514|NOT5_YEAST	yes	yes	Hall_40-1031_1_B	48.794	1.7793	1.2641
TPTTAAATTTSSNANSRIGSALNTPK	4 Phospho (STY)	sp|P06102|NOT3_YEAST	yes	yes	Hall_60-1031_1_B	58.612	1.4734	1.2638
FLNSPDLPER	Phospho (STY)	sp|Q07657|SHS1_YEAST	yes	yes	Hall_60-1031_1_B	76.655	1.6034	1.2636
SSVGVIINK	Unmodified	sp|Q12672|RL21B_YEAST;sp|Q02753|RL21A_YEAST	yes	no	Hall_60-1031_1_B	58.815	1.4097	1.2635
DGKAPEAEQVLSAAATFPIAQPATDVEAR	Unmodified	sp|P40212|RL13B_YEAST	yes	yes	Hall_20-1031_1_B	52.249	1.4411	1.2633
VVEATPEDGTASSQKSTINAENENTK	2 Phospho (STY)	sp|Q06505|IWS1_YEAST	yes	yes	Hall_20-1031_1_B	87.719	1.3359	1.2631
NLFTGWVDVK	Unmodified	sp|P00950|PMG1_YEAST	yes	yes	Hall_20-1031_1_B	82.749	1.4984	1.2631
GVSDEANLNETGR	Unmodified	sp|P07251|ATPA_YEAST	yes	yes	Hall_60-1031_1_B	183.33	1.7353	1.2631
VVLGDSDDE	Phospho (STY)	sp|Q12161|PSH1_YEAST	yes	yes	Hall_60-1031_1_B	58.981	1.6678	1.2623
LAASVVGVGK	Unmodified	sp|P0CX83|RL19B_YEAST;sp|P0CX82|RL19A_YEAST	yes	no	Hall_20-1031_1_B	79.474	1.4974	1.2618
GYSFSTTAER	Unmodified	sp|P60010|ACT_YEAST	yes	yes	Hall_20-1031_1_B	101.64	1.6774	1.2615
DLSLSSVANAQDVTKK	2 Phospho (STY)	sp|Q08967|FLC1_YEAST	yes	yes	Hall_20-1031_1_B	110.41	1.3273	1.2611
ECSNPTCGAGVFLANHK	Unmodified	sp|P05759|RS31_YEAST	yes	yes	Hall_60-1031_1_B	42.5	1.5816	1.2607
EQAEASIDNLKNEATPEAEQVK	Phospho (STY)	sp|Q08245|ZEO1_YEAST	yes	yes	Hall_40-1031_1_B	171.25	1.3252	1.26
AETAAQDVQQK	Unmodified	sp|Q08245|ZEO1_YEAST	yes	yes	Hall_60-1031_1_B	152.28	1.6464	1.2589
TIVWNGPPGVFEFEK	Unmodified	sp|P00560|PGK_YEAST	yes	yes	Hall_60-1031_1_B	109.84	1.3788	1.2583
GGANYDSDEEEQGGEGVQCASQ	Phospho (STY)	sp|P25491|MAS5_YEAST	yes	yes	Hall_40-1031_1_B	157.97	1.9171	1.2579
GLSAVAQAESMK	Unmodified	sp|P05750|RS3_YEAST	yes	yes	Hall_60-1031_1_B	121.6	1.574	1.2576
VFNAYPAAR	Unmodified	sp|P07149|FAS1_YEAST	yes	yes	Hall_20-1031_1_B	49.358	1.6115	1.2574
TAEQVAAER	Unmodified	sp|P05737|RL7A_YEAST	yes	yes	Hall_40-1031_1_B	69.825	1.7413	1.2573
LSAVPMTQTPSQCLSCVHAQK	Phospho (STY)	sp|P38314|SDS24_YEAST	yes	yes	Hall_60-1031_1_B	41.087	1.5505	1.2571
SIIEGASK	Unmodified	sp|P16120|THRC_YEAST	yes	yes	Hall_20-1031_1_B	52.716	1.4868	1.257
SLPSSSTTNTNSNVPDPSTPSKPNLEVNHQR	2 Phospho (STY)	sp|P26570|PPZ1_YEAST	yes	yes	Hall_60-1031_1_B	128	1.462	1.2568
AQAQAQAQAQSQAQTSIEALTPTEATNQSDTNEYK	2 Phospho (STY)	sp|Q03088|SVL3_YEAST	yes	yes	Hall_60-1031_1_B	57.076	1.5409	1.2567
TFTTAETITNANTAK	Unmodified	sp|P12709|G6PI_YEAST	yes	yes	Hall_60-1031_1_B	44.925	1.4012	1.2567
EYQVIGR	Unmodified	sp|P0CX24|RL20B_YEAST;sp|P0CX23|RL20A_YEAST	yes	no	Hall_60-1031_1_B	113.08	1.7724	1.2566
YGASAGNVGDEGGVAPNIQTAEEALDLIVDAIK	Unmodified	sp|P00925|ENO2_YEAST;sp|P00924|ENO1_YEAST	no	no	Hall_40-1031_1_B	23.168	1.4928	1.2565
LEEVDEEEEKKPK	Unmodified	sp|P02829|HSP82_YEAST	yes	yes	Hall_60-1031_1_B	49.929	1.2484	1.2564
IIGINNTESIDEDDDDDVLLDDSDNNTAKEEVEGEEGSR	Phospho (STY)	sp|Q99216|PNO1_YEAST	yes	yes	Hall_60-1031_1_B	40.845	1.5394	1.2563
TDTSSSSSSSSASSVSAHQPTQEKPAK	3 Phospho (STY)	sp|P05030|PMA1_YEAST	yes	yes	Hall_20-1031_1_B	49.638	1.3158	1.2559
DIVGAVLK	Unmodified	sp|P00330|ADH1_YEAST	yes	yes	Hall_40-1031_1_B	70.912	1.5867	1.2547
DLPEPISPETK	Phospho (STY)	sp|P47068|BBC1_YEAST	yes	yes	Hall_60-1031_1_B	45.915	1.6109	1.2544
QDLPEAMSAAEITEK	Unmodified	sp|P19146|ARF2_YEAST;sp|P11076|ARF1_YEAST	yes	no	Hall_20-1031_1_B	55.452	1.4883	1.2543
IITSNVSSPSISPVHSPVLQAAPK	4 Phospho (STY)	sp|P38970|HAL5_YEAST	yes	yes	Hall_40-1031_1_B	69.356	1.4901	1.254
TSAVAALTEVR	Unmodified	sp|P17076|RL8A_YEAST;sp|P29453|RL8B_YEAST	no	no	Hall_20-1031_1_B	151.83	1.5716	1.2532
SDSGVHSPITDNSSVASSTTSR	2 Phospho (STY)	sp|Q00816|REG1_YEAST	yes	yes	Hall_40-1031_1_B	98.98	1.8807	1.2532
SHSLVSHAPSIPR	2 Phospho (STY)	sp|Q05812|MSC3_YEAST	yes	yes	Hall_60-1031_1_B	49.395	1.6808	1.2532
ILVPEGTK	Unmodified	sp|P12695|ODP2_YEAST	yes	yes	Hall_20-1031_1_B	43.808	1.4945	1.2526
GEYYNQDNNDGLEEDESESEQEADVPKR	2 Phospho (STY)	sp|Q06205|FKBP4_YEAST	yes	yes	Hall_20-1031_1_B	118.77	1.4659	1.2523
DVSNQFEENQQK	Unmodified	sp|P38934|BFR1_YEAST	yes	yes	Hall_20-1031_1_B	116.23	1.4854	1.2523
ALGFSPASK	Phospho (STY)	sp|P32873|BEM3_YEAST	yes	yes	Hall_40-1031_1_B	74.841	1.519	1.2519
EIPSATVK	Phospho (STY)	sp|P34216|EDE1_YEAST	yes	yes	Hall_40-1031_1_B	41.876	1.5427	1.2516
AAIEDGWVPGK	Unmodified	sp|P06168|ILV5_YEAST	yes	yes	Hall_40-1031_1_B	98.033	1.5676	1.2515
YNIADAAR	Unmodified	sp|P32589|HSP7F_YEAST;sp|P32590|HSP79_YEAST	yes	no	Hall_60-1031_1_B	38.962	1.5795	1.2513
SMVEEAEASGR	Unmodified	sp|P32582|CBS_YEAST	yes	yes	Hall_20-1031_1_B	58.63	1.6774	1.2512
ETYDSNESDDDVTPSTK	Phospho (STY)	sp|P32499|NUP2_YEAST	yes	yes	Hall_40-1031_1_B	251.02	1.6275	1.2511
IIDESAADNSEPTGQQSGMTEYVATR	2 Phospho (STY)	sp|P16892|FUS3_YEAST	yes	yes	Hall_20-1031_1_B	40.837	1.6783	1.251
ELLSQQAKEESSDSENET	2 Phospho (STY)	sp|Q05791|CD123_YEAST	yes	yes	Hall_60-1031_1_B	55.452	1.649	1.251
TLEPIPKEENAEEDDESEWSDDEPEVVR	Phospho (STY)	sp|P38788|SSZ1_YEAST	yes	yes	Hall_20-1031_1_B	154.8	1.4847	1.2507
AADEAFAK	Unmodified	sp|P11484|SSB1_YEAST;sp|P40150|SSB2_YEAST	no	no	Hall_40-1031_1_B	89.142	1.5514	1.2507
QLNASLADK	Unmodified	sp|P32471|EF1B_YEAST	yes	yes	Hall_40-1031_1_B	99.802	1.5903	1.2507
VIFQGFTGK	Unmodified	sp|P53598|SUCA_YEAST	yes	yes	Hall_20-1031_1_B	41.448	1.4744	1.2502
KYGVTDK	Unmodified	sp|P00560|PGK_YEAST	yes	yes	Hall_60-1031_1_B	25.45	1.335	1.2499
QSLDVSSDR	Unmodified	sp|P05743|RL26A_YEAST;sp|P53221|RL26B_YEAST	no	no	Hall_60-1031_1_B	122.19	1.7173	1.2495
LEEVDEEEEEKKPK	Unmodified	sp|P15108|HSC82_YEAST	yes	yes	Hall_20-1031_1_B	63.709	1.2765	1.2493
TAEQVAAER	Unmodified	sp|P05737|RL7A_YEAST	yes	yes	Hall_20-1031_1_B	182.39	1.6129	1.2493
FQTPAEK	Unmodified	sp|P14126|RL3_YEAST	yes	yes	Hall_60-1031_1_B	41.502	1.6214	1.2492
VVDPETTLFLIASK	Unmodified	sp|P12709|G6PI_YEAST	yes	yes	Hall_20-1031_1_B	75.78	1.4248	1.249
SRSSVMFK	Phospho (STY)	sp|P07278|KAPR_YEAST	yes	yes	Hall_40-1031_1_B	67.726	1.6193	1.249
SQSPVSFAPTQGR	Phospho (STY)	sp|Q03714|USA1_YEAST	yes	yes	Hall_60-1031_1_B	70.622	1.7169	1.2486
EVIQPSSVSLYR	Phospho (STY)	sp|Q12451|OSH2_YEAST	yes	yes	Hall_20-1031_1_B	43.991	1.6286	1.2485
NSAQDLENSPMSVGKDNR	2 Phospho (STY)	sp|P47818|CCC1_YEAST	yes	yes	Hall_60-1031_1_B	89.846	1.482	1.2484
AYSHSIAGSPR	2 Phospho (STY)	sp|Q12152|YP150_YEAST	yes	yes	Hall_40-1031_1_B	77.185	1.8351	1.2478
KDELTLEGIK	Unmodified	sp|P10081|IF4A_YEAST	yes	yes	Hall_20-1031_1_B	76.143	1.2828	1.2476
YNWICDPVHK	Unmodified	sp|P05748|RL15A_YEAST	yes	yes	Hall_60-1031_1_B	87.298	1.4719	1.2467
GIDEDDLNLNFTDDEEGHDNVNNHSQGHGPVSPSPTK	3 Phospho (STY)	sp|P32857|PTM1_YEAST	yes	yes	Hall_60-1031_1_B	43.579	1.632	1.2466
SINPDEAVAYGAAVQGAILTGQSTSDETK	Unmodified	sp|P11484|SSB1_YEAST;sp|P40150|SSB2_YEAST	no	no	Hall_20-1031_1_B	131.97	1.4394	1.2464
TIAETLAEELINAAK	Unmodified	sp|P26783|RS5_YEAST	yes	yes	Hall_20-1031_1_B	188.06	1.4121	1.2464
SSDSSSEDEVKVEGPK	2 Phospho (STY)	sp|P32499|NUP2_YEAST	yes	yes	Hall_20-1031_1_B	76.391	1.3097	1.2462
NPSNSLQLQGGDITR	Phospho (STY)	sp|P36062|AVT3_YEAST	yes	yes	Hall_40-1031_1_B	66.262	1.9421	1.2459
VWLDPNETSEIAQANSR	Unmodified	sp|P0CX83|RL19B_YEAST;sp|P0CX82|RL19A_YEAST	yes	no	Hall_60-1031_1_B	66.068	1.693	1.2451
ELDTAQK	Unmodified	sp|P00359|G3P3_YEAST;sp|P00358|G3P2_YEAST;sp|P00360|G3P1_YEAST	yes	no	Hall_20-1031_1_B	148.21	1.4693	1.245
DQITSLK	Unmodified	sp|P0CS90|HSP77_YEAST	yes	yes	Hall_40-1031_1_B	47.849	1.4562	1.245
SDISPSDKEVGYLSDGVPK	2 Phospho (STY)	sp|P46949|FYV8_YEAST	yes	yes	Hall_20-1031_1_B	61.039	1.2795	1.2448
LLEPAYDGASVEQQ	Unmodified	sp|P17423|KHSE_YEAST	yes	yes	Hall_40-1031_1_B	44.318	1.6644	1.2447
AIANGQVDGFPTQEECR	Unmodified	sp|P16521|EF3A_YEAST	yes	yes	Hall_40-1031_1_B	31.228	1.6865	1.2435
LAADVPLEPESK	Unmodified	sp|Q04947|RTN1_YEAST	yes	yes	Hall_20-1031_1_B	72.848	1.4256	1.2433
DYSPGINHLYSSDSQQDFMEK	2 Phospho (STY)	sp|P32900|SKG6_YEAST	yes	yes	Hall_40-1031_1_B	84.948	1.6138	1.2433
NVPTPSPSPKPQHR	2 Phospho (STY)	sp|P25358|ELO2_YEAST	yes	yes	Hall_40-1031_1_B	117.08	1.6069	1.2431
YSNLDFVPTISDSEDDVPILDSSDDEKVEAK	4 Phospho (STY)	sp|P32892|DRS1_YEAST	yes	yes	Hall_60-1031_1_B	45.767	1.3753	1.2431
VAINGFGR	Unmodified	sp|P00359|G3P3_YEAST;sp|P00358|G3P2_YEAST	yes	no	Hall_40-1031_1_B	137.44	1.842	1.2428
ALELDASNK	Unmodified	sp|P15705|STI1_YEAST	yes	yes	Hall_20-1031_1_B	67.897	1.4323	1.2427
ISLNHSPK	Phospho (STY)	sp|P32328|DBF20_YEAST	yes	yes	Hall_40-1031_1_B	44.318	1.5479	1.2425
VETGVIKPGMVVTFAPAGVTTEVK	Unmodified	sp|P02994|EF1A_YEAST	yes	yes	Hall_40-1031_1_B	152.07	1.3299	1.2419
KTNSTGNVPCLTAEK	Phospho (STY)	sp|P48361|ASK10_YEAST	yes	yes	Hall_60-1031_1_B	50.358	1.2787	1.2418
ATNASLEAYK	Unmodified	sp|P29311|BMH1_YEAST	yes	yes	Hall_40-1031_1_B	39.305	1.5732	1.2417
SQSPVSFAPTQGR	2 Phospho (STY)	sp|Q03714|USA1_YEAST	yes	yes	Hall_20-1031_1_B	68.413	1.6259	1.2415
EIENATK	Unmodified	sp|P23248|RS3A2_YEAST;sp|P33442|RS3A1_YEAST	no	no	Hall_20-1031_1_B	82.671	1.4535	1.2415
SKTSPIISTAHTPQQVAQSPK	3 Phospho (STY)	sp|Q03497|STE20_YEAST	yes	yes	Hall_20-1031_1_B	94.802	1.3148	1.2414
ELIIGDR	Unmodified	sp|P07251|ATPA_YEAST	yes	yes	Hall_60-1031_1_B	62.717	1.6829	1.2413
RNTQDSNLPNIPFHASK	2 Phospho (STY)	sp|P38994|MSS4_YEAST	yes	yes	Hall_60-1031_1_B	112.47	1.4167	1.2409
ADSGDTSSIHSSANNTKGDK	2 Phospho (STY)	sp|Q06385|VPS74_YEAST	yes	yes	Hall_20-1031_1_B	94.542	1.3089	1.2408
LAPTNSGGSGGKLDDPSGASSYYASHR	Phospho (STY)	sp|P43603|LSB3_YEAST	yes	yes	Hall_20-1031_1_B	71.288	1.4887	1.2406
SANPSNDIPLSR	Unmodified	sp|P53090|ARO8_YEAST	yes	yes	Hall_20-1031_1_B	61.353	1.6066	1.2405
GIDEDDLNLNFTDDEEGHDNVNNHSQGHGPVSPSPTK	2 Phospho (STY)	sp|P32857|PTM1_YEAST	yes	yes	Hall_40-1031_1_B	117.6	1.6059	1.2403
NENASTDALRVEAPK	Phospho (STY)	sp|P53121|FLC3_YEAST	yes	yes	Hall_40-1031_1_B	60.564	1.6115	1.2403
GLSVSSVKSGGSK	2 Phospho (STY)	sp|P47135|JSN1_YEAST	yes	yes	Hall_40-1031_1_B	44.299	1.2971	1.24
GSGIVASPAVK	Unmodified	sp|P25443|RS2_YEAST	yes	yes	Hall_40-1031_1_B	34.692	1.5353	1.2399
VFSLDPQYLVDDLRPEFAGYSK	Unmodified	sp|P38011|GBLP_YEAST	yes	yes	Hall_20-1031_1_B	84.425	1.4462	1.2397
ATNASLEAYK	Unmodified	sp|P29311|BMH1_YEAST	yes	yes	Hall_60-1031_1_B	44.425	1.5417	1.2397
QPHIFNNPK	Unmodified	sp|P0CX48|RS11B_YEAST;sp|P0CX47|RS11A_YEAST	yes	no	Hall_60-1031_1_B	77.732	1.454	1.2395
NVNSSTTVVNAR	Unmodified	sp|P01120|RAS2_YEAST	yes	yes	Hall_20-1031_1_B	49.5	1.5699	1.2387
SSAESSNATNNNTLGTESK	Phospho (STY)	sp|P38250|IST2_YEAST	yes	yes	Hall_60-1031_1_B	72.819	1.594	1.2387
GVSDEANLNETGR	Unmodified	sp|P07251|ATPA_YEAST	yes	yes	Hall_40-1031_1_B	122.42	1.8159	1.2385
CGGIDKR	Unmodified	sp|P02994|EF1A_YEAST	yes	yes	Hall_60-1031_1_B	44.611	1.5571	1.2384
EYQVIGR	Unmodified	sp|P0CX24|RL20B_YEAST;sp|P0CX23|RL20A_YEAST	yes	no	Hall_20-1031_1_B	139.92	1.5762	1.2382
LNSPNSNINK	Phospho (STY)	sp|P14922|CYC8_YEAST	yes	yes	Hall_40-1031_1_B	58.37	1.5554	1.238
SAEPTLVVKLPSLSSFQGK	2 Phospho (STY)	sp|P25389|KCC4_YEAST	yes	yes	Hall_60-1031_1_B	47.568	1.2374	1.2379
HAPPPVPNETDNDSQYVQDEK	Phospho (STY)	sp|Q12451|OSH2_YEAST	yes	yes	Hall_40-1031_1_B	113.6	1.5957	1.2378
LVSTIDANFADKYDEVK	Unmodified	sp|P17076|RL8A_YEAST;sp|P29453|RL8B_YEAST	no	no	Hall_20-1031_1_B	32.181	1.211	1.2376
TFTTAETITNANTAK	Unmodified	sp|P12709|G6PI_YEAST	yes	yes	Hall_40-1031_1_B	32.523	1.4925	1.2376
AADEAFAK	Unmodified	sp|P11484|SSB1_YEAST;sp|P40150|SSB2_YEAST	no	no	Hall_20-1031_1_B	89.296	1.4811	1.2372
GKDNAEGQGESLADQAR	Unmodified	sp|P22943|HSP12_YEAST	yes	yes	Hall_20-1031_1_B	132.25	1.4495	1.2369
TLEPIPKEENAEEDDESEWSDDEPEVVR	2 Phospho (STY)	sp|P38788|SSZ1_YEAST	yes	yes	Hall_20-1031_1_B	231.56	4.1132	1.2366
DFFTPPSVQHR	2 Phospho (STY)	sp|P38691|KSP1_YEAST	yes	yes	Hall_40-1031_1_B	61.167	1.8235	1.2365
DSSSQLDNELNR	Phospho (STY)	sp|P48813|GNP1_YEAST	yes	yes	Hall_20-1031_1_B	46.069	1.6501	1.2362
LQDAQPESISGNLR	Unmodified	sp|Q12522|IF6_YEAST	yes	yes	Hall_20-1031_1_B	38.021	1.6004	1.236
EVLGEQGK	Unmodified	sp|P00549|KPYK1_YEAST	yes	yes	Hall_20-1031_1_B	130.04	1.4709	1.2358
DSGIGMTK	Unmodified	sp|P02829|HSP82_YEAST;sp|P15108|HSC82_YEAST	no	no	Hall_60-1031_1_B	52.482	1.3733	1.2356
LESFQAVYNK	Unmodified	sp|P26786|RS7A_YEAST;sp|P48164|RS7B_YEAST	no	no	Hall_60-1031_1_B	93.649	1.5393	1.2356
TAIEGSYIDKK	Unmodified	sp|P0CX48|RS11B_YEAST;sp|P0CX47|RS11A_YEAST	yes	no	Hall_60-1031_1_B	92.925	1.2749	1.2355
EPVKTPSPAPAAK	2 Phospho (STY)	sp|P15891|ABP1_YEAST	yes	yes	Hall_40-1031_1_B	96.414	1.311	1.2354
LNDIEDVEK	Unmodified	sp|P00817|IPYR_YEAST	yes	yes	Hall_60-1031_1_B	93.111	1.4972	1.2351
EQAEASIDNLKNEATPEAEQVKK	2 Phospho (STY)	sp|Q08245|ZEO1_YEAST	yes	yes	Hall_40-1031_1_B	118.55	1.211	1.2347
GTSDSLDSIPEEYSHGDEVK	2 Phospho (STY)	sp|P43612|SA155_YEAST	yes	yes	Hall_40-1031_1_B	124.7	1.567	1.2341
ANLLSSSNFEATKK	Unmodified	sp|P07256|QCR1_YEAST	yes	yes	Hall_20-1031_1_B	28.812	1.2597	1.234
VVEATPEDGTASSQK	Phospho (STY)	sp|Q06505|IWS1_YEAST	yes	yes	Hall_40-1031_1_B	87.498	1.5879	1.2339
DNIQGITKPAIR	Unmodified	sp|P02309|H4_YEAST	yes	yes	Hall_60-1031_1_B	83.617	1.5501	1.2337
FDELLEK	Unmodified	sp|P02994|EF1A_YEAST	yes	yes	Hall_60-1031_1_B	98.299	1.4686	1.2335
IFEGIPPPYDKK	Unmodified	sp|P26785|RL16B_YEAST	yes	yes	Hall_60-1031_1_B	41.052	1.3346	1.2335
RSSTPETENAFSATPR	2 Phospho (STY)	sp|P53094|MDS3_YEAST	yes	yes	Hall_40-1031_1_B	85.619	1.7658	1.2334
RILTPTSLGK	2 Phospho (STY)	sp|Q99271|NAH1_YEAST	yes	yes	Hall_60-1031_1_B	46.706	1.6219	1.2333
EIAGLSPYER	Unmodified	sp|O14455|RL36B_YEAST;sp|P05745|RL36A_YEAST	yes	no	Hall_20-1031_1_B	122.13	1.5464	1.2332
SQQGLSHVTSTGSSSSMER	3 Phospho (STY)	sp|P32566|SMI1_YEAST	yes	yes	Hall_60-1031_1_B	79.633	1.6866	1.2332
LGSSPSFLTQK	Phospho (STY)	sp|Q12494|KCS1_YEAST	yes	yes	Hall_60-1031_1_B	42.809	1.485	1.2332
YLVLDEADR	Unmodified	sp|P06634|DED1_YEAST;sp|P24784|DBP1_YEAST	yes	no	Hall_60-1031_1_B	39.022	1.6471	1.2332
SINPDEAVAYGAAVQGAILTGQSTSDETK	Unmodified	sp|P11484|SSB1_YEAST;sp|P40150|SSB2_YEAST	no	no	Hall_40-1031_1_B	110.17	1.4592	1.2331
TRNTTPVATPK	2 Phospho (STY)	sp|P39962|KC13_YEAST	yes	yes	Hall_60-1031_1_B	43.991	1.5352	1.233
VTDGVMVAR	Unmodified	sp|P00549|KPYK1_YEAST	yes	yes	Hall_60-1031_1_B	108.09	1.6706	1.2329
RASDATLGSIDFGDDENIAKR	3 Phospho (STY)	sp|P39109|YCFI_YEAST	yes	yes	Hall_60-1031_1_B	138.34	1.4133	1.2328
EADATPDDDRSSISSNSNK	2 Phospho (STY)	sp|P47018|MTC1_YEAST	yes	yes	Hall_60-1031_1_B	140.28	1.4641	1.2321
YVEPGNAMSGEGEKLQVTTVR	Unmodified	sp|P38264|PHO88_YEAST	yes	yes	Hall_20-1031_1_B	37.969	1.4689	1.232
ETERSPSSSPIHNATKPEEAVK	2 Phospho (STY)	sp|P06102|NOT3_YEAST	yes	yes	Hall_60-1031_1_B	76.198	1.3605	1.232
STSAGNSITANAPVVPK	Phospho (STY)	sp|P48361|ASK10_YEAST	yes	yes	Hall_60-1031_1_B	42.813	1.5301	1.2319
LVSKEEDPGNENSEIISIDED	Phospho (STY)	sp|P25355|CTR86_YEAST	yes	yes	Hall_40-1031_1_B	110.37	1.5844	1.2317
TVSNNAANSLSR	2 Phospho (STY)	sp|P40463|VHS2_YEAST	yes	yes	Hall_60-1031_1_B	43.184	1.7089	1.2314
TTRNSPDSISIPNSGANHGNENQNVTISTSYQNTK	2 Phospho (STY)	sp|Q12296|MAM3_YEAST	yes	yes	Hall_60-1031_1_B	48.798	1.4022	1.2312
SAGDDNLSGHSVPSSGSAQATTHQTAPR	4 Phospho (STY)	sp|Q02205|MEH1_YEAST	yes	yes	Hall_20-1031_1_B	87.111	1.5386	1.2308
AEDEAALAK	Unmodified	sp|P17076|RL8A_YEAST;sp|P29453|RL8B_YEAST	no	no	Hall_20-1031_1_B	143.01	1.4565	1.2307
NNYNYYQTQNGQEQQSPNQGVAQHSEDSQQK	Phospho (STY)	sp|P35732|DEF1_YEAST	yes	yes	Hall_20-1031_1_B	97.077	1.4521	1.2306
DLSQEDPDEVK	Unmodified	sp|P53312|SUCB_YEAST	yes	yes	Hall_60-1031_1_B	116.3	1.6235	1.2306
QSLDVSSDRR	Unmodified	sp|P53221|RL26B_YEAST;sp|P05743|RL26A_YEAST	yes	no	Hall_20-1031_1_B	41.399	1.6037	1.2304
ELAAVSSDEDNEDHDIAR	2 Phospho (STY)	sp|Q04500|UTP14_YEAST	yes	yes	Hall_20-1031_1_B	176.18	1.5128	1.2303
QLGLGTNIYNAER	Unmodified	sp|P05030|PMA1_YEAST;sp|P19657|PMA2_YEAST	yes	no	Hall_20-1031_1_B	94.465	1.5692	1.2301
NGSINSLTK	2 Phospho (STY)	sp|P47068|BBC1_YEAST	yes	yes	Hall_60-1031_1_B	69.578	1.4208	1.2301
GKDSIINSPVSGRQSISPTLSNATTTTTK	3 Phospho (STY)	sp|P36024|SIS2_YEAST	yes	yes	Hall_60-1031_1_B	43.271	1.3185	1.2301
FYDDENLTE	Phospho (STY)	sp|P50278|SOL1_YEAST	yes	yes	Hall_40-1031_1_B	182.16	1.9148	1.2296
QYLSASFSLK	Unmodified	sp|P05739|RL6B_YEAST;sp|Q02326|RL6A_YEAST	no	no	Hall_20-1031_1_B	82.287	1.4669	1.2288
LAMPEQAHTSPTSR	Phospho (STY)	sp|P13185|KIN1_YEAST	yes	yes	Hall_40-1031_1_B	105.77	1.9189	1.2279
GGAENNTSASTLPGDR	2 Phospho (STY)	sp|P41832|BNI1_YEAST	yes	yes	Hall_60-1031_1_B	87.447	1.6863	1.2279
SSAESSNATNNNTLGTESK	Phospho (STY)	sp|P38250|IST2_YEAST	yes	yes	Hall_20-1031_1_B	64.507	1.4388	1.2276
ETERSPSSSPIHNATKPEEAVK	2 Phospho (STY)	sp|P06102|NOT3_YEAST	yes	yes	Hall_20-1031_1_B	64.779	1.2922	1.2272
RVNYAESDDDDSDTTFTAK	2 Phospho (STY)	sp|Q03834|MSH6_YEAST	yes	yes	Hall_20-1031_1_B	83.213	1.4455	1.2272
FADAIVK	Unmodified	sp|P38427|TSL1_YEAST	yes	yes	Hall_20-1031_1_B	33.738	1.4529	1.2269
ANSSANLAAKSSTSLSNLPAVK	2 Phospho (STY)	sp|P32386|YBT1_YEAST	yes	yes	Hall_40-1031_1_B	60.621	1.3057	1.226
TLEPIPKEENAEEDDESEWSDDEPEVVR	Phospho (STY)	sp|P38788|SSZ1_YEAST	yes	yes	Hall_40-1031_1_B	240.23	1.5861	1.2257
LRSSPSASSSSLANR	3 Phospho (STY)	sp|Q06815|MRL1_YEAST	yes	yes	Hall_40-1031_1_B	87.519	1.9468	1.2256
AKVDEDDENDELSAEGR	Unmodified	sp|P53731|ARPC2_YEAST	yes	yes	Hall_60-1031_1_B	49.559	1.5401	1.2255
IFEGIPPPYDK	Unmodified	sp|P26785|RL16B_YEAST	yes	yes	Hall_20-1031_1_B	36.334	1.5072	1.2254
SVGETVDYIASNPDAN	Unmodified	sp|P32463|ACPM_YEAST	yes	yes	Hall_20-1031_1_B	22.475	1.5976	1.2254
KEDISSLILDHDLGAYTSESEIEDDAIVR	3 Phospho (STY)	sp|Q12153|SSF2_YEAST;sp|P38789|SSF1_YEAST	yes	no	Hall_60-1031_1_B	80.139	1.5104	1.2236
DNIQGITKPAIR	Unmodified	sp|P02309|H4_YEAST	yes	yes	Hall_20-1031_1_B	81.431	1.4312	1.223
VGDEGNAAESESDNVAASR	2 Phospho (STY)	sp|P23615|SPT6_YEAST	yes	yes	Hall_60-1031_1_B	102.98	1.6523	1.223
DSSVDAFEK	Unmodified	sp|P09064|IF2B_YEAST	yes	yes	Hall_60-1031_1_B	32.32	1.4464	1.2229
TLSDYNIQK	Unmodified	sp|P05759|RS31_YEAST;sp|P0CH09|RL40B_YEAST;sp|P0CH08|RL40A_YEAST;sp|P0CG63|UBI4P_YEAST	yes	no	Hall_20-1031_1_B	154.49	1.4473	1.2228
TVPEQENDESDTSPESNEVATNTAATR	Phospho (STY)	sp|P53254|UTP22_YEAST	yes	yes	Hall_60-1031_1_B	50.144	1.6575	1.2227
YDSTHGR	Unmodified	sp|P00359|G3P3_YEAST;sp|P00358|G3P2_YEAST;sp|P00360|G3P1_YEAST	yes	no	Hall_20-1031_1_B	46.663	1.6203	1.2225
NSLVKVPTVGSYGVAGATLPETIPTSK	2 Phospho (STY)	sp|P38250|IST2_YEAST	yes	yes	Hall_20-1031_1_B	61.372	1.2571	1.2223
WFNHIASK	Unmodified	sp|P32471|EF1B_YEAST	yes	yes	Hall_60-1031_1_B	24.03	1.3753	1.2223
IEDVTPVPSDSTRK	Unmodified	sp|P06367|RS14A_YEAST;sp|P39516|RS14B_YEAST	yes	no	Hall_20-1031_1_B	68.034	1.4523	1.2222
ASGAFTGENSVDQIK	Unmodified	sp|P00942|TPIS_YEAST	yes	yes	Hall_40-1031_1_B	125.54	1.5368	1.2219
KISGYGNDLDAQK	Phospho (STY)	sp|Q05050|EIS1_YEAST	yes	yes	Hall_40-1031_1_B	57.52	1.3019	1.2214
ASGAFTGENSVDQIK	Unmodified	sp|P00942|TPIS_YEAST	yes	yes	Hall_20-1031_1_B	292.35	1.421	1.2204
VASSPISPGLHSTQYFR	2 Phospho (STY)	sp|P53599|SSK2_YEAST	yes	yes	Hall_40-1031_1_B	100.39	1.8642	1.2202
MNAPQKPEDIPVATEK	Unmodified	sp|P25349|YCP4_YEAST	yes	yes	Hall_60-1031_1_B	25.365	1.3108	1.2202
ILSASSIHENFPSR	2 Phospho (STY)	sp|P53898|NSG2_YEAST	yes	yes	Hall_20-1031_1_B	188	1.5196	1.2196
NLPNNISTTGGNTFGGLNETENTSPNPARSSMDKR	2 Phospho (STY)	sp|Q04121|NHX1_YEAST	yes	yes	Hall_60-1031_1_B	40.533	1.4073	1.2196
AAEAATTDLTYR	Unmodified	sp|Q12363|WTM1_YEAST	yes	yes	Hall_60-1031_1_B	51.092	1.5224	1.2191
EGLALSSNISR	Unmodified	sp|P07256|QCR1_YEAST	yes	yes	Hall_60-1031_1_B	44.318	1.6315	1.219
TDLPEGEEKPR	Unmodified	sp|P32589|HSP7F_YEAST	yes	yes	Hall_20-1031_1_B	31.348	1.4032	1.2188
VQAVAVLK	Unmodified	sp|P00445|SODC_YEAST	yes	yes	Hall_20-1031_1_B	62.717	1.3952	1.2187
SINPDEAVAYGAAVQAAILTGDESSK	Unmodified	sp|P10591|HSP71_YEAST;sp|P10592|HSP72_YEAST	no	no	Hall_20-1031_1_B	109.97	1.4643	1.2183
AADEAFAK	Unmodified	sp|P11484|SSB1_YEAST;sp|P40150|SSB2_YEAST	no	no	Hall_60-1031_1_B	81.191	1.4916	1.2181
QESRSSLSNDVR	2 Phospho (STY)	sp|P11075|SEC7_YEAST	yes	yes	Hall_60-1031_1_B	44.511	1.6677	1.2179
LVTDYFNGKEPNR	Unmodified	sp|P10591|HSP71_YEAST;sp|P10592|HSP72_YEAST	no	no	Hall_20-1031_1_B	111.79	1.4498	1.2176
KSTPVSTPSKEK	2 Phospho (STY)	sp|P38779|CIC1_YEAST	yes	yes	Hall_60-1031_1_B	53.252	1.2611	1.217
KGSMADVPK	Phospho (STY)	sp|P04806|HXKA_YEAST;sp|P04807|HXKB_YEAST	yes	no	Hall_60-1031_1_B	88.187	1.3194	1.217
TPARTPTPTPPVVAEPAISPRPVSQR	3 Phospho (STY)	sp|P33338|SLA2_YEAST	yes	yes	Hall_60-1031_1_B	94.188	1.6424	1.2165
RDSDNAVHAAASPLAPSNTPSDPK	2 Phospho (STY)	sp|P39001|UME6_YEAST	yes	yes	Hall_40-1031_1_B	54.375	1.5576	1.2163
LLSTPSPVNR	2 Phospho (STY)	sp|P38167|ECM21_YEAST	yes	yes	Hall_20-1031_1_B	141.88	1.5353	1.2162
GVIGVIAGGGR	Unmodified	sp|P0CX46|RL2B_YEAST;sp|P0CX45|RL2A_YEAST	yes	no	Hall_20-1031_1_B	207.6	1.5293	1.2159
AVQDNGESAFR	Unmodified	sp|P40212|RL13B_YEAST;sp|Q12690|RL13A_YEAST	yes	no	Hall_20-1031_1_B	158.76	1.5313	1.2156
SAGDDNLSGHSVPSSGSAQATTHQTAPR	3 Phospho (STY)	sp|Q02205|MEH1_YEAST	yes	yes	Hall_20-1031_1_B	40.671	1.6003	1.2153
SSSVTSASSHYIGLPQEAQINGEPLQR	2 Phospho (STY)	sp|P38426|TPS3_YEAST	yes	yes	Hall_60-1031_1_B	135.91	1.6364	1.2147
MLTGDAVGIAK	Unmodified	sp|P05030|PMA1_YEAST;sp|P19657|PMA2_YEAST	yes	no	Hall_20-1031_1_B	154.56	1.4461	1.2146
ELPGVAFLSEKK	Unmodified	sp|P00560|PGK_YEAST	yes	yes	Hall_60-1031_1_B	142.83	1.2171	1.2142
GVSNASVGSSASFGAR	2 Phospho (STY)	sp|P48415|SEC16_YEAST	yes	yes	Hall_40-1031_1_B	97.081	1.7462	1.2141
AVQYLHEIK	Unmodified	sp|P32324|EF2_YEAST	yes	yes	Hall_40-1031_1_B	52.278	1.4742	1.2141
ATEISPPPVSPSK	Phospho (STY)	sp|Q04839|GFD1_YEAST	yes	yes	Hall_20-1031_1_B	110.29	1.4175	1.2137
KIGGMTR	Phospho (STY)	sp|P53100|YGT5_YEAST	yes	yes	Hall_40-1031_1_B	45.335	1.577	1.2134
EVSPKPK	Phospho (STY)	sp|P53551|H1_YEAST	yes	yes	Hall_40-1031_1_B	66.692	1.2407	1.2133
TTTASTASSSSPSSSSQTIR	Phospho (STY)	sp|P39960|BEM2_YEAST	yes	yes	Hall_20-1031_1_B	69.594	1.5741	1.2132
LSVATADNR	Unmodified	sp|P16521|EF3A_YEAST	yes	yes	Hall_20-1031_1_B	130.56	1.5469	1.2127
LAASVVGVGK	Unmodified	sp|P0CX83|RL19B_YEAST;sp|P0CX82|RL19A_YEAST	yes	no	Hall_40-1031_1_B	44.753	1.482	1.2126
GHYDYEDEESDEEESDDETNQK	2 Phospho (STY)	sp|P48234|NOL10_YEAST	yes	yes	Hall_60-1031_1_B	145.89	1.4056	1.2125
NFHAEVSTPQVLSAK	Phospho (STY)	sp|P48570|HOSC_YEAST	yes	yes	Hall_60-1031_1_B	67.645	1.4006	1.2123
SVSIDSTKYSR	2 Phospho (STY)	sp|P53898|NSG2_YEAST	yes	yes	Hall_60-1031_1_B	131.66	1.4144	1.2116
GLSAVAQAESMK	Unmodified	sp|P05750|RS3_YEAST	yes	yes	Hall_20-1031_1_B	102.52	1.4425	1.2115
ELAEEGYSGVEVR	Unmodified	sp|P05750|RS3_YEAST	yes	yes	Hall_20-1031_1_B	32.523	1.6262	1.2114
YDADVLDK	Unmodified	sp|Q3E757|RL11B_YEAST;sp|P0C0W9|RL11A_YEAST	yes	no	Hall_60-1031_1_B	51.854	1.4976	1.2114
LAPTNSGGSGGKLDDPSGASSYYASHR	2 Phospho (STY)	sp|P43603|LSB3_YEAST	yes	yes	Hall_60-1031_1_B	129.05	1.4443	1.2112
ALLAEIK	Unmodified	sp|P05739|RL6B_YEAST	yes	yes	Hall_20-1031_1_B	88.029	1.4172	1.2111
DQGTTIAIGK	Unmodified	sp|P05453|ERF3_YEAST	yes	yes	Hall_20-1031_1_B	67.897	1.4224	1.2111
EKSPTPQTSTASLSSVTK	Phospho (STY)	sp|Q12271|INP53_YEAST	yes	yes	Hall_20-1031_1_B	67.449	1.1919	1.2107
TSLSPINSK	Phospho (STY)	sp|P38041|BOB1_YEAST	yes	yes	Hall_40-1031_1_B	57.348	1.4942	1.2106
SETTLDTTPEAESVPEKR	Unmodified	sp|P32074|COPG_YEAST	yes	yes	Hall_60-1031_1_B	34.094	1.4412	1.2106
SSSVTSASSHYIGLPQEAQINGEPLQR	2 Phospho (STY)	sp|P38426|TPS3_YEAST	yes	yes	Hall_40-1031_1_B	93.093	1.9029	1.2105
TVAVLPPNWK	Unmodified	sp|P05756|RS13_YEAST	yes	yes	Hall_20-1031_1_B	58.815	1.392	1.2104
VATTGEWDKLTQDK	Unmodified	sp|P06169|PDC1_YEAST	yes	yes	Hall_60-1031_1_B	131.53	1.2532	1.2103
RASLVVSPYMSPR	3 Phospho (STY)	sp|P34219|TOD6_YEAST	yes	yes	Hall_20-1031_1_B	58.712	1.5866	1.2102
GQVVSEEQRPGTPLFTVK	Unmodified	sp|P32324|EF2_YEAST	yes	yes	Hall_20-1031_1_B	109.42	1.4193	1.2102
FEDLNAALFK	Unmodified	sp|P11484|SSB1_YEAST;sp|P40150|SSB2_YEAST	no	no	Hall_20-1031_1_B	136.57	1.3384	1.21
KLIEAEKEGGSESDSEEDATAEK	3 Phospho (STY)	sp|P38712|RRP3_YEAST	yes	yes	Hall_60-1031_1_B	66.879	1.2518	1.2097
IETGNFSWASEGISKK	Unmodified	sp|P0CX40|RS8B_YEAST;sp|P0CX39|RS8A_YEAST	yes	no	Hall_60-1031_1_B	108.34	1.1972	1.2097
IGGSLAR	Unmodified	sp|Q3E792|RS25A_YEAST;sp|P0C0T4|RS25B_YEAST	yes	no	Hall_20-1031_1_B	43.066	1.6177	1.2095
NQVSGNFKENEYEDNGEHDSAENEQEMSPVR	2 Phospho (STY)	sp|Q07657|SHS1_YEAST	yes	yes	Hall_20-1031_1_B	50.85	1.4308	1.209
ECSNPTCGAGVFLANHK	Unmodified	sp|P05759|RS31_YEAST	yes	yes	Hall_20-1031_1_B	73.252	1.4489	1.2089
LYGTDDNTQEVEAVTNK	Unmodified	sp|P47089|DENR_YEAST	yes	yes	Hall_60-1031_1_B	48.314	1.5186	1.2088
LVSKEEDPGNENSEIISIDED	Phospho (STY)	sp|P25355|CTR86_YEAST	yes	yes	Hall_20-1031_1_B	49.266	1.4517	1.2083
IGSALNTPK	2 Phospho (STY)	sp|P06102|NOT3_YEAST	yes	yes	Hall_60-1031_1_B	117.03	1.4966	1.2079
DGGASAWGNQDDGNR	Phospho (STY)	sp|P27692|SPT5_YEAST	yes	yes	Hall_40-1031_1_B	77.42	1.7767	1.2078
KYGVTDK	Unmodified	sp|P00560|PGK_YEAST	yes	yes	Hall_40-1031_1_B	16.473	1.2397	1.2073
QVLLRPSSK	Unmodified	sp|Q3E7Y3|RS22B_YEAST	yes	yes	Hall_60-1031_1_B	28.013	1.4223	1.2073
SNSKKSTPVSTPSK	2 Phospho (STY)	sp|P38779|CIC1_YEAST	yes	yes	Hall_60-1031_1_B	48.823	1.2509	1.2072
IDIIELQK	Unmodified	sp|P07149|FAS1_YEAST	yes	yes	Hall_20-1031_1_B	43.808	1.4149	1.2071
DLSLSSVANAQDVTKK	2 Phospho (STY)	sp|Q08967|FLC1_YEAST	yes	yes	Hall_40-1031_1_B	98.175	1.2747	1.2069
SGSTNSLYDLAQPSLSSATPQQK	2 Phospho (STY)	sp|Q00816|REG1_YEAST	yes	yes	Hall_20-1031_1_B	137.72	1.4134	1.2062
ISSQGQFSMQPTLTSPK	Phospho (STY)	sp|P34217|PIN4_YEAST	yes	yes	Hall_40-1031_1_B	66.76	1.5597	1.2061
SASFHSPVHNTLLSPK	3 Phospho (STY)	sp|Q08921|TCO89_YEAST	yes	yes	Hall_20-1031_1_B	52.061	1.4273	1.206
NHDEIVNDPK	Unmodified	sp|P17967|PDI_YEAST	yes	yes	Hall_60-1031_1_B	26.043	1.4871	1.206
RLTGFLPQEIK	Phospho (STY)	sp|P06738|PHSG_YEAST	yes	yes	Hall_60-1031_1_B	68.972	1.5028	1.2058
DLHLKPVVSVK	Unmodified	sp|P32582|CBS_YEAST	yes	yes	Hall_60-1031_1_B	38.021	1.209	1.2058
ASATNNDVVDDEDDSDSDFEDEFDENETLLDR	2 Phospho (STY)	sp|P49334|TOM22_YEAST	yes	yes	Hall_60-1031_1_B	145.65	1.65	1.2057
VNTNTDILLK	2 Phospho (STY)	sp|P47164|MET7_YEAST	yes	yes	Hall_20-1031_1_B	41.399	1.5527	1.2054
GTSTYPVKPLDSSK	Unmodified	sp|P47143|ADK_YEAST	yes	yes	Hall_20-1031_1_B	46.746	1.2035	1.2053
TLEDELEVTEGMR	Unmodified	sp|P19882|HSP60_YEAST	yes	yes	Hall_20-1031_1_B	89.548	1.5418	1.2053
MRESDASLNVTTGNNTSR	2 Phospho (STY)	sp|P43633|ALK1_YEAST	yes	yes	Hall_20-1031_1_B	56.407	1.5759	1.2052
GEPGAGAVEEMPSKNAEEEEEEESEEEEDDDEEDEIVEVA	Phospho (STY)	sp|P48362|HGH1_YEAST	yes	yes	Hall_40-1031_1_B	49.118	1.5669	1.2048
NVPTPSPSPKPQHR	3 Phospho (STY)	sp|P25358|ELO2_YEAST	yes	yes	Hall_20-1031_1_B	48.053	1.4093	1.2046
TLSQSSIR	2 Phospho (STY)	sp|P15442|GCN2_YEAST	yes	yes	Hall_40-1031_1_B	42.338	1.7662	1.2046
TYPVEDPSTENTVCEVSSATTEDVEYAIECADR	Unmodified	sp|P54115|ALDH6_YEAST	yes	yes	Hall_60-1031_1_B	35.439	1.6416	1.2045
AADQADESSPLLSPSNSNHPSEHPQQDLNNK	2 Phospho (STY)	sp|Q12296|MAM3_YEAST	yes	yes	Hall_60-1031_1_B	73.665	1.4236	1.2042
LLGTAFK	Unmodified	sp|P0CX30|RS23B_YEAST;sp|P0CX29|RS23A_YEAST	yes	no	Hall_60-1031_1_B	60.788	1.4859	1.2042
TNDSSLLPGYMDSATLLHPGK	Phospho (STY)	sp|P47031|IML2_YEAST	yes	yes	Hall_40-1031_1_B	55.526	1.4243	1.2039
SSYSSTYYENALTDDDNDDKDNDISHTK	Phospho (STY)	sp|P26570|PPZ1_YEAST	yes	yes	Hall_20-1031_1_B	47.241	1.214	1.2037
ANMFDALMNNDGDSD	Phospho (STY)	sp|P39936|IF4F2_YEAST	yes	yes	Hall_60-1031_1_B	123.95	1.613	1.2037
DISNYDPLNGEVDGVTSDDEDEYIEETDALGNTIK	2 Phospho (STY)	sp|P25037|UBP1_YEAST	yes	yes	Hall_60-1031_1_B	46.54	1.4026	1.2032
LNSPNSNINK	Phospho (STY)	sp|P14922|CYC8_YEAST	yes	yes	Hall_20-1031_1_B	57.348	1.4381	1.2027
RKGSTSPEPTK	2 Phospho (STY)	sp|P34223|UBX1_YEAST	yes	yes	Hall_60-1031_1_B	47.712	1.3369	1.2022
EGPQSVSSTVQPQPIMK	2 Phospho (STY)	sp|P35724|MNR2_YEAST	yes	yes	Hall_20-1031_1_B	79.771	1.4321	1.2019
AAAQPKPASK	Unmodified	sp|P15180|SYKC_YEAST	yes	yes	Hall_20-1031_1_B	25.437	1.2144	1.2017
ILDEAVAK	Unmodified	sp|P39954|SAHH_YEAST	yes	yes	Hall_40-1031_1_B	55.676	1.5069	1.2016
LVSWDILEGETQHNDSSNESEEEEEEEWKGF	2 Phospho (STY)	sp|P35178|RRP1_YEAST	yes	yes	Hall_40-1031_1_B	58.823	1.4851	1.2014
SYTNTTKPK	Phospho (STY)	sp|P0C2I5|YL12B_YEAST;sp|P47098|YJ11B_YEAST;sp|Q03434|YM12B_YEAST;sp|Q03612|YE11B_YEAST;sp|Q12141|YG11B_YEAST;sp|P0C2I3|YD15B_YEAST;sp|Q12273|YO11B_YEAST;sp|Q12414|YP11B_YEAST;sp|Q07793|YD13B_YEAST;sp|P0C2I9|YP12B_YEAST;sp|P47100|YJ12B_YEAST;sp|Q03855|YD11B_YEAST;sp|Q04711|YM11B_YEAST;sp|Q04670|YM14B_YEAST;sp|Q12269|YG12B_YEAST;sp|P0C2I2|YD14B_YEAST;sp|P0C2J0|YP13B_YEAST;sp|Q92393|YO12B_YEAST;sp|…	no	no	Hall_60-1031_1_B	42.395	1.2223	1.2012
GGGQIIPTMR	Unmodified	sp|P32324|EF2_YEAST	yes	yes	Hall_40-1031_1_B	60.91	1.6057	1.2008
ILENISDDDYDDDDDGNKK	Phospho (STY)	sp|P43573|BUD27_YEAST	yes	yes	Hall_40-1031_1_B	129.84	1.2568	1.2007
QSTNFTHSTGSFLQSAPVELTTVSGYQEFLKK	2 Phospho (STY)	sp|O43137|YB085_YEAST	yes	yes	Hall_20-1031_1_B	48.931	1.2211	1.2003
TDDSDSDMDIGIKDLYEEGDADKDVDSR	2 Phospho (STY)	sp|Q06344|ESF1_YEAST	yes	yes	Hall_60-1031_1_B	51.857	1.2076	1.2003
IEDVTPVPSDSTRK	Unmodified	sp|P06367|RS14A_YEAST;sp|P39516|RS14B_YEAST	yes	no	Hall_60-1031_1_B	60.401	1.5184	1.2003
AASVSPSTKPLNTEPESSSVQPTVSSESSTTK	2 Phospho (STY)	sp|P14922|CYC8_YEAST	yes	yes	Hall_20-1031_1_B	95.111	1.2716	1.1999
VATTGEWDKLTQDK	Unmodified	sp|P06169|PDC1_YEAST	yes	yes	Hall_40-1031_1_B	113.72	1.2765	1.1998
KELGDAYVSSDEEF	2 Phospho (STY)	sp|P16521|EF3A_YEAST	yes	yes	Hall_60-1031_1_B	77.192	1.3701	1.1996
ELAAVSSDEDNEDHDIAR	2 Phospho (STY)	sp|Q04500|UTP14_YEAST	yes	yes	Hall_60-1031_1_B	178	1.6207	1.1994
SQSLTSSVANNAPQSVRDDVELPETLEER	3 Phospho (STY)	sp|P34216|EDE1_YEAST	yes	yes	Hall_60-1031_1_B	51.868	1.641	1.199
EVLSSPVLSPNVQK	2 Phospho (STY)	sp|P36117|ALY1_YEAST	yes	yes	Hall_20-1031_1_B	100.11	1.3949	1.1989
LIEAEKEGGSESDSEEDATAEK	3 Phospho (STY)	sp|P38712|RRP3_YEAST	yes	yes	Hall_20-1031_1_B	104.18	1.2742	1.1988
ETYDSNESDDDVTPSTK	2 Phospho (STY)	sp|P32499|NUP2_YEAST	yes	yes	Hall_20-1031_1_B	247.61	1.4027	1.1985
GYWGTNLGQPHSLATK	Unmodified	sp|P25443|RS2_YEAST	yes	yes	Hall_60-1031_1_B	96.993	1.5003	1.1984
GTPKPVDTDDEED	Phospho (STY)	sp|Q08972|NEW1_YEAST	yes	yes	Hall_40-1031_1_B	157.33	1.5369	1.1983
SFSHSITTNTPNVK	Phospho (STY)	sp|P34219|TOD6_YEAST	yes	yes	Hall_20-1031_1_B	93.424	1.4037	1.1981
SLGVSPDSLEHTFSGFSQGSSIEDDQDAISNQEKK	3 Phospho (STY)	sp|Q05050|EIS1_YEAST	yes	yes	Hall_20-1031_1_B	44.292	1.2079	1.197
SSSISTSLNER	Phospho (STY)	sp|Q12276|HER1_YEAST	yes	yes	Hall_40-1031_1_B	102.66	1.6717	1.1969
SYSPNAYEIQPDYSEYRR	2 Phospho (STY)	sp|P43587|YPI1_YEAST	yes	yes	Hall_20-1031_1_B	104.63	1.5158	1.1967
ASGTVVVADTGDFGSIAK	Unmodified	sp|P15019|TAL1_YEAST	yes	yes	Hall_20-1031_1_B	113.65	1.3957	1.1966
EASAAYESFKK	Unmodified	sp|P04147|PABP_YEAST	yes	yes	Hall_20-1031_1_B	16.777	1.229	1.1963
LRVDEVQGK	Unmodified	sp|P23248|RS3A2_YEAST;sp|P33442|RS3A1_YEAST	no	no	Hall_20-1031_1_B	67.334	1.3777	1.1963
RLESEQEQDQDEIASDSDMEDIDSDLENNSK	3 Phospho (STY)	sp|P36080|RRP14_YEAST	yes	yes	Hall_20-1031_1_B	65.048	1.4289	1.1961
TAEQIAAER	Unmodified	sp|Q12213|RL7B_YEAST	yes	yes	Hall_20-1031_1_B	57.859	1.5945	1.196
YNNIINAGLNSPSLTPSFAHLSR	2 Phospho (STY)	sp|Q02805|ROD1_YEAST	yes	yes	Hall_40-1031_1_B	40.254	1.655	1.1958
IFDGSGRPIDNGPK	Unmodified	sp|P16140|VATB_YEAST	yes	yes	Hall_20-1031_1_B	40.066	1.4086	1.195
VTDGVMVAR	Unmodified	sp|P00549|KPYK1_YEAST	yes	yes	Hall_40-1031_1_B	95.352	1.7321	1.195
[truncated: 5,088 more rows]

## Sheet: Sheet 2
Peptide identification and quantification data summary from RTS1-ABD experiment. Peptides identified with PEP <.05 and quantified in a minimum of 2 of 3 trials; the average Log2(H/L) ratio is shown, and additional information can be found within PXD044337. Peptides from eisosome-associated proteins highlighted green; Data sorted by Log2(H/L) ratio. column A: 0= unphosphorylated peptide; For H/L r…
Phosphorylation sites	Unique (Groups)	Unique (Proteins)	Percursor Ion Charge	m/z	PEP	Score	-Log10 T-test p-value	Log2(H/L Ratio)	Localization probability	Sequence	Uniprot ID	Common name
1	yes	yes	3	612.293	6.457e-209	179.14	1.80548	3.52894	KLIGMT(0.448)S(0.548)EEY(0.003)LTQNK	KLIGMTSEEYLTQNK	Q05050	EIS1
2	yes	yes	3	1008.77	7.2842e-92	121.47	1.24009	3.49586	SHIT(0.002)LGS(0.999)S(0.999)ILDGLDDEDDEHNQVLNK	SHITLGSSILDGLDDEDDEHNQVLNK	Q06810	OPY2
1	yes	yes	3	569.595	0	236.92	1.55278	3.01817	LIGMT(0.135)S(0.864)EEY(0.001)LTQNK	LIGMTSEEYLTQNK	Q05050	EIS1
1	yes	yes	2	531.219	0.0016147	64.04	1.27184	2.93784	IS(0.999)Y(0.001)DEAQR	ISYDEAQR	Q04279	SEG1
1	yes	yes	2	526.218	0.01041	53.756	2.71945	2.91605	YTMLS(0.5)NS(0.5)R	YTMLSNSR	P34250	SEG2
2	yes	yes	3	699.636	0.00047785	41.904	0.516833	2.90809	AS(0.004)EALKPDS(0.964)QKS(0.916)Y(0.117)AEQGK	ASEALKPDSQKSYAEQGK	P22943	HSP12
2	yes	yes	4	708.592	1.467e-43	96.46	2.36745	2.90231	QLEVDS(0.996)LINERKS(0.996)ELNAT(0.007)EIELK	QLEVDSLINERKSELNATEIELK	Q05050	EIS1
3	yes	yes	4	765.103	6.2799e-38	77.766	2.79618	2.53687	KS(0.667)S(0.667)S(0.667)FAHLQAPS(0.994)PIPDPLQVS(0.004)KPETR	KSSSFAHLQAPSPIPDPLQVSKPETR	Q12329	HSP42
1	yes	yes	2	715.296	4.3162e-10	102.28	2.62005	2.48355	NS(0.499)S(0.499)NPADT(0.001)T(0.001)DLSK	NSSNPADTTDLSK	P43597	YFI6
1	yes	yes	2	511.221	0.029947	51.346	1.60232	2.46019	T(0.604)S(0.382)NT(0.013)Y(0.001)LSR	TSNTYLSR	Q04279	SEG1
2	yes	yes	2	644.248	1.8887e-05	88.552	3.29322	2.44394	S(0.5)NS(0.5)AHS(1)ALNAR	SNSAHSALNAR	Q04279	SEG1
1	yes	yes	3	528.274	5.8504e-05	78.95	1.33544	2.42845	KS(0.964)ELNAT(0.036)EIELKK	KSELNATEIELKK	Q05050	EIS1
1	yes	yes	2	681.301	1.9102e-33	125.61	2.48264	2.34561	T(0.002)S(0.569)S(0.425)LGNT(0.002)S(0.001)S(0.001)T(0.001)QAK	TSSLGNTSSTQAK	Q04279	SEG1
2	yes	yes	4	745.111	2.0488e-68	107.36	2.75592	2.3386	KS(0.667)S(0.667)S(0.667)FAHLQAPSPIPDPLQVSKPETR	KSSSFAHLQAPSPIPDPLQVSKPETR	Q12329	HSP42
1	yes	yes	4	827.632	9.2063e-21	55.492	3.1746	2.28216	S(0.053)AS(0.745)T(0.202)MAAPVHPQQQQQPNAYSHPPAAGAQTR	SASTMAAPVHPQQQQQPNAYSHPPAAGAQTR	Q03667	MIX17
1	yes	yes	3	789.373	1.6256e-43	87.439	1.25819	2.24428	RT(0.5)T(0.5)APEMEQADPTAVAAAASIGK	RTTAPEMEQADPTAVAAAASIGK	Q04279	SEG1
1	yes	yes	2	656.331	2.772e-05	82.543	2.75985	2.2301	QIGS(0.587)S(0.357)T(0.048)S(0.007)IPT(0.001)LK	QIGSSTSIPTLK	Q02875	SYH1
1	yes	yes	3	545.922	0.0022218	41.412	2.60741	2.11279	SKIPQYNQS(0.024)FT(0.488)S(0.488)R	SKIPQYNQSFTSR	P34250	SEG2
1	yes	yes	3	462.569	0.0001334	68.257	2.09448	2.10734	RHS(1)AIPLGTPEK	RHSAIPLGTPEK	Q04279	SEG1
1	yes	yes	3	518.562	5.2294e-05	67.997	3.27583	2.09161	NNS(0.25)T(0.25)S(0.25)T(0.25)IT(0.001)QHSQR	NNSTSTITQHSQR	Q02100	SKO1
1	yes	yes	2	727.861	5.5776e-09	98.592	2.29252	1.99302	KS(0.999)ELNAT(0.001)EIELK	KSELNATEIELK	Q05050	EIS1
1	yes	yes	2	653.29	2.718e-154	169.23	1.63599	1.95273	AS(0.003)S(0.218)S(0.69)T(0.075)S(0.015)NLPSFK	ASSSTSNLPSFK	P36152	DRE2
1	yes	yes	2	555.734	1.2613e-11	109.66	1.77687	1.91439	S(0.806)Y(0.001)S(0.193)VGYQAR	SYSVGYQAR	P20485	KICH
2	yes	yes	3	726.947	1.0079e-139	155.79	4.814	1.86949	GES(0.999)Y(0.003)QS(0.998)AEQEIDHTAPEK	GESYQSAEQEIDHTAPEK	Q06146	YL257
1	yes	yes	2	586.778	1.3353e-07	104.59	2.09289	1.86902	RNS(0.992)VMAS(0.004)LS(0.004)K	RNSVMASLSK	Q04279	SEG1
1	yes	yes	2	717.337	1.7399e-13	104.41	2.24021	1.79999	KAS(0.329)S(0.329)S(0.329)T(0.01)S(0.004)NLPSFK	KASSSTSNLPSFK	P36152	DRE2
1	yes	yes	2	934.378	0	242.26	2.58751	1.75634	TMT(0.015)S(0.985)FESGMDQESLPK	TMTSFESGMDQESLPK	P40563	AIM21
1	yes	yes	2	577.777	0.00023314	84.507	2.68829	1.74768	RPQS(1)VGQFR	RPQSVGQFR	Q04279	SEG1
1	yes	yes	2	573.271	2.9988e-07	81.017	1.80162	1.7435	QKS(0.111)S(0.889)AEFLR	QKSSAEFLR	Q06146	YL257
1	yes	yes	2	445.194	4.4361e-06	88.734	2.5548	1.69169	S(0.993)S(0.007)AEFLR	SSAEFLR	Q06146	YL257
1	yes	yes	2	543.718	0.0016147	64.04	0.926184	1.66544	EQS(1)EMNLR	EQSEMNLR	P38814	SBE22
1	yes	yes	3	543.594	1.6356e-06	78.244	2.67035	1.66292	AKPPT(0.001)T(0.001)S(0.005)T(0.239)S(0.754)LDFQR	AKPPTTSTSLDFQR	Q07872	ENT4
1	yes	yes	4	736.836	1.0559e-68	105.84	1.59887	1.63953	S(0.004)HIT(0.017)LGS(0.49)S(0.49)ILDGLDDEDDEHNQVLNK	SHITLGSSILDGLDDEDDEHNQVLNK	Q06810	OPY2
1	yes	yes	4	1223.08	9.219e-115	92.732	1.42797	1.63374	AQTVVQNNT(0.009)NNS(0.221)FS(0.221)Y(0.21)DNNNGQAT(0.221)LQQQQPQQPPPLT(0.029)HS(0.029)S(0.029)S(0.029)GLKK	AQTVVQNNTNNSFSYDNNNGQATLQQQQPQQPPPLTHSSSGLKK	P34216	EDE1
1	yes	yes	3	884.746	1.8419e-85	104.33	0.737636	1.59422	ESVVS(0.038)T(0.26)VS(0.221)T(0.26)IS(0.221)QLQDDTEPIHMR	ESVVSTVSTISQLQDDTEPIHMR	P21192	ACE2
1	yes	yes	3	486.589	0.0017454	53.252	0.895675	1.56897	KKQT(0.88)S(0.12)AFIEGLR	KKQTSAFIEGLR	P39969	BOI2
0	yes	yes	2	696.346	2.7586e-05	86.624	0.56427	1.56623	#N/A	LSWSIDDEWLK	P27476	NSR1
1	yes	yes	2	451.205	0.0066023	59.426	1.28308	1.54425	AS(0.001)NT(0.113)S(0.711)IT(0.175)K	ASNTSITK	P47035	NET1
3	yes	yes	3	982.375	4.9602e-09	49.479	0.784618	1.53828	S(1)AAQS(0.997)QLPNT(0.026)FDKDNEGMDADHS(0.977)VK	SAAQSQLPNTFDKDNEGMDADHSVK	P36169	SKG1
1	yes	yes	3	700.292	0	325.79	3.57303	1.49471	GES(0.826)Y(0.146)QS(0.028)AEQEIDHTAPEK	GESYQSAEQEIDHTAPEK	Q06146	YL257
1	yes	yes	3	663.626	0.00022919	49.463	1.39344	1.48552	DKS(0.993)KGNDAFS(0.006)DLFSYSK	DKSKGNDAFSDLFSYSK	Q03769	ENT5
2	yes	yes	2	743.821	0.0032731	41.092	1.7307	1.48093	KFS(0.998)VS(0.486)S(0.43)NLT(0.064)S(0.011)T(0.01)R	KFSVSSNLTSTR	Q08236	AVO1
1	yes	yes	3	521.582	4.577e-05	65.477	1.41282	1.46254	RNS(0.748)T(0.252)QEVGEPIPR	RNSTQEVGEPIPR	Q12192	RFM1
1	yes	yes	2	745.363	6.2597e-06	83.769	1.62258	1.4391	S(0.999)EAS(0.001)IYTLPTSLK	SEASIYTLPTSLK	P38590	MSG5
1	yes	yes	3	794.637	2.1612e-23	79.568	2.83453	1.43881	QNS(0.333)S(0.333)S(0.333)DINQNDDSSSMNATMR	QNSSSDINQNDDSSSMNATMR	Q05166	NUP59
1	yes	yes	3	512.584	0.00084629	47.548	0.797345	1.43226	RIS(1)DVEVPHFTR	RISDVEVPHFTR	P25389	KCC4
2	yes	yes	2	800.295	0.00017428	61.375	1.58313	1.39945	NNGS(0.707)NT(0.707)S(0.586)NNINYK	NNGSNTSNNINYK	Q08157	YOL19
1	yes	yes	2	760.817	0.00045652	61.375	2.84138	1.39227	LSS(0.002)S(0.016)LS(0.982)ANDEDFR	LSSSLSANDEDFR	Q04922	MFB1
1	yes	yes	2	1294.48	1.0393e-42	104.89	1.72618	1.36838	EENAEEDDES(0.269)EWS(0.731)DDEPEVVR	EENAEEDDESEWSDDEPEVVR	P38788	SSZ1
1	yes	yes	2	593.761	2.3439e-26	79.693	1.25796	1.34769	DT(0.153)AS(0.844)LAT(0.003)NWK	DTASLATNWK	P33749	MSN4
2	yes	yes	3	489.225	0.00046369	58.159	2.38702	1.34364	RHS(1)AIPLGT(1)PEK	RHSAIPLGTPEK	Q04279	SEG1
2	yes	yes	3	1033.46	4.0384e-92	120.98	1.70558	1.34348	KNS(0.224)S(0.287)GT(0.489)VGPLCFQELNEGFNDS(0.007)LIS(0.993)PK	KNSSGTVGPLCFQELNEGFNDSLISPK	P08153	SWI5
1	yes	yes	4	607.292	1.2007e-23	78.837	0.694374	1.34175	GVGS(0.002)S(0.004)T(0.004)EVVHNS(0.991)VENEKLHPAR	GVGSSTEVVHNSVENEKLHPAR	P24869	CG22
1	yes	yes	2	737.336	0.00016623	80.96	0.680452	1.33521	QKES(0.998)EGCIT(0.001)T(0.001)LK	QKESEGCITTLK	Q12494	KCS1
1	yes	yes	2	698.329	4.8459e-05	95.018	1.78233	1.29004	QLEVDS(1)LINER	QLEVDSLINER	Q05050	EIS1
1	yes	yes	2	586.266	8.6691e-05	98.156	1.83079	1.2783	KLS(0.982)S(0.017)PDTESK	KLSSPDTESK	P40563	AIM21
2	yes	yes	2	743.786	0.0011558	48.704	1.03826	1.25895	T(0.017)T(0.118)S(0.864)VGS(0.464)LS(0.464)S(0.064)MS(0.009)NR	TTSVGSLSSMSNR	P33306	BCK2
2	yes	yes	3	716.287	2.8213e-07	58.09	1.01561	1.25469	AKT(0.37)MT(0.37)S(0.37)FES(0.889)GMDQESLPK	AKTMTSFESGMDQESLPK	P40563	AIM21
1	yes	yes	3	688.63	1.6375e-38	112.64	2.66146	1.2487	AKT(0.31)T(0.31)S(0.31)Y(0.066)FT(0.003)S(0.001)SSSNNTTMR	AKTTSYFTSSSSNNTTMR	P23493	MBR1
1	yes	yes	3	795.031	8.4363e-57	115.39	1.87686	1.2433	S(0.326)T(0.326)S(0.326)NLS(0.021)S(0.001)PSPVVLSNNEQESAR	STSNLSSPSPVVLSNNEQESAR	P47166	SGM1
0	yes	yes	3	605.31	5.8478e-24	112.5	0.52717	1.22964	#N/A	QQFDTIMNYIDIGKK	P54115	ALDH6
1	yes	yes	2	818.919	5.4201e-154	167.71	1.92216	1.22902	LKQLEVDS(1)LINER	LKQLEVDSLINER	Q05050	EIS1
1	yes	yes	3	849.711	1.864e-13	58.904	0.338412	1.22799	S(0.816)PNS(0.153)NLAGHQS(0.031)MADNPAELSDALK	SPNSNLAGHQSMADNPAELSDALK	P53104	ATG1
2	yes	yes	3	668.318	2.3723e-06	59.469	2.92569	1.22283	S(0.623)RS(0.708)S(0.669)AIAIPTHLYGLEK	SRSSAIAIPTHLYGLEK	P23493	MBR1
1	yes	yes	2	549.734	6.4704e-26	122.51	1.48455	1.21959	S(0.001)NES(0.999)HLGFK	SNESHLGFK	Q04279	SEG1
0	yes	yes	4	516.749	0.016737	15.984	0.555532	1.20648	#N/A	AQLDVSNDKDKGSETDVDK	P50109	PSP2
1	yes	yes	2	552.74	0.023576	41.54	1.36316	1.19967	NS(0.834)NT(0.163)FNS(0.003)LK	NSNTFNSLK	P25579	LRE1
1	yes	yes	4	1115.33	1.546e-101	90.349	1.53413	1.19602	KS(0.488)S(0.488)NIS(0.019)LPS(0.001)VS(0.001)APPLPS(0.001)AS(0.001)LPT(0.001)HVS(0.001)NPPQAPPPPPTPTIGLDSK	KSSNISLPSVSAPPLPSASLPTHVSNPPQAPPPPPTPTIGLDSK	P37370	VRP1
1	yes	yes	2	867.911	0.0011053	70.332	0.387105	1.186	LFNKWS(1)FEEVEVK	LFNKWSFEEVEVK	P26783	RS5
1	yes	yes	3	431.212	0.00055145	60.628	2.31867	1.17448	RHS(0.973)LMT(0.027)IPEK	RHSLMTIPEK	P40095	YEY8
2	yes	yes	2	810.788	4.688e-23	111.83	2.66242	1.16303	SS(0.001)IS(0.998)NT(0.061)S(0.939)DHDGANR	SSISNTSDHDGANR	Q03559	YM8V
1	yes	yes	2	798.847	1.1088e-14	102.73	1.67273	1.16093	S(0.001)ES(0.999)APPDLEVMVDK	SESAPPDLEVMVDK	P25579	LRE1
2	yes	yes	3	620.273	0.00011883	56.407	1.07027	1.15615	S(1)RS(1)FIHHPANEYLK	SRSFIHHPANEYLK	Q12753	HAA1
1	yes	yes	4	918.919	9.6274e-12	42.015	0.877292	1.15276	EANEKLETDLEKVENVS(0.001)PHFNET(0.232)AS(0.733)MMS(0.024)GVT(0.01)R	EANEKLETDLEKVENVSPHFNETASMMSGVTR	P34237	CASP
1	yes	yes	3	743.296	1.1178e-05	55.589	0.505264	1.14277	LY(0.809)Y(0.133)CS(0.017)QDS(0.021)S(0.021)NEDIAPEEK	LYYCSQDSSNEDIAPEEK	P40095	YEY8
1	yes	yes	3	812.051	1.6502e-10	58.722	0.503832	1.14082	NEQAS(0.508)S(0.411)VY(0.045)S(0.018)T(0.018)QLLADIISEASK	NEQASSVYSTQLLADIISEASK	P16861	PFKA1
1	yes	yes	2	679.331	0	237.07	0.886306	1.13533	T(0.196)IS(0.804)GLNMTALTR	TISGLNMTALTR	Q08921	TCO89
2	yes	yes	3	679.928	4.6905e-78	135.27	1.92059	1.13314	ANS(0.001)NEDGES(0.999)VS(0.221)S(0.779)IQESPK	ANSNEDGESVSSIQESPK	P34216	EDE1
2	yes	yes	3	565.229	0.00012431	56.017	1.02586	1.13241	IAS(1)PIQHEHDS(0.166)GS(0.834)R	IASPIQHEHDSGSR	P38427	TSL1
1	yes	yes	3	460.858	0.0008547	53.754	0.921795	1.12534	TYTNHS(0.02)S(0.134)S(0.713)FT(0.134)R	TYTNHSSSFTR	P39955	SAP1
1	yes	yes	2	644.314	5.5896e-07	103.88	2.63907	1.12063	NRS(0.121)S(0.855)S(0.024)ILFQR	NRSSSILFQR	P32047	MLF3
0	yes	yes	3	630.998	0.00059001	46.408	0.280591	1.12062	#N/A	NLEDDSLLSYPIKLDR	P32496	RPN12
2	yes	yes	3	795.01	1.1323e-124	123.62	0.799655	1.11539	S(0.293)T(0.332)T(0.375)PNGVNQFLNMNQT(0.005)T(0.017)IS(0.978)R	STTPNGVNQFLNMNQTTISR	Q03833	GIS1
1	yes	yes	2	685.327	0.045274	42.095	1.51346	1.10904	KKQES(0.792)IS(0.208)DAQR	KKQESISDAQR	P33306	BCK2
1	yes	yes	2	497.74	1.0506e-17	117.7	2.0268	1.10474	S(0.001)NT(0.999)PLLGGR	SNTPLLGGR	P32909	SMY2
1	yes	yes	3	644.961	8.2505e-06	61.097	1.59104	1.09554	NIVQY(0.5)PS(0.5)VVADDHHMK	NIVQYPSVVADDHHMK	P38623	RCK2
1	yes	yes	2	760.318	0.00038456	62.14	1.96392	1.09128	LNAQMT(0.05)MS(0.05)DS(0.373)VS(0.528)R	LNAQMTMSDSVSR	Q04279	SEG1
1	yes	yes	2	628.291	0.0088938	43.991	2.05976	1.09102	KLS(0.966)S(0.026)S(0.007)MPNS(0.001)PK	KLSSSMPNSPK	Q07533	CYK3
0	yes	yes	2	551.28	0.0047799	55.549	2.37087	1.08946	#N/A	NEDQVGQAIK	P14065	GCY1
1	yes	yes	2	686.331	4.7093e-255	193.23	1.16315	1.08866	GPS(0.009)S(0.991)ITDFLNLK	GPSSITDFLNLK	P36041	EAP1
2	yes	yes	3	802.359	1.7247e-06	49.199	2.65403	1.07954	T(0.325)NS(0.325)AT(0.347)LPS(0.002)S(0.002)ES(0.002)S(0.002)PAS(0.113)PDLKLS(0.883)R	TNSATLPSSESSPASPDLKLSR	P32047	MLF3
2	yes	yes	2	661.773	0.00040217	61.409	0.467811	1.07614	NAS(0.787)T(0.228)GS(0.983)LQAS(0.002)VK	NASTGSLQASVK	P36166	PXL1
1	yes	yes	2	697.315	7.6944e-39	130.01	3.06439	1.07326	SQAYS(1)CPFILK	SQAYSCPFILK	P32047	MLF3
0	yes	yes	2	447.187	0.01654	47.849	0.517516	1.06912	#N/A	DEMDDLR	P16547	OM45
1	yes	yes	3	548.24	2.3846e-06	66.12	0.694806	1.06838	GRNS(0.5)S(0.5)NPADTTDLSK	GRNSSNPADTTDLSK	P43597	YFI6
2	yes	yes	3	577.581	6.1076e-06	81.311	1.62747	1.06455	RNS(0.791)NT(0.234)INS(0.975)IFNYK	RNSNTINSIFNYK	P25579	LRE1
2	yes	yes	3	622.246	7.2636e-06	56.959	1.66756	1.05195	S(0.664)GS(0.664)NIS(0.664)QGQS(0.006)S(0.001)TGHTTR	SGSNISQGQSSTGHTTR	P53297	PBP1
1	yes	yes	3	863.062	2.1658e-44	95.666	1.60628	1.05134	TVAADQS(0.012)AT(0.108)APS(0.383)S(0.383)PT(0.108)MNS(0.003)S(0.001)VTTINR	TVAADQSATAPSSPTMNSSVTTINR	P48361	ASK10
1	yes	yes	3	473.221	0.00029445	63.76	1.72947	1.04087	S(0.999)QIDT(0.001)DYALRR	SQIDTDYALRR	Q08981	ACM1
1	yes	yes	3	775.704	7.8231e-35	95.212	4.68276	1.03942	TNSATLPSSESSPAS(0.006)PDLKLS(0.994)R	TNSATLPSSESSPASPDLKLSR	P32047	MLF3
1	yes	yes	2	544.228	4.4839e-144	169.58	1.7902	1.03862	GMS(1)QEIQSK	GMSQEIQSK	P36139	PET10
1	yes	yes	2	1310.16	3.3903e-50	99.021	1.53714	1.03689	TTIDIDT(0.003)S(0.003)VPIIS(0.213)S(0.213)Y(0.013)T(0.213)T(0.144)PT(0.144)VS(0.026)LS(0.026)K	TTIDIDTSVPIISSYTTPTVSLSK	P39969	BOI2
1	yes	yes	2	515.758	0.010308	65.5	2.24076	1.02997	S(0.005)KVGS(0.995)IFGR	SKVGSIFGR	P25623	SYP1
1	yes	yes	3	725.649	2.544e-10	70.414	1.55456	1.02029	ALT(0.847)NT(0.153)DNFIEMYHNQQR	ALTNTDNFIEMYHNQQR	Q12236	PKH2
1	yes	yes	2	638.284	2.5319e-97	149.69	1.84292	1.01957	TAIS(1)QDGSAFAK	TAISQDGSAFAK	Q08926	UIP4
2	yes	yes	2	887.395	1.3361e-47	101.05	0.570743	1.01836	S(0.121)T(0.148)S(0.731)AGNS(0.987)IT(0.013)ANAPVVPK	STSAGNSITANAPVVPK	P48361	ASK10
1	yes	yes	3	404.868	0.00082093	52.79	0.901483	1.01673	S(0.5)S(0.5)AAPPPPPRR	SSAAPPPPPRR	P15891	ABP1
2	yes	yes	3	658.324	1.5912e-15	88.168	2.01757	1.01444	S(0.001)MS(0.02)KPS(0.98)PVLLPLKS(0.575)NS(0.425)K	SMSKPSPVLLPLKSNSK	Q12515	PAR32
1	yes	yes	2	703.843	2.0242e-32	123.02	1.88681	1.00655	ANS(0.997)S(0.003)TLIHQLSR	ANSSTLIHQLSR	P32488	ISF1
0	yes	yes	2	714.846	0.004715	40.589	1.09216	1.00616	#N/A	GSIDITTTNSYEK	P19882	HSP60
1	yes	yes	2	1188.47	5.2819e-67	126.09	1.71794	1.00232	S(0.125)QS(0.125)S(0.125)NS(0.125)S(0.125)DS(0.125)S(0.125)Y(0.112)T(0.014)IDGPEANHGR	SQSSNSSDSSYTIDGPEANHGR	P38266	AIM3
3	yes	yes	3	758.617	2.7076e-08	60.472	0.795618	0.996502	RANS(0.994)NEDGES(0.979)VS(0.252)S(0.758)IQES(0.016)PK	RANSNEDGESVSSIQESPK	P34216	EDE1
1	yes	yes	2	562.241	0.0068881	58.37	1.17421	0.9965	RNS(1)FMGFGK	RNSFMGFGK	P39967	UBP9
1	yes	yes	2	456.221	0.00046706	79.474	1.45988	0.993408	INS(0.993)LT(0.007)QR	INSLTQR	Q04279	SEG1
1	yes	yes	2	556.753	1.0212e-60	142.83	1.48864	0.99154	DVES(0.5)S(0.5)VLQR	DVESSVLQR	P53858	BNI4
1	yes	yes	3	615.315	3.7785e-05	56.9	1.16871	0.99014	RKS(0.591)S(0.406)LFLPS(0.001)T(0.001)LNGDTK	RKSSLFLPSTLNGDTK	P35201	CENPC
1	yes	yes	2	621.28	0.003904	59.426	1.45171	0.988594	KQES(0.5)IS(0.5)DAQR	KQESISDAQR	P33306	BCK2
2	yes	yes	3	497.552	5.0656e-05	70.41	1.44548	0.987055	RLS(0.758)T(0.266)S(0.538)S(0.437)AAPPTSR	RLSTSSAAPPTSR	Q05812	MSC3
1	yes	yes	2	775.365	2.749e-55	137.59	1.61436	0.982746	SQAYS(1)CPFILKR	SQAYSCPFILKR	P32047	MLF3
1	yes	yes	3	488.568	1.3712e-115	159.52	1.76819	0.98271	S(0.03)VS(0.485)T(0.485)EDNIHLLR	SVSTEDNIHLLR	Q03758	BUL2
1	yes	yes	2	764.812	1.0251e-09	102.62	1.68247	0.980757	NT(0.001)LS(0.999)DEEDLEQR	NTLSDEEDLEQR	Q03125	NRG1
1	yes	yes	3	1000.08	2.0465e-11	47.807	1.71685	0.976034	NFS(0.916)ANDVS(0.021)S(0.021)S(0.021)PMVS(0.021)EEVNGS(0.001)EMDFNPK	NFSANDVSSSPMVSEEVNGSEMDFNPK	P40450	BNR1
1	yes	yes	2	1107.93	3.6319e-78	136.34	2.85081	0.972864	FADS(0.996)DS(0.004)EDESQFFNQGPSK	FADSDSEDESQFFNQGPSK	Q04279	SEG1
3	yes	yes	3	543.219	0.00013951	65.092	1.9763	0.971038	S(0.425)HS(0.586)LVS(0.989)HAPS(1)IPR	SHSLVSHAPSIPR	Q05812	MSC3
2	yes	yes	4	942.648	3.1894e-68	93.961	1.84435	0.969432	AAS(0.684)PFS(0.154)S(0.163)MKEPFIPQSS(0.001)GVMS(0.01)S(0.008)S(0.008)FWHGDHPES(0.973)R	AASPFSSMKEPFIPQSSGVMSSSFWHGDHPESR	P32909	SMY2
1	yes	yes	2	758.861	0.00042608	55.885	0.529659	0.958928	RLS(0.952)S(0.048)QNVNYDLK	RLSSQNVNYDLK	Q04779	RCO1
1	yes	yes	2	780.371	7.3236e-24	90.412	0.982232	0.949106	S(0.998)S(0.002)LFLPSTLNGDTK	SSLFLPSTLNGDTK	P35201	CENPC
1	yes	yes	2	527.222	0.00033472	85.813	1.76094	0.939707	SAGPPS(0.825)T(0.148)S(0.027)NR	SAGPPSTSNR	P38845	CRP1
1	yes	yes	3	736.306	1.2005e-29	101.75	2.03371	0.934731	RT(0.499)S(0.499)Y(0.002)IDQYSSSDSNFNSR	RTSYIDQYSSSDSNFNSR	P39969	BOI2
2	yes	yes	2	876.384	1.7389e-192	174.78	1.84367	0.933953	TTPLS(0.328)ANS(0.551)T(0.127)GVS(0.439)S(0.368)LT(0.188)R	TTPLSANSTGVSSLTR	P34216	EDE1
1	yes	yes	2	1106.97	1.943e-65	121.27	1.24266	0.930905	S(0.333)S(0.333)T(0.333)PLS(0.002)GAASSSCFQYNNVR	SSTPLSGAASSSCFQYNNVR	P38349	UBX7
1	yes	yes	4	705.086	2.4187e-09	50.099	1.09895	0.929704	LINDVSIPENDS(0.024)S(0.024)IRPHLMAT(0.118)DS(0.835)GR	LINDVSIPENDSSIRPHLMATDSGR	Q12276	HER1
1	yes	yes	3	936.414	2.3234e-44	81.297	2.18218	0.926602	S(0.306)KT(0.306)S(0.306)NS(0.076)FNT(0.003)S(0.001)S(0.001)T(0.001)PTPPPDASSGVMAMK	SKTSNSFNTSSTPTPPPDASSGVMAMK	P53604	MSO1
1	yes	yes	2	840.424	1.5381e-14	98.439	2.29181	0.926217	S(0.908)S(0.092)AIAIPTHLYGLEK	SSAIAIPTHLYGLEK	P23493	MBR1
1	yes	yes	4	1062.49	1.4615e-78	92.101	1.10771	0.916027	AY(0.008)HNFS(0.545)S(0.177)GT(0.232)VPT(0.008)LGNS(0.008)PY(0.007)T(0.008)T(0.008)PQLNQQDGFQQPQAFTPK	AYHNFSSGTVPTLGNSPYTTPQLNQQDGFQQPQAFTPK	P38810	SFB3
1	yes	yes	3	892.396	1.0226e-78	107.45	0.314599	0.903302	AKNS(0.001)LELELS(0.999)DDDEDDVLQQYR	AKNSLELELSDDDEDDVLQQYR	P25588	MRC1
1	yes	yes	3	341.838	0.00095261	60.518	1.04212	0.900678	RDS(0.996)LS(0.004)IPR	RDSLSIPR	P40095	YEY8
1	yes	yes	2	626.286	1.6628e-07	105.4	1.09105	0.898364	VGEGT(0.11)Y(0.89)GVVYK	VGEGTYGVVYK	P00546	CDK1
1	yes	yes	2	799.89	0	330.9	1.22848	0.896987	GLS(1)GTAIFGFLGHNK	GLSGTAIFGFLGHNK	P21192	ACE2
1	yes	yes	2	677.844	0.0070921	64.827	1.43245	0.89634	S(0.013)MS(0.987)LREPLITK	SMSLREPLITK	P34250	SEG2
1	yes	yes	3	631.301	0	205.42	0.439041	0.894818	YFDPIFEDLVT(0.027)LS(0.973)PR	YFDPIFEDLVTLSPR	P16451	ODPX
2	yes	yes	3	589.924	2.7173e-13	94.281	1.2598	0.892602	RKS(0.802)S(0.644)T(0.553)APDEISTSTK	RKSSTAPDEISTSTK	P50942	INP52
1	yes	yes	2	471.239	0.02287	44.203	1.40966	0.891205	TQLS(0.859)AIT(0.14)K	TQLSAITK	P53278	YG3A
1	yes	yes	3	730.025	1.0179e-05	52.483	0.433089	0.888934	LLEYDNIEGMILLS(0.039)ELS(0.961)R	LLEYDNIEGMILLSELSR	P20459	IF2A
1	yes	yes	3	1098.13	3.2092e-75	112.11	1.70983	0.885516	RS(0.5)S(0.5)PFFEGESAILDDDDCNYGYTLDTPK	RSSPFFEGESAILDDDDCNYGYTLDTPK	P53289	RTS3
1	yes	yes	2	472.216	0.00074015	76.1	2.50404	0.885135	SIS(0.061)S(0.469)S(0.469)LNR	SISSSLNR	P33749	MSN4
2	yes	yes	3	908.719	1.3328e-13	61.911	0.731915	0.88394	DLEEVINS(0.011)EET(0.046)EILS(0.944)AIES(0.944)DS(0.055)NK	DLEEVINSEETEILSAIESDSNK	Q12080	NOP53
1	yes	yes	4	891.643	4.7222e-25	58.49	1.28113	0.883057	FNNITVPEMAIDS(0.951)DEEDFVHPS(0.049)IDDHMLPR	FNNITVPEMAIDSDEEDFVHPSIDDHMLPR	Q12128	BAG7
1	yes	yes	2	648.763	2.6302e-06	73.781	1.68774	0.882162	SCS(0.001)LS(0.456)S(0.456)PT(0.072)YS(0.013)K	SCSLSSPTYSK	Q08490	SGO1
1	yes	yes	2	491.721	2.5926e-07	105.52	1.99243	0.880688	T(0.108)S(0.063)S(0.829)LPNQR	TSSLPNQR	Q04279	SEG1
1	yes	yes	3	580.241	4.5001e-07	71.601	0.974505	0.880098	HHS(0.596)GS(0.404)QGFSSNNPFR	HHSGSQGFSSNNPFR	P53739	FPK1
1	yes	yes	2	839.39	0.0011914	48.112	0.854357	0.879385	IDEALPAES(0.134)ELAPS(0.866)R	IDEALPAESELAPSR	P23493	MBR1
1	yes	yes	2	515.754	5.2996e-35	130.66	1.92772	0.877694	FITPFT(1)PK	FITPFTPK	P08153	SWI5
1	yes	yes	2	415.676	0.05174	64.265	2.10318	0.875069	ET(0.003)FT(0.997)PR	ETFTPR	Q03661	ESC1
1	yes	yes	2	612.778	0.010232	65.842	1.53193	0.872504	LMSFFKES(1)R	LMSFFKESR	P36041	EAP1
1	yes	yes	3	904.009	3.2091e-55	104.51	0.245211	0.872211	ADDDVS(1)NNDEEVENGLDHGNSNDR	ADDDVSNNDEEVENGLDHGNSNDR	Q03280	TOM1
1	yes	yes	2	942.374	5.6938e-07	72.819	2.1398	0.872142	MFS(0.001)GEEY(0.006)INCPMT(0.993)PK	MFSGEEYINCPMTPK	P47074	MAD3
1	yes	yes	2	425.744	0.019296	58.981	1.29543	0.871778	S(1)KVIVPK	SKVIVPK	Q05518	PAL1
2	yes	yes	3	950.447	4.6609e-09	59.678	1.16337	0.868645	S(0.327)S(0.344)S(0.362)FAHLQAPS(0.966)PIPDPLQVS(0.001)KPETR	SSSFAHLQAPSPIPDPLQVSKPETR	Q12329	HSP42
1	yes	yes	2	656.82	0.0017659	62.408	1.63051	0.864207	S(0.973)WT(0.027)FGLPSPLK	SWTFGLPSPLK	P34250	SEG2
2	yes	yes	3	1513.43	6.9232e-50	62.792	0.782163	0.862461	KS(0.461)S(0.483)NIS(0.702)LPS(0.077)VS(0.068)APPLPS(0.057)AS(0.054)LPT(0.05)HVS(0.047)NPPQAPPPPPTPTIGLDSK	KSSNISLPSVSAPPLPSASLPTHVSNPPQAPPPPPTPTIGLDSK	P37370	VRP1
1	yes	yes	3	798.697	4.086e-45	109.25	2.34881	0.861988	S(0.981)NNWT(0.019)PGEASDTPPLPPHATPK	SNNWTPGEASDTPPLPPHATPK	P25623	SYP1
1	yes	yes	2	625.742	0.0063035	46.158	0.347285	0.861969	T(0.135)S(0.865)DGNFEAMAK	TSDGNFEAMAK	Q08484	GYP1
1	yes	yes	2	677.315	2.8265e-17	111.12	1.87026	0.86193	AMDNGLS(0.018)LPIS(0.982)R	AMDNGLSLPISR	P23642	VAN1
1	yes	yes	2	532.234	4.026e-124	166.19	1.92384	0.858511	YAAGTFT(1)PR	YAAGTFTPR	P21192	ACE2
0	yes	yes	2	764.317	2.6258e-06	69.716	1.01607	0.855677	#N/A	EDEEDKFDAMGNK	P16521	EF3A
1	yes	yes	2	393.681	1.822e-10	102.71	1.86739	0.851282	S(0.989)FS(0.011)LPR	SFSLPR	P23493	MBR1
1	yes	yes	2	816.357	4.7894e-05	63.894	1.17022	0.850527	S(0.139)NS(0.861)NNVVNIDNAYK	SNSNNVVNIDNAYK	Q08581	SLK19
1	yes	yes	2	705.835	1.2187e-68	141.38	1.09937	0.849596	SAS(0.021)S(0.954)S(0.021)S(0.004)T(0.001)INHVLK	SASSSSTINHVLK	Q06440	CORO
1	yes	yes	3	847.423	2.4128e-230	175.34	0.720485	0.84665	S(0.001)ILFGS(0.999)EGEDIAALGEEIVIGVNK	SILFGSEGEDIAALGEEIVIGVNK	Q07532	IWR1
0	yes	yes	3	354.18	0.0074733	32.523	0.657493	0.845993	#N/A	KNGVDVDDAK	Q03104	MSC1
1	yes	yes	2	558.242	0.00067808	90.05	1.2352	0.844743	AAS(1)EPFNTAK	AASEPFNTAK	P25341	KIN82
2	yes	yes	3	688.24	5.7958e-194	175.39	1.5822	0.843181	ET(0.967)Y(0.306)DS(0.363)NES(0.363)DDDVTPSTK	ETYDSNESDDDVTPSTK	P32499	NUP2
3	yes	yes	4	985.937	5.3832e-55	77.982	1.7633	0.839776	RY(0.092)S(0.764)NT(0.118)T(0.027)INNANGGT(0.062)S(0.062)AGS(0.223)T(0.222)T(0.218)GAALS(0.36)RS(0.356)PS(0.371)NQQY(0.127)LLK	RYSNTTINNANGGTSAGSTTGAALSRSPSNQQYLLK	P40463	VHS2
1	yes	yes	2	1020.93	8.1572e-66	127.5	3.17221	0.838435	SSISNTSDHDGANRAS(1)DVK	SSISNTSDHDGANRASDVK	Q03559	YM8V
1	yes	yes	2	1023.89	2.6785e-82	139.65	0.948356	0.828652	DEEAPS(1)ENEEDELFGEK	DEEAPSENEEDELFGEK	P41895	T2FA
1	yes	yes	4	481.499	1.2085e-10	75.773	1.73533	0.824472	S(0.333)RS(0.333)S(0.333)AIAIPT(0.001)HLYGLEK	SRSSAIAIPTHLYGLEK	P23493	MBR1
1	yes	yes	3	896.366	2.0689e-193	169.36	2.74152	0.823796	SENNDQNDVDEES(1)EEKEIEQVK	SENNDQNDVDEESEEKEIEQVK	Q12191	BUG1
2	yes	yes	2	778.882	1.465e-05	85.457	2.13285	0.822263	S(0.072)MS(0.935)KPS(0.992)PVLLPLK	SMSKPSPVLLPLK	Q12515	PAR32
0	yes	yes	4	535.282	0.0031795	21.667	2.02441	0.82198	#N/A	FGMQESPDLVGVLKPHIDR	Q12443	RTN2
1	yes	yes	3	924.432	5.2195e-78	125.52	1.35119	0.82155	DSEVQT(0.001)VNMT(0.237)T(0.237)S(0.237)PS(0.237)LS(0.051)ALADILNER	DSEVQTVNMTTSPSLSALADILNER	P53858	BNI4
1	yes	yes	2	637.288	0.0099508	58.172	1.43385	0.820904	S(0.314)AT(0.424)RS(0.26)PS(0.002)AFNR	SATRSPSAFNR	P38427	TSL1
1	yes	yes	2	610.233	0.0024069	66.595	1.78411	0.818237	S(0.172)CS(0.824)MT(0.004)AAQQR	SCSMTAAQQR	P33304	AFR1
1	yes	yes	4	757.395	1.4238e-30	62.57	4.22693	0.815293	APPVT(0.014)AAPLPS(0.507)VT(0.479)PVPPAVPVPQANTSNEK	APPVTAAPLPSVTPVPPAVPVPQANTSNEK	P32521	PAN1
1	yes	yes	2	576.264	0.0045394	66.758	1.5081	0.812973	EGT(1)PLENRR	EGTPLENRR	P35197	GCS1
1	yes	yes	3	899.772	1.6203e-50	101.3	1.47563	0.812465	KVS(0.954)ET(0.045)NIT(0.001)NDDLLNATLSSYYKK	KVSETNITNDDLLNATLSSYYKK	P53191	PIB2
2	yes	yes	3	877.086	3.3831e-08	46.404	1.3209	0.812301	T(0.124)IT(0.88)PS(0.955)PPT(0.033)QHQS(0.007)ILPT(0.001)AVDNVPR	TITPSPPTQHQSILPTAVDNVPR	Q07351	STP4
1	yes	yes	2	571.242	6.8502e-14	110.66	0.658696	0.811479	S(0.914)S(0.086)PDAVDSVGK	SSPDAVDSVGK	P53629	ARE2
1	yes	yes	2	489.217	0.010116	54.416	0.742263	0.8107	NIPS(1)AHMK	NIPSAHMK	Q12224	RLM1
1	yes	yes	2	914.94	1.4668e-192	174.62	1.69165	0.801277	IYSSVAT(1)PQALNDELK	IYSSVATPQALNDELK	P33749	MSN4
1	yes	yes	3	457.229	2.2371e-54	132.59	2.26504	0.800802	T(0.333)S(0.333)S(0.333)LIDS(0.001)IGIQR	TSSLIDSIGIQR	P32909	SMY2
0	yes	yes	3	355.849	9.8877e-19	120.15	0.295396	0.793714	#N/A	NLHPDIDNK	P04147	PABP
1	yes	yes	2	759.339	0.00066263	59.185	0.85005	0.79145	QS(1)IPELFSGACTK	QSIPELFSGACTK	P23493	MBR1
1	yes	yes	3	862.406	0	211.62	3.07051	0.79117	ATLNT(0.086)QRLS(0.914)AMIDSLNNEKDDR	ATLNTQRLSAMIDSLNNEKDDR	Q08229	NBA1
1	yes	yes	3	710.318	7.4523e-43	105.16	1.03186	0.790703	S(0.008)S(0.169)T(0.822)PNAES(0.001)QLLSASDKDNGK	SSTPNAESQLLSASDKDNGK	P36041	EAP1
1	yes	yes	3	1002.67	1.0968e-18	65.901	0.943372	0.78946	GMNQS(1)ENDDDENNDEDDDDHGNFER	GMNQSENDDDENNDEDDDDHGNFER	Q12224	RLM1
2	yes	yes	3	1257.86	4.9686e-39	67.353	0.549745	0.788153	SLGVS(0.003)PDS(0.158)LEHT(0.15)FS(0.422)GFS(0.422)QGS(0.422)S(0.422)IEDDQDAISNQEK	SLGVSPDSLEHTFSGFSQGSSIEDDQDAISNQEK	Q05050	EIS1
2	yes	yes	3	582.61	5.6752e-43	84.035	2.21939	0.787885	RPS(0.489)S(0.568)AVS(0.943)LNMALLAR	RPSSAVSLNMALLAR	P32047	MLF3
1	yes	yes	2	513.249	0.020508	44.203	1.70004	0.786241	T(0.003)T(0.004)DS(0.993)LPAIK	TTDSLPAIK	P40021	ZRG8
0	yes	yes	4	329.18	0.0028561	37.681	1.83769	0.785682	#N/A	VFQFAKPPHDK	Q08742	RDL2
1	yes	yes	4	770.848	4.2117e-49	87.803	0.372075	0.785012	GVFQGVHDS(0.999)AEKGKDNAEGQGES(0.001)LADQAR	GVFQGVHDSAEKGKDNAEGQGESLADQAR	P22943	HSP12
0	yes	yes	3	659.637	0.00010609	51.286	0.765271	0.78483	#N/A	DEAIPELVEGQTFDADVE	Q02642	NACB1
1	yes	yes	2	582.24	0.0050088	73.985	0.883884	0.784587	T(0.976)AS(0.024)FGAAESSR	TASFGAAESSR	P50077	CCH1
1	yes	yes	3	665.665	2.4879e-20	90.714	1.27512	0.779567	NVDAVRPS(0.329)S(0.329)LT(0.329)LT(0.013)ADDLK	NVDAVRPSSLTLTADDLK	Q08729	DSE3
1	yes	yes	2	1236.07	1.7384e-193	168.92	1.29739	0.779196	AMS(0.992)LQS(0.008)FPNGNPLMQAPTPHPR	AMSLQSFPNGNPLMQAPTPHPR	P39523	YM11
1	yes	yes	2	821.873	0	210.34	1.06704	0.777961	AT(0.001)S(0.999)LMVLPDNDTASK	ATSLMVLPDNDTASK	Q08217	PSK2
0	yes	yes	3	403.523	0.0015051	67.726	0.543961	0.77188	#N/A	DRDNFDEVAK	P38071	ETR1
1	yes	yes	3	1084.51	1.7096e-162	150.45	1.87678	0.771696	S(0.1)QS(0.796)LT(0.1)S(0.004)S(0.001)VANNAPQSVRDDVELPETLEER	SQSLTSSVANNAPQSVRDDVELPETLEER	P34216	EDE1
1	yes	yes	2	678.305	3.4006e-17	110.29	2.12098	0.770941	GS(0.09)T(0.91)PCLIGDSIR	GSTPCLIGDSIR	Q06146	YL257
1	yes	yes	4	553.513	2.3509e-56	118.16	3.56373	0.769931	S(0.186)AS(0.32)S(0.32)S(0.07)S(0.07)T(0.033)INHVLKEDNSINK	SASSSSTINHVLKEDNSINK	Q06440	CORO
2	yes	yes	3	700.308	1.4805e-10	74.561	0.753406	0.769401	RNT(1)QDS(1)NLPNIPFHASK	RNTQDSNLPNIPFHASK	P38994	MSS4
1	yes	yes	3	528.92	1.8221e-06	75.97	1.01982	0.767662	S(0.333)RT(0.333)PT(0.333)DALMANSIK	SRTPTDALMANSIK	Q04007	SND1
1	yes	yes	3	503.595	0.00019736	62.658	1.76153	0.766335	KMS(0.003)WAAIAT(0.997)PKPK	KMSWAAIATPKPK	P35732	DEF1
1	yes	yes	2	579.747	0.0026515	75.229	1.78715	0.765255	QSLS(0.012)NS(0.225)S(0.763)PMK	QSLSNSSPMK	P38826	ORC6
2	yes	yes	3	927.752	1.7622e-06	41.483	0.64419	0.764842	T(0.002)DAT(0.002)NT(0.005)PILT(0.197)AT(0.217)T(0.229)NT(0.256)T(0.271)ANNS(0.821)LMNLK	TDATNTPILTATTNTTANNSLMNLK	P33749	MSN4
1	yes	yes	2	913.426	8.1341e-46	123.03	1.33954	0.76128	SQS(0.999)LT(0.001)SSVANNAPQSVR	SQSLTSSVANNAPQSVR	P34216	EDE1
2	yes	yes	2	827.319	3.2346e-05	65.092	1.28701	0.759162	S(0.073)AT(0.927)PANS(0.46)S(0.54)NGANFQK	SATPANSSNGANFQK	P35197	GCS1
1	yes	yes	2	938.921	6.8384e-09	74.769	2.22782	0.756581	NS(0.018)S(0.018)T(0.018)S(0.018)S(0.018)RPFS(0.909)VNNPFR	NSSTSSRPFSVNNPFR	Q05518	PAL1
1	yes	yes	2	1136.5	6.8635e-241	179.87	1.99852	0.756025	S(0.25)S(0.25)T(0.25)S(0.25)VQSSATPPSNTSSNPDIK	SSTSVQSSATPPSNTSSNPDIK	P43574	GAT1
1	yes	yes	4	725.119	2.0594e-130	143.06	1.77689	0.752137	KS(0.42)S(0.42)S(0.161)FAHLQAPSPIPDPLQVSKPETR	KSSSFAHLQAPSPIPDPLQVSKPETR	Q12329	HSP42
1	yes	yes	2	1002.4	5.6262e-46	120.24	1.79248	0.751437	EQNSENAEVS(0.97)QS(0.025)GT(0.004)NMAK	EQNSENAEVSQSGTNMAK	P34250	SEG2
1	yes	yes	2	911.341	2.3881e-05	62.89	1.04235	0.750087	NS(0.902)EGS(0.091)S(0.007)PCYNDDQIR	NSEGSSPCYNDDQIR	P48361	ASK10
1	yes	yes	2	636.287	1.0247e-38	131.13	1.58438	0.748934	GNDFAT(0.996)PIT(0.004)QK	GNDFATPITQK	P35201	CENPC
1	yes	yes	3	551.265	0.0020926	40.515	0.804715	0.748595	LKDNQANS(0.992)PDS(0.008)VKR	LKDNQANSPDSVKR	P36075	CUE2
1	yes	yes	2	832.853	0	278.97	2.13298	0.745392	AS(0.004)S(0.996)FTQSSFSNFFK	ASSFTQSSFSNFFK	P39523	YM11
1	yes	yes	3	881.048	4.1907e-34	84.181	2.30563	0.744973	GANPY(0.002)LT(0.066)NT(0.23)S(0.23)S(0.23)DT(0.23)FS(0.012)LDSENVNSK	GANPYLTNTSSDTFSLDSENVNSK	P34250	SEG2
2	yes	yes	2	706.776	1.8592e-67	139.89	1.89597	0.744661	SS(0.005)S(0.991)S(0.004)T(0.66)S(0.339)NLSLNR	SSSSTSNLSLNR	Q12044	RCN2
2	yes	yes	4	681.065	1.0587e-10	54.235	0.847403	0.740799	KIKS(0.399)S(0.399)T(0.399)S(0.399)VQS(0.134)S(0.134)AT(0.134)PPS(0.001)NTSSNPDIK	KIKSSTSVQSSATPPSNTSSNPDIK	P43574	GAT1
1	yes	yes	2	513.19	6.0484e-35	127.4	1.44234	0.740395	SNS(1)YDGFR	SNSYDGFR	Q02866	MUK1
0	yes	yes	4	895.647	0.00076154	19.692	0.275436	0.740092	#N/A	VISLDLNNNEEDDEEFEDAAEKFENAYNFR	P42846	KRI1
2	yes	yes	2	1016.9	4.8784e-27	109.42	1.7568	0.738042	S(0.999)GEY(0.001)HLHPPGYT(0.047)T(0.229)NGS(0.723)R	SGEYHLHPPGYTTNGSR	Q05812	MSC3
1	yes	yes	4	911.955	3.2796e-76	99.846	0.971109	0.738042	LINDVSIPENDS(0.038)S(0.038)IRPHLMAT(0.031)DS(0.803)GRIIDVT(0.045)T(0.045)GK	LINDVSIPENDSSIRPHLMATDSGRIIDVTTGK	Q12276	HER1
1	yes	yes	4	950.205	1.8256e-236	166.1	1.51614	0.73785	KT(0.442)S(0.442)NS(0.11)NLNS(0.007)HLASTPTTSTNQTTSNSFVLQNPPTK	KTSNSNLNSHLASTPTTSTNQTTSNSFVLQNPPTK	P40021	ZRG8
1	yes	yes	2	724.316	6.5455e-08	95.401	0.815632	0.734653	FFS(1)PSSNIPTDR	FFSPSSNIPTDR	P38427	TSL1
1	yes	yes	2	995.48	7.4853e-10	72.417	1.58973	0.734201	ES(0.514)LES(0.486)HLNDDVIILANK	ESLESHLNDDVIILANK	Q05050	EIS1
0	yes	yes	4	830.655	0.0054663	14.483	1.42924	0.734001	#N/A	AVLDKLPSTSQPNVYPMDESLIGSDAESNNK	P38858	SOL3
1	yes	yes	2	883.833	4.2129e-19	96.135	1.33839	0.732378	LS(0.566)S(0.434)FEYGGYGEYGNGS	LSSFEYGGYGEYGNGS	P32607	RTG1
1	yes	yes	3	831.038	2.911e-46	97.974	1.7312	0.731707	T(0.321)PS(0.321)PS(0.061)S(0.061)S(0.061)ALNS(0.042)S(0.042)NT(0.042)S(0.048)NAWTTVSSK	TPSPSSSALNSSNTSNAWTTVSSK	Q02875	SYH1
1	yes	yes	3	737.018	2.1945e-132	152.04	1.64738	0.731299	AS(0.333)KS(0.333)NS(0.335)LITSTDPVEDHISK	ASKSNSLITSTDPVEDHISK	Q06146	YL257
1	yes	yes	2	545.229	1.7445e-36	131.82	1.42721	0.730879	GLYS(0.998)PES(0.002)EK	GLYSPESEK	P28003	FUN19
1	yes	yes	3	514.264	5.7454e-18	107.34	1.14535	0.7279	S(0.101)FT(0.895)PS(0.002)KS(0.002)PAPVSKK	SFTPSKSPAPVSKK	P15891	ABP1
1	yes	yes	2	576.232	0.0084119	54.608	0.739132	0.725497	S(0.006)FS(0.994)DGHFFK	SFSDGHFFK	Q06681	YSP2
1	yes	yes	3	512.573	0.00049887	55.724	2.48983	0.725213	S(1)FIHHPANEYLK	SFIHHPANEYLK	Q12753	HAA1
1	yes	yes	2	811.821	0.0017573	52.928	1.1803	0.724821	NNS(1)QGNAQYYNNR	NNSQGNAQYYNNR	P39936	IF4F2
1	yes	yes	3	691.29	1.0294e-76	130.49	0.525716	0.71942	ADS(1)GDTSSIHSSANNTKGDK	ADSGDTSSIHSSANNTKGDK	Q06385	VPS74
2	yes	yes	3	731.961	1.6644e-16	79.445	1.46605	0.71799	RANS(0.002)NEDGES(0.976)VS(0.672)S(0.35)IQESPK	RANSNEDGESVSSIQESPK	P34216	EDE1
1	yes	yes	3	711.344	3.7711e-125	126.48	0.597404	0.717399	DLLS(0.492)KS(0.492)PS(0.015)EWQDIIHQR	DLLSKSPSEWQDIIHQR	P33308	MED9
1	yes	yes	2	795.851	2.1754e-05	84.289	1.46623	0.714689	GVERPS(0.499)T(0.499)PFS(0.003)DYR	GVERPSTPFSDYR	P32578	SIP1
1	yes	yes	2	529.227	2.2779e-06	80.688	0.423938	0.714676	IMS(1)PECLK	IMSPECLK	Q03898	FIN1
0	yes	yes	3	621.965	0.043856	15.942	1.56129	0.713592	#N/A	EATETSSAVQTKEPEEK	Q05050	EIS1
1	yes	yes	2	812.901	5.7683e-05	67.275	0.71977	0.710726	EVPT(0.001)LS(0.006)QLNT(0.331)T(0.331)VS(0.331)R	EVPTLSQLNTTVSR	P39969	BOI2
1	yes	yes	4	807.378	2.418e-19	59.661	0.773722	0.71001	YQNHNVGQNVEPS(0.333)S(0.333)VLS(0.333)PQHQISNGLDGK	YQNHNVGQNVEPSSVLSPQHQISNGLDGK	P40021	ZRG8
3	yes	yes	4	906.645	1.521e-46	80.139	1.69354	0.707953	GGAGNIIS(0.593)PKS(0.593)S(0.907)RNT(0.907)INHNLNDDDEDKFNLK	GGAGNIISPKSSRNTINHNLNDDDEDKFNLK	Q12515	PAR32
1	yes	yes	4	747.889	6.1799e-83	119.18	1.83984	0.705292	LQTVS(0.003)QQIQPPLNVS(0.498)T(0.498)PPPGIFGPQHK	LQTVSQQIQPPLNVSTPPPGIFGPQHK	P34909	NOT4
1	yes	yes	2	594.768	0.01344	63.966	1.43153	0.699036	ES(0.001)T(0.001)GFKPGS(0.997)AK	ESTGFKPGSAK	P00045	CYC7
1	yes	yes	2	877.424	1.5957e-29	111.64	1.17345	0.698808	VDFSAPPLVPT(0.219)NS(0.539)T(0.121)T(0.121)K	VDFSAPPLVPTNSTTK	Q06677	SWA2
1	yes	yes	2	989.962	0	302.34	0.875956	0.697949	GQT(0.964)T(0.036)VSANVLNIEDFYK	GQTTVSANVLNIEDFYK	P23900	FPS1
1	yes	yes	4	696.05	2.7625e-35	86.304	1.6022	0.696455	EPFIPQSSGVMS(0.002)S(0.002)S(0.002)FWHGDHPES(0.995)R	EPFIPQSSGVMSSSFWHGDHPESR	P32909	SMY2
0	yes	yes	2	891.936	9.7309e-15	106.01	0.835298	0.694264	#N/A	VVAETTYIDTPDTETK	Q08412	CUE5
1	yes	yes	4	920.905	3.3075e-12	40.777	1.08649	0.693652	T(0.002)LENS(0.002)VAPALDAS(0.033)CS(0.033)IVNDENT(0.033)DLS(0.892)DVDMVY(0.001)S(0.004)R	TLENSVAPALDASCSIVNDENTDLSDVDMVYSR	P32047	MLF3
1	yes	yes	3	477.224	2.7592e-05	78.888	0.696939	0.692195	T(0.78)GS(0.216)LS(0.005)HISSAHPR	TGSLSHISSAHPR	P24870	CG23
1	yes	yes	3	797.039	1.2411e-31	77.641	2.02721	0.692024	NTAGVLT(0.003)S(0.003)S(0.003)NGNFAT(0.013)NS(0.011)VAAS(0.484)T(0.484)PK	NTAGVLTSSNGNFATNSVAASTPK	Q12132	USV1
2	yes	yes	2	928.888	7.0049e-24	106.82	1.26886	0.690983	NSLNHS(0.949)NS(0.213)T(0.838)LNVGPSR	NSLNHSNSTLNVGPSR	P40357	SEC9
0	yes	yes	3	863.756	3.2731e-25	74.584	0.332812	0.690607	#N/A	LTALFDSCHSGTVLDLPYTYSTK	Q08601	MCA1
1	yes	yes	3	443.234	0.00049764	68.893	1.76817	0.690173	S(0.94)HS(0.06)NILKPPVR	SHSNILKPPVR	P40316	SECU
0	yes	yes	2	717.316	4.1126e-06	77.64	2.21677	0.69011	#N/A	NNTGDANTEEAAAR	P16547	OM45
1	yes	yes	3	501.927	0.00019584	58.83	1.32698	0.68998	NHS(1)KGNLLVVQSK	NHSKGNLLVVQSK	P40476	PRM5
0	yes	yes	3	820.059	1.2394e-69	99.441	0.481832	0.689033	#N/A	SGSATQFDATDFATNEDLVELVK	P35719	MRP8
1	yes	yes	3	570.246	5.0826e-05	58.159	0.668235	0.686433	MEES(0.002)LIS(0.993)PENT(0.005)HNK	MEESLISPENTHNK	P38283	SLI15
1	yes	yes	2	587.269	0.00061433	89.548	1.21049	0.686268	AIS(0.877)S(0.123)DQLFGR	AISSDQLFGR	P38682	GLO3
1	yes	yes	3	838.397	3.7558e-51	101.87	2.4862	0.685569	IKS(0.425)S(0.425)T(0.139)S(0.011)VQSSATPPSNTSSNPDIK	IKSSTSVQSSATPPSNTSSNPDIK	P43574	GAT1
1	yes	yes	2	830.367	1.4708e-292	198.78	1.21331	0.684153	S(0.99)S(0.01)ENVQVDLANFEK	SSENVQVDLANFEK	P22147	XRN1
0	yes	yes	4	1114.09	7.5538e-08	27.293	1.69984	0.681615	#N/A	LNIPTGIPLVFELDENLKPSKPSYYLDPEAAAAGAAAVANQGK	P00950	PMG1
0	yes	yes	2	637.802	0.002261	57.859	0.755522	0.681089	#N/A	GEQSEQQIAER	P16547	OM45
2	yes	yes	2	953.409	9.9731e-57	127.97	1.18992	0.680782	S(0.127)QS(0.873)LTS(0.221)S(0.779)VANNAPQSVR	SQSLTSSVANNAPQSVR	P34216	EDE1
1	yes	yes	2	1223.57	0	180.49	1.24143	0.680029	T(0.3)S(0.3)PS(0.399)PAQLYSWQSPTLSFSGPK	TSPSPAQLYSWQSPTLSFSGPK	P39969	BOI2
1	yes	yes	3	445.887	1.8654e-38	131.06	1.78706	0.677921	S(0.021)S(0.13)KS(0.849)FLNFIGR	SSKSFLNFIGR	Q08732	HRK1
1	yes	yes	2	845.361	2.5754e-96	147.12	1.05809	0.676724	LSTSS(0.15)S(0.85)PSSSPMSAQR	LSTSSSPSSSPMSAQR	P53289	RTS3
2	yes	yes	3	758.943	1.4556e-08	61.648	0.541035	0.675774	DANS(0.99)S(0.99)DEEFAQS(0.02)LEAEMNK	DANSSDEEFAQSLEAEMNK	P54000	SUB1
1	yes	yes	3	362.171	1.1755e-105	160.75	2.38287	0.675318	S(0.5)T(0.5)PIFFHR	STPIFFHR	Q12123	DCS2
1	yes	yes	2	521.734	0.037784	57.348	1.34615	0.673376	Y(0.001)KDPQS(0.999)PK	YKDPQSPK	P53252	PIL1
2	yes	yes	2	745.818	1.9035e-17	112.43	0.540504	0.673071	S(0.021)AS(0.297)S(0.676)S(0.078)S(0.516)T(0.412)INHVLK	SASSSSTINHVLK	Q06440	CORO
0	yes	yes	3	733.687	1.2773e-05	53.278	1.13803	0.670582	#N/A	YATDSIEDLKTEASQVWDK	Q03104	MSC1
2	yes	yes	3	487.544	0.0048457	48.704	0.806753	0.669824	T(1)RS(1)PELQDNLK	TRSPELQDNLK	Q05812	MSC3
1	yes	yes	2	566.3	0.0012292	57.019	1.40947	0.669295	TQLS(1)PIHKK	TQLSPIHKK	P21192	ACE2
2	yes	yes	4	975.669	5.8823e-40	68.811	1.33686	0.668933	SLGVSPDS(0.006)LEHT(0.128)FS(0.17)GFS(0.207)QGS(0.255)S(0.273)IEDDQDAIS(0.96)NQEKK	SLGVSPDSLEHTFSGFSQGSSIEDDQDAISNQEKK	Q05050	EIS1
1	yes	yes	3	793.341	1.2522e-08	52.541	0.647379	0.668163	QFGGWTYIGDEQLGDS(0.806)PS(0.194)QGR	QFGGWTYIGDEQLGDSPSQGR	P18961	YPK2
1	yes	yes	3	1099.08	9.6692e-24	66.01	0.505269	0.666712	EMDEVEEDDEDDDQPMIS(0.979)PDNS(0.02)IFGDTK	EMDEVEEDDEDDDQPMISPDNSIFGDTK	P32591	SWI3
1	yes	yes	2	1012.95	2.1388e-193	174.18	0.670979	0.664972	TS(0.02)S(0.98)QLSFPNIPEDEPQR	TSSQLSFPNIPEDEPQR	Q05518	PAL1
1	yes	yes	2	662.292	2.3695e-32	122.39	1.62758	0.66418	HS(0.108)S(0.871)VS(0.02)VPNAMS(0.001)K	HSSVSVPNAMSK	P38854	TDA11
0	yes	yes	3	384.863	0.0031215	42.809	0.942874	0.660575	#N/A	SKDVTDSATTK	P39015	STM1
1	yes	yes	3	509.924	1.1967e-285	200.93	1.56861	0.660532	GPS(0.086)S(0.906)IT(0.008)DFLNLKR	GPSSITDFLNLKR	P36041	EAP1
1	yes	yes	2	485.728	0.017238	47.198	0.439769	0.65875	VLEES(0.5)S(0.5)VK	VLEESSVK	P46949	FYV8
1	yes	yes	2	504.204	2.3849e-18	120.12	1.27582	0.655648	MVSANYS(1)R	MVSANYSR	P39523	YM11
1	yes	yes	2	1026.39	2.1391e-25	105.77	1.36872	0.654591	SQEDEEHT(0.003)ILS(0.879)DS(0.107)DET(0.011)H	SQEDEEHTILSDSDETH	P43565	RIM15
1	yes	yes	2	572.25	0.003298	59.542	1.50051	0.653301	T(0.001)IS(0.984)VS(0.015)DENAK	TISVSDENAK	P53037	PSD2
1	yes	yes	3	511.943	0.0024765	42.789	0.199669	0.652717	RRPT(0.866)T(0.134)IDVPGLTK	RRPTTIDVPGLTK	P40433	6P21
1	yes	yes	3	677.665	7.12e-21	88.836	1.57786	0.650233	RKT(0.802)S(0.198)ELFPLSGSESGDIK	RKTSELFPLSGSESGDIK	P40563	AIM21
2	yes	yes	3	776.343	6.7472e-25	73.676	0.782338	0.648585	S(0.149)GS(0.785)T(0.093)MGT(0.836)PT(0.137)VHNS(0.001)TAAAPIAAPK	SGSTMGTPTVHNSTAAAPIAAPK	P40356	MED3
1	yes	yes	3	464.561	0.00020245	67.456	1.64173	0.648112	S(0.01)LS(0.989)HELT(0.001)KPSGR	SLSHELTKPSGR	P38284	ICS2
0	yes	yes	2	995.477	0.043643	18.625	1.32628	0.648015	#N/A	DQRNFGRNQRNNNSNR	P15424	MS116
1	yes	yes	2	567.745	0.00332	79.974	0.94694	0.647841	HDGIAT(0.5)S(0.5)PEK	HDGIATSPEK	Q12123	DCS2
1	yes	yes	3	653.272	0	229.54	1.45473	0.643496	ET(0.001)VDDDS(0.151)ET(0.849)LNQLQDR	ETVDDDSETLNQLQDR	P38809	YHP7
1	yes	yes	2	690.283	3.207e-05	81.92	1.23095	0.643486	SSFNVS(0.25)S(0.25)NNT(0.25)S(0.25)R	SSFNVSSNNTSR	P40059	DOT6
2	yes	yes	2	750.294	1.026e-11	103.83	0.734394	0.643321	NAT(1)VDS(0.859)S(0.141)INQYK	NATVDSSINQYK	Q05518	PAL1
0	yes	yes	2	658.299	0.00062743	64.297	0.69711	0.641775	#N/A	EDAPDLDWGAAR	P34167	IF4B
1	yes	yes	2	648.292	0.0043625	68.44	0.895851	0.640167	EET(1)PAPTITEK	EETPAPTITEK	P41895	T2FA
1	yes	yes	3	479.889	0.0011577	43.791	0.924675	0.638668	AAAY(0.345)T(0.642)PT(0.013)GIEHAR	AAAYTPTGIEHAR	Q03772	CWC15
1	yes	yes	4	657.05	3.2226e-15	66.325	1.71681	0.638665	RT(0.143)S(0.143)HS(0.143)T(0.143)HT(0.143)T(0.143)NET(0.143)EIVNPMTNFK	RTSHSTHTTNETEIVNPMTNFK	P34250	SEG2
0	yes	yes	3	619.298	3.1849e-14	86.455	0.514018	0.636968	#N/A	EIESQGTSGNIHIAEDR	P53297	PBP1
1	yes	yes	4	445.465	2.0264e-11	87.411	1.91297	0.636549	S(0.5)RS(0.5)FIHHPANEYLK	SRSFIHHPANEYLK	Q12753	HAA1
0	yes	yes	3	952.766	3.5601e-103	128.97	1.21952	0.635859	#N/A	FAFYLGDTSKDTENGGEATFGGIDESK	P07267	CARP
1	yes	yes	2	521.759	0.00035903	70.908	1.82883	0.634568	KLS(0.998)MS(0.002)QLR	KLSMSQLR	Q08732	HRK1
3	yes	yes	2	723.296	0.013581	59.607	0.862356	0.631494	S(0.37)KS(0.525)T(0.15)QS(0.955)VLS(1)LR	SKSTQSVLSLR	Q08921	TCO89
1	yes	yes	2	1041.01	7.4072e-05	51.774	2.08189	0.628958	NGS(0.346)S(0.346)QY(0.305)IS(0.003)ELQPQPILAR	NGSSQYISELQPQPILAR	Q02606	YP014
1	yes	yes	2	580.757	0.0014078	84.17	1.45894	0.628027	DMNS(1)ILYPK	DMNSILYPK	Q04279	SEG1
1	yes	yes	2	797.329	1.2628e-74	142.85	0.549267	0.626154	S(0.128)S(0.855)S(0.016)VYMDSEPAVNK	SSSVYMDSEPAVNK	P38928	AXL2
1	yes	yes	2	664.306	0.0017299	67.519	1.71871	0.625936	T(0.062)NPS(0.72)PT(0.122)Y(0.097)IQAR	TNPSPTYIQAR	P38213	DSF2
1	yes	yes	2	601.253	2.0173e-09	107.17	1.11234	0.625833	ES(0.995)T(0.005)EGVLDGSK	ESTEGVLDGSK	P38845	CRP1
1	yes	yes	2	553.761	0.0033659	62.823	1.27395	0.625619	GGLAYS(1)FRR	GGLAYSFRR	P53252	PIL1
1	yes	yes	2	475.71	0.0023382	69.812	2.70967	0.625428	GGLAY(0.005)S(0.995)FR	GGLAYSFR	P53252	PIL1
1	yes	yes	2	522.722	0.0024146	66.595	1.27844	0.624493	S(0.697)AS(0.22)T(0.064)T(0.019)NLDR	SASTTNLDR	Q03758	BUL2
0	yes	yes	2	446.735	0.015203	48.283	1.21204	0.623328	#N/A	ETESLVSK	P30902	ATP7
1	yes	yes	2	476.747	0.00096705	81.972	2.4169	0.62223	IS(0.159)S(0.837)PLLS(0.003)R	ISSPLLSR	Q03833	GIS1
2	yes	yes	3	954.101	2.7433e-17	60.675	1.22522	0.621536	LSAT(0.001)S(0.002)QT(0.006)AAS(0.388)AT(0.46)PGVAQS(0.378)REGT(0.765)PLENR	LSATSQTAASATPGVAQSREGTPLENR	P35197	GCS1
1	yes	yes	3	1046.09	1.0008e-54	93.505	1.02874	0.621233	S(0.119)S(0.119)PFFEGES(0.759)AILDDDDCNY(0.002)GYTLDTPK	SSPFFEGESAILDDDDCNYGYTLDTPK	P53289	RTS3
1	yes	yes	2	873.895	2.6552e-81	138.39	1.4443	0.620135	T(0.983)S(0.017)ELFPLSGSESGDIK	TSELFPLSGSESGDIK	P40563	AIM21
1	yes	yes	4	632.042	1.4574e-117	145.75	1.39174	0.619121	VLT(0.971)HDGT(0.029)LDNDYFNKHNVSQK	VLTHDGTLDNDYFNKHNVSQK	Q08921	TCO89
3	yes	yes	3	641.918	7.4039e-05	58.564	1.15916	0.619018	RRS(0.984)S(0.943)NY(0.085)S(0.985)LDGS(0.001)NS(0.001)LK	RRSSNYSLDGSNSLK	P53289	RTS3
1	yes	yes	3	824.334	4.5409e-20	72.568	0.781206	0.618454	TSTPET(0.003)S(0.014)EPES(0.976)EEDES(0.005)PIDPSK	TSTPETSEPESEEDESPIDPSK	P53278	YG3A
1	yes	yes	2	503.209	5.1338e-74	145.89	1.05234	0.617115	AAS(1)PFSSMK	AASPFSSMK	P32909	SMY2
1	yes	yes	3	528.275	1.7306e-47	102.73	1.62663	0.613977	VS(0.5)T(0.5)PVQQHPLLQR	VSTPVQQHPLLQR	P32909	SMY2
1	yes	yes	5	736.736	1.5775e-44	80.652	1.29659	0.613187	YS(0.001)EVVT(0.024)S(0.389)S(0.102)FPS(0.092)MT(0.092)DS(0.092)RNS(0.092)IS(0.092)HS(0.025)IEFWNLNHK	YSEVVTSSFPSMTDSRNSISHSIEFWNLNHK	P33749	MSN4
1	yes	yes	2	683.799	4.0334e-09	104.87	1.49834	0.612307	HNS(0.109)NT(0.109)VT(0.783)PNFR	HNSNTVTPNFR	P18494	GLN3
2	yes	yes	4	1229.53	2.0666e-59	66.789	0.643496	0.609623	FIS(0.75)AT(0.274)KEEDEAS(0.859)DADEFY(0.116)DAAELVDEVTELTEAHPEISTAAAPK	FISATKEEDEASDADEFYDAAELVDEVTELTEAHPEISTAAAPK	Q12451	OSH2
0	yes	yes	3	598.624	1.7657e-13	70.622	0.32953	0.609001	#N/A	LCNESSEVAALSGEISK	P37292	GLYM
1	yes	yes	4	900.632	1.9613e-98	119.85	1.49431	0.608123	S(0.34)S(0.66)DEEDFNDIYGDDKPTTTEEVKKEEEQNK	SSDEEDFNDIYGDDKPTTTEEVKKEEEQNK	Q99383	HRP1
1	yes	yes	2	816.854	0.00054533	48.704	1.25606	0.607545	S(0.615)S(0.128)S(0.128)S(0.128)LELDS(0.001)EKNEK	SSSSLELDSEKNEK	Q06704	IMH1
1	yes	yes	3	924.144	5.252e-55	97.257	2.35109	0.606684	DSPSFLPGQQRPTIIS(0.006)PPILT(0.816)PGGS(0.178)K	DSPSFLPGQQRPTIISPPILTPGGSK	Q02100	SKO1
1	yes	yes	2	764.806	8.4519e-12	90.926	1.54927	0.606503	EDSAPVAAGES(0.009)ES(0.111)S(0.881)L	EDSAPVAAGESESSL	P25567	SRO9
1	yes	yes	3	556.904	0.00028627	45.916	0.548645	0.605661	KS(0.475)S(0.475)IS(0.012)NT(0.017)S(0.02)DHDGANR	KSSISNTSDHDGANR	Q03559	YM8V
1	yes	yes	3	577.608	9.4127e-16	102.58	2.79433	0.605483	GDS(0.001)LNS(0.998)PLT(0.001)KEPQHK	GDSLNSPLTKEPQHK	Q04279	SEG1
1	yes	yes	3	514.206	8.0326e-263	192.18	1.74929	0.605303	SSIS(0.003)NT(0.135)S(0.861)DHDGANR	SSISNTSDHDGANR	Q03559	YM8V
1	yes	yes	2	578.775	0.024112	47.559	2.92697	0.60525	IMAT(0.329)S(0.329)T(0.329)PIS(0.012)R	IMATSTPISR	P36024	SIS2
0	yes	yes	3	627.292	0.0013521	26.956	1.5591	0.60512	#N/A	RGDITSAGSTSGEDSSQPK	P39523	YM11
1	yes	yes	2	519.753	4.4913e-47	132.88	1.49523	0.604767	T(0.048)LS(0.946)LT(0.006)NGPR	TLSLTNGPR	P39523	YM11
0	yes	yes	3	507.577	0.00032501	73.881	0.61558	0.6019	#N/A	SEHQVELICSYR	P29311	BMH1
1	yes	yes	3	1122.81	2.7824e-201	166.28	1.94391	0.601528	TLEPIPKEENAEEDDES(0.013)EWS(0.987)DDEPEVVR	TLEPIPKEENAEEDDESEWSDDEPEVVR	P38788	SSZ1
3	yes	yes	2	914.888	3.0428e-14	102.08	1.20422	0.600303	LFEKT(0.467)S(0.535)PGGLS(0.998)IS(1)PR	LFEKTSPGGLSISPR	P21192	ACE2
1	yes	yes	3	406.192	0.014311	43.512	1.78946	0.599351	KRES(1)WFQR	KRESWFQR	P17121	SAC7
2	yes	yes	3	735.654	6.3273e-66	125.73	1.49051	0.597609	S(0.098)LS(0.784)GIS(0.369)S(0.369)S(0.369)DLT(0.011)ESGALLHDR	SLSGISSSDLTESGALLHDR	P53289	RTS3
3	yes	yes	3	934.406	6.2763e-08	50.426	1.07739	0.59608	KIKS(0.428)S(0.428)T(0.428)S(0.428)VQS(0.428)S(0.428)AT(0.426)PPS(0.005)NT(0.001)SSNPDIK	KIKSSTSVQSSATPPSNTSSNPDIK	P43574	GAT1
1	yes	yes	2	929.945	0.0012884	54.598	1.19141	0.595493	EERPPS(1)PQEELLIEL	EERPPSPQEELLIEL	P40343	VPS27
1	yes	yes	3	884.639	1.5598e-25	83.776	0.76513	0.59524	IMHVMT(0.02)FDDDS(0.98)DDGDDNDDEDR	IMHVMTFDDDSDDGDDNDDEDR	Q08729	DSE3
0	yes	yes	3	561.932	2.1058e-05	65.805	1.93479	0.595087	#N/A	YQDLSNKDTDLTDR	P34216	EDE1
1	yes	yes	3	704.688	1.1194e-26	93.152	0.852787	0.595014	S(0.5)KS(0.5)AEPHVNSSPNLIPVQK	SKSAEPHVNSSPNLIPVQK	Q08831	VTS1
1	yes	yes	3	1283.57	2.1086e-120	129.09	2.3048	0.594768	S(0.055)VS(0.941)PNVFQFVNNDHQEDPEDPT(0.002)T(0.002)FNGNNVHLEK	SVSPNVFQFVNNDHQEDPEDPTTFNGNNVHLEK	P38349	UBX7
0	yes	yes	3	709.634	1.4355e-15	75.97	2.4532	0.594605	#N/A	KYDVEPEDDEEDTQTEGK	P46683	YAR1
1	yes	yes	3	564.263	1.1746e-48	130.24	0.960722	0.594249	LNS(1)MPTHSIVNQNR	LNSMPTHSIVNQNR	Q03088	SVL3
0	yes	yes	3	1040.16	0.0083061	15.813	0.684673	0.592622	#N/A	QATGGQAFPQMVFDHWSTLGSDPLDPTSK	P32324	EF2
1	yes	yes	3	525.226	1.1658e-292	198.23	1.55967	0.592508	S(0.875)AT(0.125)PANSSNGANFQK	SATPANSSNGANFQK	P35197	GCS1
0	yes	yes	2	775.338	0.010253	33.229	0.5845	0.591054	#N/A	TGEFDFEEVYADK	P40357	SEC9
1	yes	yes	2	801.366	0.00028562	60.209	2.73582	0.590333	S(0.165)S(0.833)MGKGDS(0.002)LNSPLTK	SSMGKGDSLNSPLTK	Q04279	SEG1
0	yes	yes	2	816.407	2.8071e-09	67.153	0.623565	0.58898	#N/A	ELDSAMAGDNAGVLLR	P02992	EFTU
1	yes	yes	2	696.826	2.3416e-55	137.59	1.34038	0.588486	S(1)LAISGDFDFLK	SLAISGDFDFLK	P25579	LRE1
1	yes	yes	3	860.683	3.9936e-11	62.677	1.7255	0.588197	EEAS(1)DDELNAFKDDENDVMSVK	EEASDDELNAFKDDENDVMSVK	Q03361	JIP4
0	yes	yes	2	532.256	2.68e-07	79.906	0.309984	0.588042	#N/A	TEASQVWDK	Q03104	MSC1
1	yes	yes	2	1088.01	4.9135e-89	137.05	0.696511	0.587913	NAS(0.378)IS(0.295)NGT(0.295)S(0.028)IS(0.004)DTIFPIETK	NASISNGTSISDTIFPIETK	P53289	RTS3
1	yes	yes	3	532.599	0.00015876	75.376	0.761253	0.587775	RES(0.981)PY(0.01)T(0.009)KPELAPK	RESPYTKPELAPK	Q01389	BCK1
1	yes	yes	3	689.972	6.4515e-39	110.37	0.642446	0.587458	QNS(0.452)AS(0.452)S(0.096)LASSVSDFAQNFK	QNSASSLASSVSDFAQNFK	Q02606	YP014
1	yes	yes	2	627.79	2.3526e-32	122.42	0.968405	0.586864	LS(0.002)T(0.02)S(0.108)S(0.869)AAPPTSR	LSTSSAAPPTSR	Q05812	MSC3
1	yes	yes	2	444.205	8.7677e-09	103.74	1.81851	0.586227	AYS(1)LPTR	AYSLPTR	P34250	SEG2
1	yes	yes	3	505.557	0.00042859	55.841	1.16334	0.582795	QY(0.001)FDS(0.999)GDYALKK	QYFDSGDYALKK	Q9P305	IGO2
2	yes	yes	3	842.684	6.9713e-68	103.36	0.662773	0.581922	KRS(0.886)Y(0.651)S(0.458)PNAY(0.004)EIQPDYSEYR	KRSYSPNAYEIQPDYSEYR	P43587	YPI1
1	yes	yes	3	1313.9	1.8328e-26	55.033	0.688152	0.58159	QISVY(0.001)DQMVPVIS(0.732)DEGPNFFADPS(0.17)S(0.042)DT(0.047)NT(0.003)S(0.004)NDQNK	QISVYDQMVPVISDEGPNFFADPSSDTNTSNDQNK	P36169	SKG1
1	yes	yes	4	1191.05	9.4635e-36	57.736	1.53991	0.58048	AQTVVQNNT(0.212)NNS(0.201)FS(0.201)Y(0.185)DNNNGQAT(0.201)LQQQQPQQPPPLT(0.001)HSSSGLK	AQTVVQNNTNNSFSYDNNNGQATLQQQQPQQPPPLTHSSSGLK	P34216	EDE1
1	yes	yes	2	840.907	0	218.11	1.52821	0.580376	T(0.007)TS(0.992)LVNNILNGNNAR	TTSLVNNILNGNNAR	P40210	SIP5
1	yes	yes	2	709.85	1.0376e-07	90.926	0.704124	0.580273	EAT(1)PVLPANEAVK	EATPVLPANEAVK	P39936	IF4F2
1	yes	yes	3	641.63	0	208.43	1.47082	0.579563	S(0.874)NS(0.125)LITSTDPVEDHISK	SNSLITSTDPVEDHISK	Q06146	YL257
1	yes	yes	2	668.847	3.2448e-33	126.1	1.94169	0.578916	SLS(0.057)T(0.471)S(0.471)LAHLS(0.002)IK	SLSTSLAHLSIK	P53604	MSO1
0	yes	yes	4	823.888	0.030494	9.4622	0.918736	0.578876	#N/A	QPLESASNNNGQSLFVKDDNDTSSGSSPLQR	P26754	RFA2
0	yes	yes	3	969.145	7.555e-22	57.922	2.54338	0.57883	#N/A	ALLELLDDSPVTPGEARPAYDGYEASR	Q12230	LSP1
1	yes	yes	2	580.292	0.0025127	74.944	1.7605	0.577372	RLS(0.997)VDY(0.003)ILT	RLSVDYILT	Q12132	USV1
2	yes	yes	2	1334.46	1.2933e-22	76.768	1.04879	0.576378	EENAEEDDES(1)EWS(1)DDEPEVVR	EENAEEDDESEWSDDEPEVVR	P38788	SSZ1
1	yes	yes	4	661.073	9.9214e-12	57.278	0.838287	0.57587	KIKS(0.213)S(0.213)T(0.213)S(0.248)VQS(0.032)S(0.037)AT(0.037)PPS(0.007)NT(0.001)SSNPDIK	KIKSSTSVQSSATPPSNTSSNPDIK	P43574	GAT1
1	yes	yes	3	663.302	2.336e-19	94.057	1.05246	0.575227	RVLT(1)HDGTLDNDYFNK	RVLTHDGTLDNDYFNK	Q08921	TCO89
1	yes	yes	2	403.694	0.027246	41.448	1.2964	0.57152	NS(1)IPAPK	NSIPAPK	P15891	ABP1
1	yes	yes	4	618.809	2.2555e-15	67.832	0.834274	0.571295	YRTEALSGES(0.008)VAAES(0.986)IRPNLT(0.007)K	YRTEALSGESVAAESIRPNLTK	P32458	CDC11
1	yes	yes	2	776.318	7.7976e-49	126.88	1.84103	0.57129	SS(0.001)S(0.838)NS(0.012)S(0.147)VT(0.002)STGQSSR	SSSNSSVTSTGQSSR	Q08422	TMC1
1	yes	yes	2	474.185	2.6779e-07	105.39	1.87183	0.571255	S(1)FGESNAR	SFGESNAR	P53858	BNI4
1	yes	yes	2	482.213	0.0017835	83.862	1.17433	0.570536	S(0.147)AS(0.853)YTGAKV	SASYTGAKV	P31688	TPS2
1	yes	yes	2	571.288	0.010276	70.1	1.2107	0.569025	S(1)KDLMINLK	SKDLMINLK	P39083	RGA1
1	yes	yes	4	1092.2	5.5306e-28	55.276	0.427644	0.567969	EKDEEGDVIELDDDEDMEEDEGEIDT(0.002)ET(0.002)NT(0.002)VT(0.01)T(0.024)T(0.051)IS(0.909)PK	EKDEEGDVIELDDDEDMEEDEGEIDTETNTVTTTISPK	Q01448	HPC2
0	yes	yes	3	774.362	2.1513e-77	132.13	0.519019	0.567387	#N/A	GLEGWGETAAQLSKDEMDDLR	P16547	OM45
1	yes	yes	2	860.374	0	358.12	0.664523	0.563222	SGS(0.952)FS(0.048)SQLGNFFFSK	SGSFSSQLGNFFFSK	P22211	NPR1
2	yes	yes	3	865.053	2.7706e-18	66.501	1.3311	0.56192	IKS(0.353)S(0.353)T(0.353)S(0.553)VQS(0.128)S(0.128)AT(0.128)PPS(0.002)NTSSNPDIK	IKSSTSVQSSATPPSNTSSNPDIK	P43574	GAT1
1	yes	yes	2	784.9	0.0046347	48.704	1.43789	0.560239	S(0.043)S(0.379)S(0.289)AS(0.289)AILPKPTTTK	SSSASAILPKPTTTK	Q01448	HPC2
1	yes	yes	3	1204.29	5.1576e-39	65.301	1.27829	0.559525	AGVT(0.001)IPS(0.084)IPNPIANHT(0.285)VT(0.285)NS(0.285)PNPT(0.06)LQPVIPGGAASK	AGVTIPSIPNPIANHTVTNSPNPTLQPVIPGGAASK	P18480	SNF5
1	yes	yes	2	543.291	9.1979e-07	104.22	1.7007	0.558049	HTVLPLT(1)PK	HTVLPLTPK	P53289	RTS3
1	yes	yes	3	485.556	7.3207e-06	82.59	3.17816	0.55731	RHT(0.987)Y(0.013)GGNVVTDR	RHTYGGNVVTDR	Q01919	KIN4
1	yes	yes	2	1074.96	2.848e-152	120.63	3.5725	0.557103	S(0.022)PPPPPS(0.906)PS(0.029)T(0.029)MDT(0.005)GT(0.005)S(0.002)NS(0.002)PSK	SPPPPPSPSTMDTGTSNSPSK	P37370	VRP1
2	yes	yes	2	865.34	2.4798e-11	89.466	0.912009	0.555872	YLEES(1)DVS(0.882)T(0.117)VGNTR	YLEESDVSTVGNTR	Q05518	PAL1
1	yes	yes	3	704.639	8.0446e-151	155.93	2.01518	0.55524	NVY(0.001)HT(0.005)DAAS(0.983)DNAS(0.011)APLGSNK	NVYHTDAASDNASAPLGSNK	Q05812	MSC3
0	yes	yes	3	522.906	0.0054864	21.458	0.769641	0.553346	#N/A	EKIEFGAASDGDGDR	P37012	PGM2
1	yes	yes	3	810.706	8.4466e-25	72.603	1.38864	0.552738	SPQLS(0.013)AAAAS(0.063)AAS(0.063)AAS(0.063)PDRT(0.398)NYS(0.398)R	SPQLSAAAASAASAASPDRTNYSR	Q05812	MSC3
1	yes	yes	3	870.404	5.6057e-31	76.777	0.804225	0.55126	QEEGLNS(0.255)T(0.255)VAEREET(0.447)PAPT(0.038)IT(0.005)EK	QEEGLNSTVAEREETPAPTITEK	P41895	T2FA
1	yes	yes	2	836.401	3.512e-272	191.37	2.21514	0.551256	TTPLSANSTGVS(0.041)S(0.041)LT(0.919)R	TTPLSANSTGVSSLTR	P34216	EDE1
1	yes	yes	2	1210.04	5.5533e-201	138.71	0.881872	0.551249	CT(0.001)GGIILT(0.5)AS(0.5)HNPGGPENDMGIK	CTGGIILTASHNPGGPENDMGIK	P37012	PGM2
1	yes	yes	2	392.186	0.0026799	76.221	1.24349	0.550866	S(0.037)GT(0.962)PTLK	SGTPTLK	P20676	NUP1
1	yes	yes	2	677.337	3.535e-09	98.942	1.49813	0.548031	S(0.203)T(0.266)S(0.266)S(0.266)LLPLPGSSK	STSSLLPLPGSSK	Q02805	ROD1
2	yes	yes	3	922.391	6.8142e-78	122.53	0.427672	0.547815	EILAVDPY(0.048)NNIT(0.98)S(0.971)DEEDEQAIAR	EILAVDPYNNITSDEEDEQAIAR	P32354	MCM10
0	yes	yes	4	971.185	0.054105	8.4749	0.420253	0.545177	#N/A	KDPELANSNAEDDHNNLGLEDDDRDEQLESEGLGK	Q08932	RSA1
2	yes	yes	3	564.602	0.0001235	59.261	1.29737	0.54462	GYLRPT(0.015)KAS(0.985)IS(1)PNK	GYLRPTKASISPNK	P38283	SLI15
3	yes	yes	2	897.351	0.00015081	56.407	0.333871	0.543377	NGFGT(1)PS(1)PPS(0.963)PPGIT(0.038)K	NGFGTPSPPSPPGITK	Q12416	WHI5
1	yes	yes	3	833.399	2.5188e-23	78.128	0.986362	0.543053	EEPEQEEIAPS(0.049)LPS(0.475)RNS(0.475)IPAPK	EEPEQEEIAPSLPSRNSIPAPK	P15891	ABP1
0	yes	yes	2	698.336	8.6836e-89	122.42	0.456326	0.543008	#N/A	EQSLDGIFEETK	P22203	VATE
1	yes	yes	3	440.586	0.00030305	63.128	0.956557	0.542854	RVS(1)LLNIPISK	RVSLLNIPISK	Q04749	AVO2
1	yes	yes	3	941.066	5.4429e-25	74.274	0.408523	0.540545	LYELS(1)AEDLEKEEEEEDEDKGGGK	LYELSAEDLEKEEEEEDEDKGGGK	P53885	MDG1
2	yes	yes	2	591.69	0.00030315	82.85	1.36596	0.54044	DAMMS(1)APGS(1)R	DAMMSAPGSR	P06634	DED1
0	yes	yes	3	411.912	0.037219	16.942	1.4428	0.540401	#N/A	KTLQFVIQEK	P25294	SIS1
1	yes	yes	3	767.032	6.3886e-05	41.521	0.319723	0.539909	T(0.292)LKS(0.292)DT(0.292)DVT(0.062)S(0.062)LNAS(0.001)TVSHQSK	TLKSDTDVTSLNASTVSHQSK	Q08921	TCO89
1	yes	yes	3	1088.19	6.0672e-12	44.641	0.62492	0.539699	VLS(0.028)LS(0.099)S(0.395)S(0.395)LHS(0.037)S(0.037)PNNS(0.01)GFAHS(0.001)ALGNLSNESLR	VLSLSSSLHSSPNNSGFAHSALGNLSNESLR	P47029	ALY2
1	yes	yes	3	538.574	1.5357e-22	110.98	0.884297	0.539601	IAS(1)PIQHEHDSGSR	IASPIQHEHDSGSR	P38427	TSL1
1	yes	yes	2	517.239	0.041069	50.127	3.62997	0.539536	T(0.5)DT(0.5)KVSFR	TDTKVSFR	P32342	SRP21
1	yes	yes	3	715.346	9.2085e-39	99.021	0.715044	0.538146	T(0.072)IS(0.42)T(0.42)ALGNGNNT(0.084)NT(0.004)VTTSGLK	TISTALGNGNNTNTVTTSGLK	Q06685	VIP1
1	yes	yes	2	672.806	0.002223	71.548	1.13553	0.53752	KIS(0.999)ES(0.001)DVTTER	KISESDVTTER	P36118	NTR2
0	yes	yes	3	904.111	6.0275e-34	83.245	0.781443	0.536595	#N/A	NNPLWNPSRDDLVVVDANSGGSLDR	P36531	RM36
2	yes	yes	3	731.343	1.9934e-08	61.091	1.44262	0.536316	S(0.455)KS(0.545)AEPHVNS(0.567)S(0.433)PNLIPVQK	SKSAEPHVNSSPNLIPVQK	Q08831	VTS1
1	yes	yes	3	719.007	1.5376e-20	74.819	0.207334	0.536236	ETPNAYANVAQLAT(0.177)S(0.582)PT(0.242)QAK	ETPNAYANVAQLATSPTQAK	P36093	PHD1
1	yes	yes	2	896.901	6.8483e-122	157.83	2.54717	0.536042	KAS(0.022)S(0.978)FT(0.001)QSSFSNFFK	KASSFTQSSFSNFFK	P39523	YM11
1	yes	yes	3	709.319	8.6379e-07	57.484	1.40655	0.534103	ASEEVLVS(0.215)T(0.781)PNDT(0.004)EHVYR	ASEEVLVSTPNDTEHVYR	Q08206	YO036
2	yes	yes	4	1062.45	1.679e-33	61.555	1.41814	0.533703	NIFVSPS(0.004)LT(0.004)EIDKVDDNDDLKEY(0.531)ENS(0.454)ES(0.265)S(0.701)ENPNS(0.019)S(0.021)R	NIFVSPSLTEIDKVDDNDDLKEYENSESSENPNSSR	P38085	TAT1
1	yes	yes	4	497.473	3.923e-11	67.866	1.80615	0.533293	IHGS(0.014)AY(0.15)PGGET(0.836)PAQQHEK	IHGSAYPGGETPAQQHEK	P38165	RTG3
0	yes	yes	4	537.801	0.046055	9.0466	0.344597	0.532811	#N/A	TDKKKFQISRSSFFTLSK	P11972	SST2
1	yes	yes	2	583.742	0.05513	42.743	1.19732	0.531728	T(0.014)DT(0.986)AQEFFK	TDTAQEFFK	Q04279	SEG1
3	yes	yes	3	895.029	4.3223e-08	56.46	1.20569	0.531077	S(0.005)S(0.006)ELLNS(0.433)T(0.467)FY(0.158)S(0.165)S(0.166)T(0.166)S(0.535)INT(0.899)LDHAR	SSELLNSTFYSSTSINTLDHAR	P53858	BNI4
1	yes	yes	2	567.302	0.02279	48.44	0.730085	0.530473	GLPT(0.999)PVLQT(0.001)K	GLPTPVLQTK	Q12152	YP150
2	yes	yes	4	781.126	2.9068e-45	83.236	1.59475	0.530369	GKDSIINS(0.011)PVS(0.493)GRQS(0.493)IS(0.493)PT(0.493)LS(0.012)NAT(0.002)T(0.001)T(0.001)TTK	GKDSIINSPVSGRQSISPTLSNATTTTTK	P36024	SIS2
1	yes	yes	4	862.151	1.4183e-30	66.479	0.691857	0.53003	NAS(0.57)PAS(0.378)LEY(0.053)VEALYQFDPQQDGDLGLKPGDK	NASPASLEYVEALYQFDPQQDGDLGLKPGDK	Q06449	PIN3
1	yes	yes	2	563.287	1.4168e-28	122.13	0.72709	0.529962	S(0.583)AS(0.417)ATGILGLR	SASATGILGLR	P48524	BUL1
1	yes	yes	3	512.558	4.5886e-05	63.546	3.40039	0.529753	RS(0.487)S(0.487)FNVS(0.022)S(0.004)NNTSR	RSSFNVSSNNTSR	P40059	DOT6
0	yes	yes	3	405.882	0.0045043	33.057	0.732677	0.528339	#N/A	DDLNGLDVARK	P31116	DHOM
1	yes	yes	2	693.784	6.5139e-149	167.44	2.48524	0.528321	QYFDS(1)GDYALK	QYFDSGDYALK	Q9P305	IGO2
1	yes	yes	2	584.772	1.9553e-106	155.97	0.92724	0.52826	QQAT(0.012)LT(0.987)PSSR	QQATLTPSSR	P34217	PIN4
1	yes	yes	2	874.867	1.8297e-140	163.41	1.06105	0.52758	DKDVSDT(0.652)LS(0.347)PDFDSK	DKDVSDTLSPDFDSK	P39969	BOI2
0	yes	yes	3	797.416	0.00050669	25.67	0.293822	0.527264	#N/A	RISTCPSTASTAGVVDNATLIQK	P53897	IGO1
1	yes	yes	2	630.79	0.029046	40.589	0.452765	0.526836	RT(0.52)S(0.383)NS(0.019)Y(0.001)S(0.078)PLR	RTSNSYSPLR	Q08484	GYP1
1	yes	yes	2	563.25	0.00074426	68.676	0.735798	0.526629	LAPT(0.043)NS(0.777)GGS(0.181)GGK	LAPTNSGGSGGK	P43603	LSB3
1	yes	yes	2	635.806	0.00066737	64.55	1.18735	0.526336	S(0.001)ELT(0.172)RQS(0.827)LEK	SELTRQSLEK	Q07872	ENT4
0	yes	yes	3	560.628	0.00023966	48.823	0.50896	0.525279	#N/A	KVTSTLLEQDTSTEK	P23638	PSA3
1	yes	yes	3	492.935	8.3299e-115	159.22	1.64211	0.524694	SMS(0.017)KPS(0.983)PVLLPLK	SMSKPSPVLLPLK	Q12515	PAR32
0	yes	yes	2	525.764	0.00072277	90.657	1.03206	0.52294	#N/A	SFPTSGAIDR	P37012	PGM2
3	yes	yes	3	1042.77	3.032e-38	75.343	0.850598	0.52291	QVLEY(0.032)S(0.235)S(0.634)PT(0.773)AT(0.34)T(0.325)PMT(0.51)PT(0.151)FPSTSGINMK	QVLEYSSPTATTPMTPTFPSTSGINMK	P23201	SPA2
2	yes	yes	4	874.377	7.6083e-56	81.821	1.19162	0.521914	S(0.078)T(0.082)S(0.33)GT(0.372)NLHT(0.13)LGY(0.018)VMNQNHLHFS(0.362)S(0.305)S(0.258)S(0.066)PDFQK	STSGTNLHTLGYVMNQNHLHFSSSSPDFQK	P27705	MIG1
1	yes	yes	3	534.582	3.7094e-06	73.464	0.571634	0.520691	S(0.005)VT(0.995)PPKNSNFTSSR	SVTPPKNSNFTSSR	P36166	PXL1
1	yes	yes	2	538.247	3.7021e-07	104.22	1.64868	0.518707	FASVS(1)PYPK	FASVSPYPK	Q07084	SSK1
1	yes	yes	2	506.745	0.00086788	87.298	0.831444	0.518577	S(0.043)RAT(0.957)QELK	SRATQELK	P34216	EDE1
1	yes	yes	3	555.955	1.8978e-06	65.107	1.61229	0.517856	RPS(0.499)S(0.499)AVS(0.002)LNMALLAR	RPSSAVSLNMALLAR	P32047	MLF3
2	yes	yes	3	796.332	1.9128e-07	55.526	0.4977	0.516752	KLDNS(0.992)LDAS(0.528)S(0.475)EANNY(0.005)DITTR	KLDNSLDASSEANNYDITTR	P07866	LTE1
1	yes	yes	3	708.998	1.2631e-76	104.61	1.45996	0.516374	S(0.328)LS(0.328)GIS(0.109)S(0.109)S(0.109)DLT(0.015)ESGALLHDR	SLSGISSSDLTESGALLHDR	P53289	RTS3
0	yes	yes	3	911.762	1.6896e-24	72.771	0.503434	0.516372	#N/A	YCEDHPELTEDDVIVAIFPDSIR	P32582	CBS
1	yes	yes	2	990.935	0	219.58	1.06879	0.516299	DNFLSLDYEAPS(0.998)PAFS(0.002)K	DNFLSLDYEAPSPAFSK	P53858	BNI4
1	yes	yes	3	645.98	1.9748e-05	56.719	1.46784	0.51606	S(0.478)KS(0.478)LQS(0.044)IIVDTMNTYR	SKSLQSIIVDTMNTYR	P40020	FIR1
1	yes	yes	2	942.447	0	277.07	1.70325	0.514695	LSATSQTAASAT(0.003)PGVAQS(0.997)R	LSATSQTAASATPGVAQSR	P35197	GCS1
1	yes	yes	3	466.904	0.0011348	50.563	0.574867	0.51318	S(0.001)ELT(0.608)RQS(0.391)LEKK	SELTRQSLEKK	Q07872	ENT4
1	yes	yes	3	846.405	1.5178e-50	100.86	0.604798	0.512587	EAT(1)PVLPANEAVKDTLTETSNEK	EATPVLPANEAVKDTLTETSNEK	P39936	IF4F2
0	yes	yes	4	879.953	9.6829e-07	39.153	0.698407	0.511221	#N/A	VEQQQQQQQQQQQQQLLQQQLLQQQQQK	P21957	OPI1
2	yes	yes	2	864.864	0.009765	53.683	0.388398	0.510316	HNT(0.028)RQS(0.986)S(0.986)NENLIR	HNTRQSSNENLIR	P36169	SKG1
0	yes	yes	3	353.183	0.00054105	64.04	0.458528	0.509935	#N/A	SACYTSLKK	P15705	STI1
1	yes	yes	3	672.981	7.7787e-21	88.755	0.309951	0.509331	ASEALKPDS(0.163)QKS(0.836)YAEQGK	ASEALKPDSQKSYAEQGK	P22943	HSP12
1	yes	yes	3	810.035	1.0404e-22	76.198	0.948927	0.509201	EENTIINS(0.03)ET(0.096)ES(0.346)T(0.433)T(0.091)HS(0.005)APFLK	EENTIINSETESTTHSAPFLK	P53858	BNI4
1	yes	yes	4	1179.73	9.7722e-100	97.712	1.30102	0.508052	YSELADIS(0.002)S(0.002)S(0.002)ET(0.002)S(0.002)S(0.002)QHNES(0.002)DPDDLT(0.016)T(0.016)APDEEY(0.057)VS(0.899)DLEMDDAK	YSELADISSSETSSQHNESDPDDLTTAPDEEYVSDLEMDDAK	P38427	TSL1
1	yes	yes	4	680.607	1.6357e-18	65.558	1.23045	0.507572	LIT(0.002)HGQFS(0.009)VAKPS(0.009)VDLQS(0.935)VS(0.045)GDLIK	LITHGQFSVAKPSVDLQSVSGDLIK	Q03002	FRK1
0	yes	yes	2	819.398	0.0036995	39.917	1.03591	0.5065	#N/A	NLNFSTTNQNLTDR	Q06106	MRD1
2	yes	yes	3	1111.16	1.463e-38	75.068	0.689388	0.506185	S(0.104)QS(0.864)LT(0.489)S(0.128)S(0.414)VANNAPQSVRDDVELPETLEER	SQSLTSSVANNAPQSVRDDVELPETLEER	P34216	EDE1
2	yes	yes	3	752.653	5.2163e-11	64.028	0.916518	0.505516	RNT(0.607)S(0.491)HS(0.463)IT(0.439)PIHDESTSASR	RNTSHSITPIHDESTSASR	P40210	SIP5
1	yes	yes	2	567.308	0.0028484	67.726	1.31453	0.503992	KS(0.129)S(0.871)LVVPPAR	KSSLVVPPAR	P14680	YAK1
1	yes	yes	4	863.179	2.0622e-62	91.485	1.44392	0.503421	NVASGAPVQKEEPEQEEIAPS(0.135)LPS(0.433)RNS(0.433)IPAPK	NVASGAPVQKEEPEQEEIAPSLPSRNSIPAPK	P15891	ABP1
1	yes	yes	3	806.433	4.0005e-10	59.943	0.942583	0.503242	IPIIPT(0.002)ELIGT(0.498)S(0.498)PLFQS(0.001)IQNR	IPIIPTELIGTSPLFQSIQNR	P25588	MRC1
0	yes	yes	2	595.327	7.3165e-14	110.14	0.422336	0.501773	#N/A	ELPGVAFLSEK	P00560	PGK
1	yes	yes	3	675.97	1.2447e-55	99.569	0.935711	0.500736	AKS(0.49)QT(0.49)CS(0.016)S(0.003)T(0.001)GYNNSSILK	AKSQTCSSTGYNNSSILK	P38814	SBE22
1	yes	yes	2	823.859	8.8964e-12	90.453	1.18019	0.500614	HCS(1)NQNVQLNGPAK	HCSNQNVQLNGPAK	P47113	BFA1
0	yes	yes	2	1381.6	5.9805e-282	235.16	0.554895	0.500178	#N/A	EISEDGADSLNVAMDCISEAFGFER	Q12118	SGT2
1	yes	yes	3	749.687	1.3535e-55	108.44	2.12372	0.500178	SGS(0.002)T(0.016)MGT(0.958)PT(0.023)VHNSTAAAPIAAPK	SGSTMGTPTVHNSTAAAPIAAPK	P40356	MED3
1	yes	yes	2	473.742	1.2634e-25	79.974	1.8208	0.499574	SIPPIS(1)PR	SIPPISPR	Q12132	USV1
2	yes	yes	2	1033.9	0.0086213	42.041	0.846274	0.499097	NLENDT(0.486)T(0.486)S(0.486)S(0.486)PT(0.057)QDLDEK	NLENDTTSSPTQDLDEK	Q04279	SEG1
1	yes	yes	2	663.327	4.9507e-169	144.27	0.9498	0.497722	SNIIS(0.447)S(0.447)PLAS(0.053)T(0.053)R	SNIISSPLASTR	Q02606	YP014
2	yes	yes	2	1259.54	2.2971e-14	64.502	1.53783	0.4977	DNNVPQHNFS(0.356)T(0.386)S(0.356)IS(0.239)S(0.626)LT(0.037)NNLR	DNNVPQHNFSTSISSLTNNLR	Q08921	TCO89
0	yes	yes	4	883.435	7.9441e-46	71.881	0.749662	0.497465	#N/A	GVLGYTEDAVVSSDFLGDSNSSIFDAAAGIQLSPK	P00358	G3P2
3	yes	yes	3	720.957	8.55e-11	64.028	1.4869	0.49744	GGS(0.208)S(0.795)LS(0.928)PDKS(0.1)S(0.23)LES(0.626)PT(0.114)MLK	GGSSLSPDKSSLESPTMLK	Q12044	RCN2
2	yes	yes	3	766.997	3.0298e-06	51.857	0.317074	0.497309	KGDEESGADT(0.007)VT(0.664)S(0.627)PIT(0.702)FEKK	KGDEESGADTVTSPITFEKK	P53191	PIB2
2	yes	yes	3	799.986	8.8394e-06	52.909	0.572778	0.496807	S(0.958)Y(0.134)S(0.906)PNAY(0.001)EIQPDYSEYRR	SYSPNAYEIQPDYSEYRR	P43587	YPI1
1	yes	yes	2	821.882	0.0048153	48.704	0.75894	0.49673	TVS(0.024)NIT(0.966)NEEES(0.009)IVK	TVSNITNEEESIVK	Q02875	SYH1
0	yes	yes	3	634.64	9.7293e-151	149.59	0.37245	0.496673	#N/A	VNLDTDCQYAYLTGIR	P14540	ALF
1	yes	yes	2	690.833	8.6861e-33	121.79	1.27815	0.496418	NVS(1)AAPSVPVTMK	NVSAAPSVPVTMK	P36166	PXL1
1	yes	yes	3	611.268	0	202.13	0.994818	0.496186	VLT(0.998)HDGT(0.002)LDNDYFNK	VLTHDGTLDNDYFNK	Q08921	TCO89
0	yes	yes	2	445.217	6.9146e-05	100.45	0.198172	0.495746	#N/A	DDDGNLIK	P11938	RAP1
1	yes	yes	3	595.944	1.757e-244	185.33	1.18722	0.495324	ANS(0.925)EPPT(0.074)PAGTPNVPTR	ANSEPPTPAGTPNVPTR	P40563	AIM21
1	yes	yes	3	751.639	4.3192e-05	41.491	0.47249	0.495238	NANPY(0.002)AS(0.003)MANDS(0.072)Y(0.031)S(0.892)NGNLNR	NANPYASMANDSYSNGNLNR	P40357	SEC9
1	yes	yes	2	775.318	5.8308e-83	148.41	1.4067	0.494592	NVT(0.003)AMNGS(0.997)FQNMR	NVTAMNGSFQNMR	P53882	TDA7
2	yes	yes	2	813.794	4.1311e-07	84.753	1.04506	0.493104	DAMMS(0.096)APGS(0.529)RS(0.738)NS(0.637)R	DAMMSAPGSRSNSR	P06634	DED1
1	yes	yes	5	832.009	1.1172e-150	132.82	1.15271	0.492612	NAS(0.794)PAS(0.198)LEY(0.008)VEALYQFDPQQDGDLGLKPGDKVQLLEK	NASPASLEYVEALYQFDPQQDGDLGLKPGDKVQLLEK	Q06449	PIN3
0	yes	yes	2	396.681	0.028012	40.103	0.253984	0.491752	#N/A	GDLNMDK	P42949	TIM16
1	yes	yes	4	667.811	4.7813e-45	97.771	1.10513	0.491235	SANHTLTDELT(0.001)T(0.01)AT(0.191)T(0.762)NT(0.036)NGDKNIR	SANHTLTDELTTATTNTNGDKNIR	P53879	RHO5
0	yes	yes	3	711.714	0	206.2	0.948211	0.491056	#N/A	FALGQGVGVILCIGETLEEK	P00942	TPIS
1	yes	yes	2	621.779	0.00055772	77.185	1.67348	0.490849	S(1)AAGAFGPELSR	SAAGAFGPELSR	P53252	PIL1
1	yes	yes	3	948.066	5.6737e-10	52.853	0.389318	0.490341	S(0.499)S(0.499)DEEDFNDIY(0.001)GDDKPTTTEEVKK	SSDEEDFNDIYGDDKPTTTEEVKK	Q99383	HRP1
2	yes	yes	3	575.226	0	211.75	2.31213	0.489355	T(0.357)T(0.393)S(0.421)AGS(0.829)VLEDTSMHK	TTSAGSVLEDTSMHK	P53858	BNI4
1	yes	yes	2	698.84	1.5291e-06	85.845	1.29081	0.489232	S(1)ADASIPTISNIK	SADASIPTISNIK	Q03361	JIP4
1	yes	yes	2	850.916	2.3638e-10	70.784	1.63243	0.489153	LVSQDS(0.159)AS(0.816)PLS(0.022)LT(0.002)FR	LVSQDSASPLSLTFR	P53250	TWF1
2	yes	yes	2	1295.14	1.2896e-24	71.148	0.671036	0.48914	IIT(0.011)S(0.011)NVS(0.226)S(0.438)PS(0.438)IS(0.438)PVHS(0.438)PVLQAAPK	IITSNVSSPSISPVHSPVLQAAPK	P38970	HAL5
0	yes	yes	3	452.249	0.017937	27.862	0.879216	0.488878	#N/A	ENPTLRPAEISK	Q02486	ABF2
1	yes	yes	2	581.294	0.0028329	66.435	2.07003	0.48827	S(1)FLNFIGRK	SFLNFIGRK	Q08732	HRK1
1	yes	yes	3	632.6	0.00018314	59.862	0.257501	0.488117	IHDT(0.5)S(0.5)DEDMAINGLER	IHDTSDEDMAINGLER	P25297	PHO84
1	yes	yes	3	921.433	6.5966e-256	181.97	1.09668	0.487555	SSMQIDNAPT(0.997)PHNT(0.002)PASVLNPSYLK	SSMQIDNAPTPHNTPASVLNPSYLK	P25293	NAP1
1	yes	yes	2	752.319	1.209e-07	89.629	0.889709	0.487291	T(0.036)NS(0.964)FDMPQLNTR	TNSFDMPQLNTR	Q05518	PAL1
1	yes	yes	2	598.744	0.023821	55.401	0.296956	0.48663	MFRDDT(1)FGK	MFRDDTFGK	P39719	FLC2
1	yes	yes	2	804.34	1.6238e-96	144.73	0.487897	0.486348	SS(0.001)S(0.999)T(0.001)GTGSAMSGGLATR	SSSTGTGSAMSGGLATR	P40013	BIM1
1	yes	yes	2	442.728	0.0086884	55.461	0.387351	0.486017	KS(0.199)S(0.801)LEIK	KSSLEIK	Q02208	TOF2
1	yes	yes	2	703.3	1.211e-07	93.011	0.990772	0.485518	SQS(1)ANISMANFR	SQSANISMANFR	P40473	POG1
1	yes	yes	2	671.312	3.8106e-44	132.32	1.78766	0.485496	NVNS(0.086)S(0.816)T(0.086)T(0.012)VVNAR	NVNSSTTVVNAR	P01120	RAS2
1	yes	yes	2	480.204	5.0006e-35	128.27	1.85485	0.485417	S(0.004)AS(0.996)MTNLR	SASMTNLR	Q04279	SEG1
1	yes	yes	2	497.74	0.00057151	85.731	1.61367	0.484493	AQT(1)PDVKR	AQTPDVKR	P39520	IFH1
0	yes	yes	3	523.287	0.010675	29.328	0.628048	0.483719	#N/A	QKLPWAQLTEPEK	P00424	COX5A
1	yes	yes	2	909.447	2.3756e-14	89.466	0.897214	0.483332	NSLIKPMS(0.23)S(0.356)T(0.356)S(0.058)LANFK	NSLIKPMSSTSLANFK	P18494	GLN3
1	yes	yes	3	385.197	0.0010694	96.229	0.980699	0.483318	RWS(0.978)LS(0.019)S(0.003)IPK	RWSLSSIPK	Q04412	AGE1
2	yes	yes	3	1039.71	5.3907e-35	85.866	1.37826	0.48302	NLIEDEDDGES(0.95)EKS(0.252)S(0.798)DVDMDDEEWR	NLIEDEDDGESEKSSDVDMDDEEWR	P25441	RPC4
2	yes	yes	4	576.015	2.0215e-07	56.424	1.08092	0.481529	RKS(0.6)S(0.6)S(0.6)VT(0.177)LS(0.018)PT(0.003)IS(0.001)HNNNNGK	RKSSSVTLSPTISHNNNNGK	P33749	MSN4
0	yes	yes	3	1060.79	3.2158e-56	85	0.751701	0.481221	#N/A	NTSNTDDNVDDIGDEEDEVEDEASAVALAK	Q08923	CTI6
1	yes	yes	4	878.4	3.0285e-63	98.114	1.54266	0.480515	RY(0.084)S(0.914)GVPDHVNLEDY(0.002)IEQPHNYPTMQNSVK	RYSGVPDHVNLEDYIEQPHNYPTMQNSVK	P53950	VAC7
1	yes	yes	2	635.766	0.015955	47.849	0.661087	0.480321	S(0.999)LFNNY(0.001)YNR	SLFNNYYNR	Q02831	YP077
1	yes	yes	2	655.289	5.9277e-39	130.56	1.13161	0.479839	YVS(1)YGPSLDTK	YVSYGPSLDTK	P38277	YBY8
0	yes	yes	4	631.303	0.0029727	20.814	1.23697	0.479782	#N/A	SVQGWGDTAQEFGREELEEAKR	P16547	OM45
1	yes	yes	2	626.279	0.00011996	88.441	0.806268	0.479354	SDYLS(0.005)S(0.061)T(0.579)AS(0.355)LK	SDYLSSTASLK	P46949	FYV8
1	yes	yes	3	1012.79	1.2798e-161	151.73	0.53937	0.478735	DTSGWEEADDEPAPIKIET(0.003)PVT(0.795)PT(0.16)ET(0.042)K	DTSGWEEADDEPAPIKIETPVTPTETK	Q06440	CORO
1	yes	yes	2	908.456	0	261.17	1.85495	0.47786	QVNLT(1)PAPLPTSSPWK	QVNLTPAPLPTSSPWK	P25567	SRO9
1	yes	yes	2	654.249	8.4507e-05	91.937	0.456042	0.477498	GYGS(1)DDENSKR	GYGSDDENSKR	Q00816	REG1
1	yes	yes	2	1058.97	1.0421e-21	91.657	2.59072	0.476906	QQQLQQES(0.46)S(0.46)T(0.078)GAGT(0.002)GFVDR	QQQLQQESSTGAGTGFVDR	P53191	PIB2
1	yes	yes	3	609.972	8.5905e-06	58.577	0.515743	0.47502	LVDFS(0.193)NKS(0.807)NVNVGQVK	LVDFSNKSNVNVGQVK	P38928	AXL2
1	yes	yes	4	693.096	0	217.07	1.36948	0.474577	S(0.001)S(0.001)S(0.001)FAHLQAPS(0.989)PIPDPLQVS(0.006)KPET(0.001)R	SSSFAHLQAPSPIPDPLQVSKPETR	Q12329	HSP42
1	yes	yes	2	491.721	0.027144	42.21	0.798974	0.474438	T(0.431)NS(0.515)QPLS(0.054)R	TNSQPLSR	P39104	PIK1
1	yes	yes	3	758.379	1.0126e-17	84.318	2.19522	0.473276	LSTDSKPFSYQEPLPKLS(1)R	LSTDSKPFSYQEPLPKLSR	Q12044	RCN2
0	yes	yes	2	835.369	1.655e-09	74.326	0.577027	0.471453	#N/A	FDADESQASASAVTDR	Q08492	BUD21
0	yes	yes	2	692.821	0.055532	31.934	0.340504	0.470343	#N/A	TIPDNSYCKMR	P53920	NM111
1	yes	yes	2	731.881	4.72e-61	136.99	1.47503	0.469808	ESVVSLILGS(1)PPGK	ESVVSLILGSPPGK	Q99216	PNO1
1	yes	yes	3	961.748	9.015e-25	71.528	1.8421	0.469751	VSTFS(0.001)ELIGNDWQS(0.999)MNFDLENNSR	VSTFSELIGNDWQSMNFDLENNSR	P08153	SWI5
1	yes	yes	3	603.951	2.9261e-46	124.63	1.1857	0.46918	QPPVS(0.05)T(0.041)S(0.132)T(0.041)NS(0.718)LS(0.018)LDQR	QPPVSTSTNSLSLDQR	P40357	SEC9
1	yes	yes	3	550.926	5.0671e-10	102.28	0.908399	0.468192	RNS(0.962)NT(0.038)INSIFNYK	RNSNTINSIFNYK	P25579	LRE1
1	yes	yes	2	872.351	2.8821e-11	80.534	1.27413	0.467012	ELAEDVDDAS(0.5)T(0.5)GDGAAK	ELAEDVDDASTGDGAAK	P17890	RPC7
1	yes	yes	2	511.223	0.0090876	56.729	0.153385	0.466617	DFS(1)FANLK	DFSFANLK	P36076	CAB3
0	yes	yes	2	523.689	0.020687	43.246	1.1251	0.466409	#N/A	NQYGGDDDY	P18899	DDR48
1	yes	yes	3	759.032	1.9286e-22	75.797	1.19477	0.465673	T(0.001)LS(0.776)MT(0.111)S(0.111)LKPAGT(0.001)FDYLHANK	TLSMTSLKPAGTFDYLHANK	Q03533	TDA1
2	yes	yes	3	902.739	6.4912e-18	64.914	0.26121	0.465665	HT(0.08)IIT(0.44)GS(0.486)QPLPS(0.978)PIS(0.011)S(0.004)S(0.001)NFFEMR	HTIITGSQPLPSPISSSNFFEMR	Q03656	SKY1
0	yes	yes	3	621.281	0.01169	23.419	0.798735	0.465127	#N/A	DSICYYVKDPTTDER	Q05584	GLO2
1	yes	yes	3	564.934	0.00011247	56.569	0.712583	0.463833	S(0.31)FS(0.31)T(0.31)T(0.07)KPTEYNLPK	SFSTTKPTEYNLPK	Q07653	HBT1
1	yes	yes	3	923.062	6.1184e-44	93.147	2.24658	0.463035	TSTPET(0.034)S(0.046)EPES(0.865)EEDES(0.055)PIDPSKAPK	TSTPETSEPESEEDESPIDPSKAPK	P53278	YG3A
1	yes	yes	2	880.904	0.0022776	40.589	0.732279	0.462862	NAVVT(0.891)VPAY(0.014)FNDS(0.095)QR	NAVVTVPAYFNDSQR	P0CS90	HSP77
1	yes	yes	3	477.892	0.0014335	45.864	0.538639	0.461001	S(0.333)RIS(0.333)S(0.333)NPQSFTK	SRISSNPQSFTK	P39962	KC13
1	yes	yes	2	531.249	0.0051559	59.426	1.27395	0.460962	T(0.019)VS(0.978)PS(0.003)VYTK	TVSPSVYTK	P38590	MSG5
0	yes	yes	4	788.846	1.3795e-75	112.39	1.05333	0.459827	#N/A	KVESDKTAEEELSSGGEQSPENEDDNNSK	P36046	MIA40
2	yes	yes	3	745.958	1.6049e-35	90.193	0.72834	0.45946	T(0.474)RS(0.474)NPHDS(0.474)S(0.474)PS(0.09)Y(0.015)QDDLEK	TRSNPHDSSPSYQDDLEK	Q05785	ENT2
0	yes	yes	2	474.717	5.8461e-74	145.17	0.7702	0.458729	#N/A	SDDNADALK	P07170	KAD2
1	yes	yes	3	960.425	2.7779e-147	150.14	1.16843	0.457315	LNT(0.176)T(0.134)S(0.514)NS(0.176)NLTSDSTTSLSDQFYFQK	LNTTSNSNLTSDSTTSLSDQFYFQK	P40052	YEQ9
0	yes	yes	3	393.22	0.0074176	32.606	0.639743	0.456598	#N/A	ILEVEFDGKK	P17255	VATA
0	yes	yes	4	515.988	0.00012573	40.844	0.503882	0.456465	#N/A	AKLDDEYSDFASDAEKEK	P32590	HSP79
0	yes	yes	2	602.832	0.033289	31.934	0.473422	0.456142	#N/A	IQLEPTVYNK	P23641	MPCP
1	yes	yes	3	562.244	8.7515e-05	61.097	1.01884	0.455994	NT(0.13)LS(0.87)DEEDLEQRR	NTLSDEEDLEQRR	Q03125	NRG1
4	yes	yes	3	1152.79	2.7906e-55	80.941	1.15417	0.455422	AIT(0.849)PS(0.158)NEGVKPNT(0.486)S(0.584)LEGMT(0.584)S(0.581)S(0.747)PMES(0.007)T(0.002)QQSK	AITPSNEGVKPNTSLEGMTSSPMESTQQSK	P17106	CBF1
2	yes	yes	2	904.397	7.5906e-14	87.148	1.60821	0.455092	ANS(0.09)S(0.784)T(0.126)T(0.138)T(0.861)LDAIKPNSK	ANSSTTTLDAIKPNSK	P38809	YHP7
1	yes	yes	2	790.926	6.4811e-272	192.46	0.93664	0.454903	VAT(1)PLSGGVPPAPLPK	VATPLSGGVPPAPLPK	P38968	SEC31
0	yes	yes	2	639.284	2.2612e-97	150.08	0.71755	0.454618	#N/A	TIVENDSDGDGR	P25296	CANB
0	yes	yes	3	779.387	4.5426e-29	89.011	0.275649	0.454409	#N/A	GWGEAAHQPADFTWAPSLAVPK	P41338	THIL
0	yes	yes	3	801.718	0.0027826	23.172	0.721829	0.453922	#N/A	DSEFNSFLGTTKPPSMTESSLK	P15891	ABP1
0	yes	yes	3	882.335	3.7931e-06	35.973	0.758011	0.453558	#N/A	QDYEDFEPEEGEEEEEEDGQGR	P53252	PIL1
1	yes	yes	2	553.241	2.9642e-47	134.68	1.15788	0.453412	DIVAS(0.002)FMS(0.998)R	DIVASFMSR	Q00402	NUM1
1	yes	yes	5	825.793	1.6373e-18	43.686	0.646339	0.453002	LADANS(0.218)DT(0.181)AALS(0.15)NS(0.15)NT(0.15)PT(0.15)MNNAALLQRPSSIMDSIGVQR	LADANSDTAALSNSNTPTMNNAALLQRPSSIMDSIGVQR	Q02875	SYH1
1	yes	yes	3	613.968	1.9494e-14	69.398	0.879711	0.451667	APTAAELQAPPPPPS(0.448)S(0.448)T(0.103)K	APTAAELQAPPPPPSSTK	Q12230	LSP1
1	yes	yes	2	373.66	8.3822e-09	93.374	0.901693	0.451503	S(0.002)FT(0.997)PS(0.001)K	SFTPSK	P15891	ABP1
0	yes	yes	4	553.75	0.00017502	37.112	0.499776	0.450449	#N/A	GDTTTYDRGEFHGVDTPTDK	P53301	CRH1
1	yes	yes	3	591.243	2.4237e-112	149.97	1.33556	0.450216	ADS(0.984)GDT(0.014)S(0.002)SIHSSANNTK	ADSGDTSSIHSSANNTK	Q06385	VPS74
1	yes	yes	3	625.631	8.1666e-15	74.257	1.65708	0.450198	KT(0.5)S(0.5)ELFPLSGSESGDIK	KTSELFPLSGSESGDIK	P40563	AIM21
1	yes	yes	2	573.736	0.0039866	61.161	0.602612	0.450193	FPACLS(0.005)S(0.995)ER	FPACLSSER	P32572	SPS18
2	yes	yes	3	822.008	3.2686e-165	131.67	0.608744	0.450102	GYSENPVENS(0.023)QFLT(0.976)EY(0.99)VAT(0.011)R	GYSENPVENSQFLTEYVATR	Q00772	SLT2
1	yes	yes	3	565.621	7.9467e-130	159.01	2.33491	0.449778	KSDSGTVLGAIPLNS(1)R	KSDSGTVLGAIPLNSR	Q08422	TMC1
1	yes	yes	3	639.951	0	283.49	1.40049	0.449508	RS(0.46)T(0.46)T(0.081)EELNNVMNNTSK	RSTTEELNNVMNNTSK	P40563	AIM21
0	yes	yes	3	899.784	0.04859	12.677	1.27024	0.449435	#N/A	IFSRSHTNYLAQLQVESFNSNNK	Q08269	ALR1
0	yes	yes	2	571.278	0.018704	48.794	1.37626	0.449214	#N/A	HKVVSVDEDN	P40364	MPM1
0	yes	yes	3	563.309	0.0033324	26.729	2.05123	0.448996	#N/A	QAVVNPENTLFATKR	P0CS90	HSP77
2	yes	yes	5	841.787	1.8867e-106	100.28	1.05301	0.447796	LADANS(0.005)DT(0.054)AALS(0.587)NS(0.587)NT(0.587)PT(0.181)MNNAALLQRPSSIMDSIGVQR	LADANSDTAALSNSNTPTMNNAALLQRPSSIMDSIGVQR	Q02875	SYH1
1	yes	yes	2	847.411	3.3134e-218	180.74	0.558979	0.447767	ST(0.001)S(0.998)AGNSITANAPVVPK	STSAGNSITANAPVVPK	P48361	ASK10
1	yes	yes	3	710.339	7.1309e-98	116.35	1.34594	0.447619	RGS(0.412)T(0.562)IS(0.022)PT(0.003)TTINNSNPNFK	RGSTISPTTTINNSNPNFK	P33749	MSN4
1	yes	yes	4	965.73	8.0025e-39	64.72	0.450005	0.447574	T(0.004)LS(0.055)IS(0.289)S(0.289)LQQS(0.289)ILNMS(0.075)KDPQPMELINELGNHNTVK	TLSISSLQQSILNMSKDPQPMELINELGNHNTVK	P21192	ACE2
1	yes	yes	2	524.703	0.020372	45.368	0.25884	0.447343	T(0.136)ES(0.864)DVFDR	TESDVFDR	P34216	EDE1
0	yes	yes	4	553.273	0.027132	15.766	0.709938	0.44678	#N/A	FPDQWLAYNLSPSFNWPK	P28240	ACEA
1	yes	yes	3	532.943	0.00080129	52.265	1.0973	0.446765	KPQVTVGAQNAY(1)LK	KPQVTVGAQNAYLK	P00942	TPIS
1	yes	yes	3	718.009	2.2064e-05	49.638	0.9097	0.446687	RS(1)FDVPPPPIDASSPFSQK	RSFDVPPPPIDASSPFSQK	P00950	PMG1
0	yes	yes	3	1002.87	4.1649e-18	58.373	0.501414	0.446255	#N/A	VLLSICSLLTDANPDDPLVPEIAHIYK	P15731	UBC4
0	yes	yes	3	571.303	0.019284	23.008	0.528841	0.446245	#N/A	EPLYIFYKPEGLDK	P53250	TWF1
1	yes	yes	2	665.775	2.4332e-20	116.24	0.349364	0.446097	EHS(0.986)NS(0.011)GT(0.003)YISR	EHSNSGTYISR	Q05518	PAL1
1	yes	yes	4	515.482	5.7418e-16	87.352	0.627221	0.446096	Y(0.013)FS(0.014)HT(0.013)GNY(0.012)GES(0.947)PNHIKK	YFSHTGNYGESPNHIKK	P16965	STF2
1	yes	yes	3	702.315	0.00071334	40.81	1.17299	0.445885	DDDIRDRS(0.853)Y(0.066)T(0.063)S(0.019)VAELNR	DDDIRDRSYTSVAELNR	Q06146	YL257
1	yes	yes	3	993.723	7.0854e-56	106.65	1.20475	0.445688	DGLLNEAEGDNIDEDYES(1)DEDEERK	DGLLNEAEGDNIDEDYESDEDEERK	P33441	MFT1
1	yes	yes	2	729.33	0	214.23	1.3924	0.445494	SSSDS(1)PTATANLVK	SSSDSPTATANLVK	Q05812	MSC3
1	yes	yes	2	519.729	0.0023732	91.867	1.97293	0.445311	S(1)AFGNIGHR	SAFGNIGHR	P25623	SYP1
1	yes	yes	3	1068.17	4.362e-163	153.69	0.660041	0.445298	S(0.024)AS(0.099)S(0.425)S(0.367)PT(0.072)Y(0.012)PEEETVQVNLPVSLEDLFVGK	SASSSPTYPEEETVQVNLPVSLEDLFVGK	P25294	SIS1
0	yes	yes	2	558.325	0.017568	39.022	0.560006	0.445143	#N/A	SVLEALTQVR	P40518	ARPC5
1	yes	yes	3	1046.44	1.9096e-116	134.67	1.00928	0.444901	MVES(1)DEDFAPQEFPHTDTDVIVNEHR	MVESDEDFAPQEFPHTDTDVIVNEHR	P08456	PSS
1	yes	yes	3	682.279	0.0005023	42.338	0.432107	0.444834	T(0.204)S(0.204)S(0.204)KEDS(0.204)Y(0.183)LNS(0.001)SMEMQK	TSSKEDSYLNSSMEMQK	Q08236	AVO1
1	yes	yes	2	769.358	0	211.67	1.30023	0.44445	AMNT(1)PLQQQEGLK	AMNTPLQQQEGLK	P38165	RTG3
1	yes	yes	3	482.229	9.9929e-09	88.087	0.841823	0.443954	IS(0.998)PS(0.002)APSKDSFTK	ISPSAPSKDSFTK	P39705	NUP60
1	yes	yes	3	853.716	1.4232e-39	100.23	0.934241	0.442866	QEPLPYVPEGY(0.015)S(0.985)PFQQDDIEK	QEPLPYVPEGYSPFQQDDIEK	P40316	SECU
2	yes	yes	2	905.897	1.5195e-58	103.61	0.657414	0.442357	QS(1)IS(0.998)PT(0.002)LSNATTTTTK	QSISPTLSNATTTTTK	P36024	SIS2
0	yes	yes	2	868.899	0.00023187	58.223	1.23077	0.442256	#N/A	LISWYDNEYGYSAR	P00360	G3P1
0	yes	yes	2	697.323	1.8722e-05	74.611	0.726005	0.442176	#N/A	QFDEAIEHYNK	P15705	STI1
1	yes	yes	3	678.953	0	270.32	1.82455	0.441106	AY(0.462)S(0.525)GDIS(0.013)AADDNLNPFER	AYSGDISAADDNLNPFER	P38266	AIM3
1	yes	yes	3	595.619	1.094e-18	94.461	0.38985	0.440525	VSSVTAAIGS(0.481)S(0.481)PT(0.037)KDER	VSSVTAAIGSSPTKDER	P27636	CDC15
2	yes	yes	2	861.864	1.7723e-05	68.944	0.608508	0.44036	S(0.022)RIS(0.939)S(0.044)AS(0.958)T(0.03)PQT(0.004)S(0.004)QGR	SRISSASTPQTSQGR	P43603	LSB3
1	yes	yes	3	635.978	2.4852e-170	170.09	0.52404	0.438835	ALLELLDDS(0.006)PVT(0.986)PGET(0.008)R	ALLELLDDSPVTPGETR	P53252	PIL1
1	yes	yes	2	776.89	0.00017643	51.888	1.16383	0.43817	S(0.863)ADAS(0.137)IPTISNIKR	SADASIPTISNIKR	Q03361	JIP4
1	yes	yes	3	555.953	7.3493e-23	111.77	0.923061	0.437894	KT(0.041)ES(0.959)PLENVAELKK	KTESPLENVAELKK	P35732	DEF1
1	yes	yes	2	950.902	3.0059e-14	88.73	1.3145	0.437396	DS(0.001)T(0.001)DVDS(0.999)WKPDSEALR	DSTDVDSWKPDSEALR	P46949	FYV8
1	yes	yes	2	669.855	1.5673e-38	128.22	0.222023	0.437301	KLS(1)EEIASLLR	KLSEEIASLLR	P38839	SPL2
1	yes	yes	2	619.829	0.027729	45.879	0.763019	0.437198	SIAPS(0.333)S(0.333)RLS(0.333)IK	SIAPSSRLSIK	Q12453	CEX1
1	yes	yes	3	647.607	2.5376e-08	66.874	1.03861	0.436792	SQES(0.003)GLY(0.04)HS(0.764)T(0.181)ES(0.012)FNFK	SQESGLYHSTESFNFK	P33306	BCK2
1	yes	yes	3	632.666	0.00064915	41.202	0.423058	0.436757	T(0.333)KS(0.333)NT(0.333)IPVT(0.001)SIPSTNKK	TKSNTIPVTSIPSTNKK	P19659	MED15
1	yes	yes	3	674.684	1.1489e-16	78.234	0.55846	0.436398	RKS(1)EVLIAAQSLDNEIR	RKSEVLIAAQSLDNEIR	P50111	ZDS1
1	yes	yes	3	890.645	2.3702e-25	82.36	0.77408	0.436366	IEFEDDDDDDDDS(0.985)IDNDS(0.015)VMDR	IEFEDDDDDDDDSIDNDSVMDR	P14682	UBC3
1	yes	yes	2	621.772	2.9014e-06	102.97	0.989699	0.436286	T(0.001)VS(0.996)PS(0.003)KGEDSR	TVSPSKGEDSR	Q06146	YL257
0	yes	yes	3	641.323	1.5311e-16	80.316	0.607373	0.436282	#N/A	KLCNESSEVAALSGEISK	P37292	GLYM
1	yes	yes	2	522.218	0.0022621	72.643	0.536599	0.436083	T(0.094)LS(0.902)NET(0.004)DAL	TLSNETDAL	P21192	ACE2
2	yes	yes	2	664.232	5.0245e-39	128.28	0.966761	0.436007	MNS(0.997)MT(0.139)S(0.864)GANVR	MNSMTSGANVR	Q05812	MSC3
1	yes	yes	3	465.226	0.0011709	48.741	0.71447	0.435335	VIS(1)QDALQHFR	VISQDALQHFR	P53742	NOG2
1	yes	yes	2	978.933	7.3373e-181	171.56	1.75735	0.434318	TAYS(1)NPSLSSYGNSTSIK	TAYSNPSLSSYGNSTSIK	P39955	SAP1
0	yes	yes	3	1137.53	0.0010382	22.239	0.800376	0.433912	#N/A	NVDQVPTVELAANEEEQEIPDEKVDEEADR	P36095	VPS24
1	yes	yes	3	532.61	1.3064e-104	152.59	0.891664	0.43387	VRPS(0.973)LS(0.027)S(0.001)LSDLVSR	VRPSLSSLSDLVSR	P47035	NET1
1	yes	yes	4	789.364	2.1709e-116	134.63	0.908534	0.433764	EKEDEENDITNSHINRLT(1)PLYETSAR	EKEDEENDITNSHINRLTPLYETSAR	Q08581	SLK19
1	yes	yes	3	951.776	1.9337e-57	96.068	1.26027	0.433199	DIEGHSLLENYAPNMILS(0.005)QS(0.784)T(0.211)GVER	DIEGHSLLENYAPNMILSQSTGVER	Q08921	TCO89
1	yes	yes	2	433.705	1.1669e-74	103.55	0.359796	0.432891	IS(1)PSAPSK	ISPSAPSK	P39705	NUP60
0	yes	yes	2	838.85	1.3265e-54	88.187	0.369683	0.431861	#N/A	DPEQIDDDETEGWK	Q01852	TIM44
1	yes	yes	4	432.702	5.952e-134	132.74	0.275572	0.431445	VRNS(1)DLEDDESLKK	VRNSDLEDDESLKK	Q03661	ESC1
1	yes	yes	3	479.892	9.3047e-05	55.589	1.26929	0.431036	KGS(0.373)S(0.373)AS(0.244)LS(0.008)T(0.002)FASSK	KGSSASLSTFASSK	P41913	GDS1
1	yes	yes	2	614.305	1.0083e-18	117.98	0.926964	0.430928	SVQS(1)LPLEFK	SVQSLPLEFK	P42223	SBE2
2	yes	yes	5	787.743	3.192e-56	81.384	0.685141	0.430761	LGELESDPS(0.007)LKPIY(0.039)NES(0.361)HET(0.419)ICS(0.455)EES(0.72)QHFDRK	LGELESDPSLKPIYNESHETICSEESQHFDRK	P47166	SGM1
0	yes	yes	2	1081.04	0.00037738	36.481	0.615889	0.430632	#N/A	NAVQNESVSSPIELNFDAVK	P07257	QCR2
1	yes	yes	2	968.942	7.752e-66	129.46	1.21815	0.429889	SSSVT(0.015)LS(0.97)PT(0.013)IS(0.002)HNNNNGK	SSSVTLSPTISHNNNNGK	P33749	MSN4
1	yes	yes	3	833.373	2.2103e-89	134.21	0.900059	0.429577	NS(0.543)PY(0.454)QGNS(0.002)QS(0.002)ENQNQQLLNVR	NSPYQGNSQSENQNQQLLNVR	P38277	YBY8
2	yes	yes	2	830.909	0.00012046	57.679	1.05609	0.429021	VAT(1)PLS(1)GGVPPAPLPK	VATPLSGGVPPAPLPK	P38968	SEC31
0	yes	yes	3	460.257	0.033872	15.756	1.07222	0.428959	#N/A	SIITNDEALFKK	P16861	PFKA1
1	yes	yes	2	720.319	0.0015845	58.676	1.00313	0.428275	ELDEIANS(1)LENL	ELDEIANSLENL	P40414	TPM2
0	yes	yes	2	533.275	0.0025951	47.559	0.58213	0.427637	#N/A	DVTDSATTKK	P39015	STM1
2	yes	yes	3	592.276	5.1311e-21	100.59	1.69916	0.427608	KS(0.252)DS(0.325)GT(0.423)VLGAIPLNS(1)R	KSDSGTVLGAIPLNSR	Q08422	TMC1
1	yes	yes	3	654.924	0.00023621	44.5	1.40026	0.427002	KT(0.5)PT(0.5)QEEGCNCATDSGK	KTPTQEEGCNCATDSGK	P49573	CTR1
1	yes	yes	2	670.292	1.1863e-07	89.301	1.30765	0.426812	ALS(1)LGPEESDNK	ALSLGPEESDNK	Q03361	JIP4
1	yes	yes	3	955.438	5.8795e-35	86.145	0.92295	0.426122	T(0.333)KT(0.333)S(0.333)EVGDEINPYGLNEVDDFASKR	TKTSEVGDEINPYGLNEVDDFASKR	Q12136	SAS10
1	yes	yes	2	617.795	0.0086488	60.49	1.8842	0.426092	S(0.582)RS(0.417)PLDPSAPK	SRSPLDPSAPK	P32453	ATP11
1	yes	yes	3	714.69	2.1227e-27	83.245	0.467345	0.426029	RLS(0.5)IGS(0.5)MDLVIDPELEFK	RLSIGSMDLVIDPELEFK	P54786	ZDS2
1	yes	yes	3	789.388	5.5503e-25	82.639	1.96945	0.425984	QDTEQIIDAAS(0.002)VLS(0.009)T(0.014)ES(0.976)PLLR	QDTEQIIDAASVLSTESPLLR	P53858	BNI4
0	yes	yes	4	982.225	3.2537e-82	95.551	0.587894	0.424911	#N/A	KFEDTLNNSLLSDDDKDAVDGISSSSLNNQIESLNK	P43594	MIC19
2	yes	yes	2	788.844	3.7962e-07	89.959	0.488493	0.424855	NLYLT(1)PES(1)PLNR	NLYLTPESPLNR	P40020	FIR1
1	yes	yes	2	586.315	0.010322	65.842	1.95485	0.424331	T(0.009)FRNS(0.991)LILK	TFRNSLILK	P53858	BNI4
1	yes	yes	2	850.39	1.5598e-13	96.993	1.2163	0.422669	KT(0.109)NS(0.877)T(0.014)GNVPCLTAEK	KTNSTGNVPCLTAEK	P48361	ASK10
0	yes	yes	2	779.82	0.0018139	57.348	0.536573	0.422317	#N/A	NDSTEYYNYFDK	P07213	TOM70
3	yes	yes	2	1134.88	4.9554e-14	77.468	1.29125	0.422065	AYLAS(1)DS(1)DES(1)DGQVDEEAK	AYLASDSDESDGQVDEEAK	Q06344	ESF1
2	yes	yes	2	759.77	0.00028642	68.972	0.54684	0.42192	VNS(0.923)S(0.138)NS(0.938)MYT(0.002)AER	VNSSNSMYTAER	P32578	SIP1
1	yes	yes	3	812.968	3.0609e-56	117.31	0.428087	0.421708	GYGDFDS(0.973)EDEDY(0.018)DYGRS(0.009)PNR	GYGDFDSEDEDYDYGRSPNR	P32793	YSC84
1	yes	yes	2	558.745	0.00056202	82.287	0.618391	0.420996	T(0.002)HS(0.998)GHLEQK	THSGHLEQK	P38809	YHP7
2	yes	yes	4	821.121	2.6404e-45	84.362	0.673761	0.420894	QLGNT(0.044)S(0.18)S(0.777)VANT(0.971)PS(0.028)EIPDAHKAEQEDIIEK	QLGNTSSVANTPSEIPDAHKAEQEDIIEK	P32591	SWI3
2	yes	yes	3	940.093	2.9395e-92	124.48	1.16292	0.420884	SQVGEAPS(0.001)LLS(0.274)S(0.276)NNT(0.276)S(0.276)NS(0.437)NT(0.437)PVS(0.024)VIR	SQVGEAPSLLSSNNTSNSNTPVSVIR	P39927	PTI1
1	yes	yes	2	564.271	3.3114e-07	108.37	1.43806	0.42071	S(0.014)LS(0.986)KELNEK	SLSKELNEK	Q03497	STE20
2	yes	yes	3	512.904	2.0959e-10	63.037	1.17622	0.420525	LVKT(1)HS(1)GHLEQK	LVKTHSGHLEQK	P38809	YHP7
1	yes	yes	2	762.299	2.9873e-05	68.809	0.816655	0.420504	DT(0.544)T(0.455)PTGSDSSSFNK	DTTPTGSDSSSFNK	P40507	AIR1
1	yes	yes	2	915.458	4.4931e-149	163.8	0.393091	0.420094	TLSIS(0.5)S(0.5)LQQSILNMSK	TLSISSLQQSILNMSK	P21192	ACE2
1	yes	yes	2	799.871	2.4867e-32	121.04	0.482589	0.418658	DEEVFT(1)LDPIVNK	DEEVFTLDPIVNK	P38845	CRP1
0	yes	yes	3	887.431	3.0267e-54	92.886	0.828363	0.418442	#N/A	TILSELSALEDPATNEGGVEAASEEK	Q04067	EIF3G
1	yes	yes	2	1272.09	9.357e-49	110.77	1.37376	0.418021	NTNPFINT(0.006)FS(0.038)S(0.142)S(0.815)PPILSQEVDR	NTNPFINTFSSSPPILSQEVDR	P28006	GAC1
1	yes	yes	2	888.905	2.8966e-30	114.56	0.9767	0.416243	NS(0.015)LNHS(0.976)NS(0.008)T(0.002)LNVGPSR	NSLNHSNSTLNVGPSR	P40357	SEC9
2	yes	yes	3	576.918	0.00029786	50.088	0.959987	0.415936	KS(0.34)HS(0.335)S(0.371)S(0.218)S(0.734)IFNS(0.002)FLK	KSHSSSSIFNSFLK	P53858	BNI4
1	yes	yes	3	542.917	3.9712e-06	69.805	0.790248	0.415884	T(0.002)ERPQS(0.002)S(0.008)T(0.115)T(0.871)PIDS(0.001)K	TERPQSSTTPIDSK	P14747	PP2B2
1	yes	yes	4	979.733	5.582e-35	62.105	1.25855	0.41583	AT(0.499)T(0.499)PIAPGVES(0.001)AS(0.001)QS(0.001)ISSTPTPVSTDTPLHTVKDDSIK	ATTPIAPGVESASQSISSTPTPVSTDTPLHTVKDDSIK	Q12514	NOT5
1	yes	yes	2	786.342	6.3333e-185	177.88	1.05426	0.415711	TNS(0.973)T(0.027)GNVPCLTAEK	TNSTGNVPCLTAEK	P48361	ASK10
1	yes	yes	2	469.253	0.0056355	74.92	2.26995	0.415418	VRIS(1)LNR	VRISLNR	P40021	ZRG8
1	yes	yes	2	485.215	7.5563e-60	139.88	0.538869	0.413543	S(1)FFSVFR	SFFSVFR	P38080	AKL1
1	yes	yes	2	1149.07	2.1466e-165	134.29	0.96747	0.413418	T(0.011)QS(0.865)T(0.124)QENSLQEVVAIDTLLK	TQSTQENSLQEVVAIDTLLK	P36167	SRL3
2	yes	yes	3	1099.47	1.2628e-107	123.4	1.65939	0.412718	AIT(0.004)PS(0.019)NEGVKPNT(0.06)S(0.06)LEGMT(0.618)S(0.618)S(0.618)PMES(0.002)T(0.001)QQSK	AITPSNEGVKPNTSLEGMTSSPMESTQQSK	P17106	CBF1
1	yes	yes	2	1289.5	3.0345e-25	84.942	0.60444	0.4126	ES(0.482)NS(0.482)NEEGRNDY(0.036)DDDNQLDIR	ESNSNEEGRNDYDDDNQLDIR	Q08581	SLK19
2	yes	yes	3	1099.81	4.934e-49	88.683	1.18662	0.412485	ENYT(0.004)FES(0.996)HPGT(0.982)PVS(0.005)S(0.005)S(0.004)LMT(0.004)QRPGAESSLK	ENYTFESHPGTPVSSSLMTQRPGAESSLK	Q12265	KPR5
1	yes	yes	4	483.458	0.00014214	47.68	0.74154	0.411188	Y(0.007)FS(0.007)HT(0.006)GNY(0.008)GES(0.972)PNHIK	YFSHTGNYGESPNHIK	P16965	STF2
1	yes	yes	3	650.342	6.3347e-06	52.853	1.81566	0.410954	LVS(0.002)GAT(0.013)NS(0.098)NS(0.788)KPGS(0.098)PVILK	LVSGATNSNSKPGSPVILK	P21192	ACE2
1	yes	yes	2	952.987	8.3916e-25	109.07	1.78917	0.410484	ISMT(0.005)APLT(0.995)PQQQLLQR	ISMTAPLTPQQQLLQR	P50875	SPT20
1	yes	yes	3	653.647	4.647e-16	79.568	1.13937	0.41037	MT(0.219)LRS(0.219)S(0.219)S(0.285)DS(0.058)PTATANLVK	MTLRSSSDSPTATANLVK	Q05812	MSC3
1	yes	yes	3	605.935	2.3994e-21	100.92	0.813177	0.410025	SSPQDHDHLT(0.98)PT(0.019)ATTK	SSPQDHDHLTPTATTK	P38713	OSH3
1	yes	yes	2	1114.53	0	312.43	1.1135	0.409938	LNELLAT(0.053)GT(0.947)GIDTFGNVGEAR	LNELLATGTGIDTFGNVGEAR	Q12518	ENT1
3	yes	yes	2	755.75	2.0974e-11	107.99	0.646114	0.409623	MS(0.021)S(0.978)IS(0.58)S(0.421)IS(0.252)S(0.721)ES(0.027)R	MSSISSISSESR	Q04279	SEG1
1	yes	yes	2	948.96	1.9332e-20	87.148	0.97274	0.409431	AT(0.001)IS(0.115)NNS(0.884)IMLLSEGPAAK	ATISNNSIMLLSEGPAAK	Q01919	KIN4
3	yes	yes	2	1190.02	1.8105e-31	105.67	1.2544	0.409319	EIQEALS(1)EKPT(1)REPT(0.918)PS(0.082)VK	EIQEALSEKPTREPTPSVK	P25441	RPC4
1	yes	yes	3	587.917	3.1289e-49	131.53	1.3564	0.409165	S(0.333)T(0.333)T(0.333)EELNNVMNNTSK	STTEELNNVMNNTSK	P40563	AIM21
1	yes	yes	2	1046.47	6.5281e-160	162.11	0.793834	0.408514	LNALSSDADMLS(0.786)PT(0.141)HS(0.073)PQK	LNALSSDADMLSPTHSPQK	P40059	DOT6
0	yes	yes	3	594.262	0.00068645	44.294	0.347991	0.408407	#N/A	IHSECYTGENAWSAR	P38066	RIB1
2	yes	yes	2	1131.99	5.4649e-66	123.29	1.12214	0.408302	AAS(1)EPNGLQLAS(0.059)AT(0.156)S(0.665)PT(0.099)S(0.018)S(0.003)S(0.001)AR	AASEPNGLQLASATSPTSSSAR	P53739	FPK1
1	yes	yes	2	945.881	0.00026536	55.173	0.72601	0.408271	Y(0.421)NS(0.555)DY(0.024)EQPPQEGDLR	YNSDYEQPPQEGDLR	Q02796	LGE1
1	yes	yes	2	670.286	0.0035775	56.225	0.706854	0.40804	RPS(0.003)LDDNES(0.997)AR	RPSLDDNESAR	P33304	AFR1
1	yes	yes	2	486.213	1.1849e-07	107.79	0.226625	0.407444	GS(0.003)S(0.601)S(0.396)PTLSR	GSSSPTLSR	P32634	PMD1
1	yes	yes	3	380.161	2.317e-13	114.86	1.38867	0.40715	AAPES(0.992)FHGS(0.008)R	AAPESFHGSR	Q08921	TCO89
1	yes	yes	4	675.581	2.8232e-38	90.193	0.941714	0.406959	T(0.359)LKS(0.359)DT(0.268)DVT(0.012)S(0.002)LNASTVSHQSKPFR	TLKSDTDVTSLNASTVSHQSKPFR	Q08921	TCO89
0	yes	yes	3	400.518	0.0022359	47.894	1.01183	0.406694	#N/A	LSDDSAANNHR	P16649	TUP1
2	yes	yes	3	705.689	0.00022228	42.041	0.720944	0.406374	AAHT(0.446)S(0.476)KPT(0.086)IHLLS(0.992)PIVNR	AAHTSKPTIHLLSPIVNR	Q04087	LRS4
1	yes	yes	2	709.364	1.3237e-05	80.534	0.442629	0.405824	RPS(0.996)QPLNT(0.003)LS(0.001)PK	RPSQPLNTLSPK	Q06833	YP091
2	yes	yes	3	873.029	7.4066e-23	77.514	1.15365	0.405496	NLS(1)NGS(1)LNDINENEELQNFHR	NLSNGSLNDINENEELQNFHR	P25341	KIN82
1	yes	yes	3	932.163	1.3133e-38	79.911	0.847791	0.405435	SGLPEPNSQIVS(0.16)PELAKNS(0.84)PLAPIKK	SGLPEPNSQIVSPELAKNSPLAPIKK	P23201	SPA2
0	yes	yes	2	543.793	0.001156	80.438	0.421865	0.405265	#N/A	SEQGILNTPK	P53953	SFB2
0	yes	yes	3	381.533	0.03588	26.514	1.6969	0.405181	#N/A	GRYDIDIYK	Q04636	POB3
1	yes	yes	2	841.354	4.3239e-56	137.84	1.56847	0.404835	NLQNQDFGS(1)YYPR	NLQNQDFGSYYPR	P36169	SKG1
1	yes	yes	2	857.339	0	210.37	0.686057	0.404627	GLDNLS(1)EGNDNDNTR	GLDNLSEGNDNDNTR	Q08926	UIP4
1	yes	yes	3	682.668	7.5795e-39	114.02	0.82072	0.404238	SLLDSPHDT(0.185)S(0.815)PVKET(0.001)IAR	SLLDSPHDTSPVKETIAR	P21192	ACE2
0	yes	yes	2	453.251	3.7531e-47	133.55	1.29835	0.403392	#N/A	GVLSVTSDK	P38616	YGP1
0	yes	yes	2	574.77	0.0059128	46.462	0.734832	0.402728	#N/A	FTEGVNPGGDR	P25555	GBP2
1	yes	yes	3	625.975	3.5563e-69	133.24	0.876681	0.402583	ALLELLDDS(0.001)PVT(0.999)PGEAR	ALLELLDDSPVTPGEAR	Q12230	LSP1
1	yes	yes	3	621.972	1.0896e-36	118.33	1.06898	0.402361	APQIIHS(0.188)S(0.764)PEFIT(0.016)S(0.016)T(0.016)R	APQIIHSSPEFITSTR	Q12132	USV1
1	yes	yes	3	496.896	2.0501e-18	110.12	0.804367	0.401853	KIS(0.999)GY(0.001)GNDLDAQK	KISGYGNDLDAQK	Q05050	EIS1
0	yes	yes	2	826.886	0.0011598	48.004	0.907386	0.401465	#N/A	FEENVSVDDTTATPK	P07260	IF4E
1	yes	yes	2	726.306	9.3405e-13	104.55	0.93612	0.401249	S(0.928)S(0.071)NYS(0.001)LDGSNSLK	SSNYSLDGSNSLK	P53289	RTS3
1	yes	yes	4	1051.72	3.5292e-19	41.232	1.49221	0.40068	EGSISSGPPS(0.001)S(0.001)NNGT(0.003)IGGGS(0.008)T(0.008)S(0.008)S(0.008)T(0.008)PVGNHS(0.065)S(0.065)S(0.065)S(0.065)S(0.065)S(0.065)LY(0.18)T(0.193)ES(0.193)PIR	EGSISSGPPSSNNGTIGGGSTSSTPVGNHSSSSSSLYTESPIR	P53897	IGO1
1	yes	yes	2	594.761	0.0016463	65.395	0.967009	0.400544	SQS(0.999)LLSDSGSK	SQSLLSDSGSK	Q08887	NDD1
0	yes	yes	2	837.886	1.1501e-208	213.63	0.563075	0.400279	#N/A	TAQDDSQPFFEYVK	Q07551	KAR
1	yes	yes	4	1005.18	6.5704e-15	40.671	2.02359	0.400115	RFENS(0.012)S(0.012)S(0.012)IQNS(0.462)LGNEIHDS(0.462)GEHMAS(0.036)GDT(0.004)FNELDDGK	RFENSSSIQNSLGNEIHDSGEHMASGDTFNELDDGK	Q08921	TCO89
1	yes	yes	2	570.768	1.865e-08	81.625	1.63681	0.399787	T(0.457)LS(0.541)AES(0.002)LSPR	TLSAESLSPR	Q12128	BAG7
1	yes	yes	2	935.379	1.4918e-69	135.49	1.33401	0.399644	TAQS(0.002)NGNDDEDAS(0.998)PQLK	TAQSNGNDDEDASPQLK	Q04500	UTP14
0	yes	yes	2	465.223	2.4534e-25	121.62	0.376655	0.398925	#N/A	SACYTSLK	P15705	STI1
0	yes	yes	4	818.609	3.9462e-15	55.526	0.766229	0.398892	#N/A	VFEDLQGFETFIANETEDDDFDHLHCK	P40043	RGI1
0	yes	yes	2	503.782	0.045937	32.841	0.883273	0.398193	#N/A	SIFVGQLDK	P38741	RIM4
1	yes	yes	2	690.83	7.5112e-21	115.78	1.01343	0.398085	T(0.002)RS(0.998)PELQDNLK	TRSPELQDNLK	Q05812	MSC3
0	yes	yes	3	734.381	6.2579e-10	44.089	0.771899	0.397946	#N/A	NQILVSGEIPSTLNEESKDK	P15992	HSP26
1	yes	yes	2	830.369	0	252.36	0.40915	0.397784	AVADVWS(1)DLEAEFK	AVADVWSDLEAEFK	P40075	SCS2
0	yes	yes	2	574.785	0.018863	38.293	0.75847	0.397668	#N/A	FAFYLGDTSK	P07267	CARP
0	yes	yes	2	608.296	0.001573	64.439	0.241771	0.397629	#N/A	NEATPEAEQVK	Q08245	ZEO1
1	yes	yes	2	545.768	0.011751	52.247	0.846325	0.3976	RAS(0.993)IFS(0.003)T(0.003)T(0.001)K	RASIFSTTK	Q12263	GIN4
1	yes	yes	4	917.625	2.6571e-77	103.35	1.17577	0.396868	QGNNEETDKETGVIEEPDAVNDAEEADS(0.878)DHS(0.057)S(0.065)R	QGNNEETDKETGVIEEPDAVNDAEEADSDHSSR	P33441	MFT1
1	yes	yes	2	413.21	0.0018147	69.812	0.441656	0.39679	TIS(0.104)S(0.896)IPK	TISSIPK	P06182	CCHL
1	yes	yes	2	867.921	0	238.02	2.32928	0.396354	S(0.839)FYT(0.161)ASPLLSSGSIPK	SFYTASPLLSSGSIPK	P38272	SHE3
2	yes	yes	3	707.251	2.0925e-55	126	1.24404	0.396177	NGES(0.675)DLS(0.675)DY(0.641)GNS(0.008)NT(0.001)EETK	NGESDLSDYGNSNTEETK	Q06631	BFR2
1	yes	yes	3	911.071	4.0997e-165	156.7	0.545608	0.396157	LIDAYGGDLELS(0.066)GDT(0.934)DEENDIQLR	LIDAYGGDLELSGDTDEENDIQLR	Q04511	UFO1
1	yes	yes	2	626.321	7.9229e-10	102.87	0.459752	0.396026	S(0.042)IS(0.958)AGPTLNLAK	SISAGPTLNLAK	P38086	RDH54
2	yes	yes	3	948.089	1.0299e-77	125.59	1.28064	0.396016	SSMQIDNAPT(0.957)PHNT(0.957)PAS(0.071)VLNPS(0.008)Y(0.008)LK	SSMQIDNAPTPHNTPASVLNPSYLK	P25293	NAP1
1	yes	yes	2	739.341	0.0054246	44.616	1.2929	0.395786	INFT(0.022)S(0.022)MT(0.122)QS(0.833)QIK	INFTSMTQSQIK	P10862	RAD18
2	yes	yes	3	642.599	1.7267e-37	118.47	1.54649	0.395767	RLS(0.667)T(0.249)S(0.117)S(0.44)S(0.508)PS(0.013)S(0.003)S(0.001)PMSAQR	RLSTSSSPSSSPMSAQR	P53289	RTS3
1	yes	yes	2	1426.03	1.8563e-255	180.65	0.853778	0.395326	DGLLNEAEGDNIDEDY(0.006)ES(0.994)DEDEER	DGLLNEAEGDNIDEDYESDEDEER	P33441	MFT1
1	yes	yes	3	730.687	1.6404e-05	45.011	1.34009	0.39503	RGS(0.6)T(0.131)T(0.131)T(0.131)VQHS(0.006)PGAYIPPNAR	RGSTTTVQHSPGAYIPPNAR	P38691	KSP1
1	yes	yes	3	828.718	2.2925e-05	40.625	0.367139	0.394397	FS(0.239)S(0.757)NPENGES(0.004)RLPQAQEVSVTK	FSSNPENGESRLPQAQEVSVTK	Q04279	SEG1
0	yes	yes	4	541.54	2.1424e-25	85.146	0.616815	0.394216	#N/A	SIAPAYGIPVVLHSDHCAKK	P14540	ALF
1	yes	yes	2	681.329	1.0451e-08	77.185	0.56033	0.393684	Y(0.019)GS(0.981)VLGYNALPK	YGSVLGYNALPK	P40316	SECU
1	yes	yes	2	1363.18	1.3986e-11	50.042	0.915799	0.393342	ALS(0.119)NNIS(0.764)QES(0.116)LVAPAPEQGVPPAISR	ALSNNISQESLVAPAPEQGVPPAISR	P38427	TSL1
0	yes	yes	2	615.322	0.012535	37.344	0.246617	0.393265	#N/A	EIVVNDVNEAK	Q03940	RUVB1
3	yes	yes	3	640.558	2.5124e-15	87.85	1.38903	0.392809	S(0.075)S(0.084)DS(0.872)S(0.979)S(0.99)EDEVKVEGPK	SSDSSSEDEVKVEGPK	P32499	NUP2
0	yes	yes	2	451.253	0.00085093	77.674	0.742846	0.392768	#N/A	DDLINLAK	Q03104	MSC1
3	yes	yes	3	993.02	3.0262e-09	49.593	0.107772	0.391923	S(1)GAFNMDS(1)DS(1)DDGFDAHAIFESFVR	SGAFNMDSDSDDGFDAHAIFESFVR	P32568	SNQ2
2	yes	yes	2	838.391	3.8495e-209	181.72	0.771863	0.391705	QIYLELGS(1)PLAS(1)PK	QIYLELGSPLASPK	P32567	PAH1
0	yes	yes	3	558.258	0.0031279	27.335	0.880953	0.391262	#N/A	WTPEEGAEHFDINK	P53297	PBP1
1	yes	yes	3	838.407	1.1287e-133	152.81	1.52616	0.391168	KPS(1)LEFLPQPASSTNLNFNSNK	KPSLEFLPQPASSTNLNFNSNK	P53191	PIB2
2	yes	yes	4	1211.05	1.3441e-34	56.933	0.870701	0.390819	AQT(0.001)VVQNNT(0.435)NNS(0.478)FS(0.478)Y(0.457)DNNNGQAT(0.15)LQQQQPQQPPPLTHSSSGLK	AQTVVQNNTNNSFSYDNNNGQATLQQQQPQQPPPLTHSSSGLK	P34216	EDE1
0	yes	yes	3	769.055	3.8242e-77	131.09	0.442432	0.390705	#N/A	NKPLAVIGGGDSACEEAQFLTK	P29509	TRXB1
1	yes	yes	2	681.803	0.0086488	74.76	1.46681	0.390476	ETDSFKPPS(1)FK	ETDSFKPPSFK	P36152	DRE2
1	yes	yes	2	693.784	5.3699e-64	142.08	1.13934	0.390076	YFDS(1)GDYALQK	YFDSGDYALQK	P53897	IGO1
0	yes	yes	3	813.398	0.046314	11.966	0.415602	0.389845	#N/A	NENAVSTDTSTPAAAGAPEGKPPQK	P53297	PBP1
1	yes	yes	2	473.718	0.029405	40.002	0.385677	0.389731	LIY(0.001)S(0.999)ENK	LIYSENK	P24868	CG21
0	yes	yes	3	515.924	0.0043382	39.661	0.508925	0.389597	#N/A	FNYLFEVNDKEK	P42949	TIM16
0	yes	yes	3	885.08	0	250.67	0.895074	0.389421	#N/A	GYLADDIDADSLEDIYTSAHEAIR	P26321	RL5
0	yes	yes	3	1503.86	6.8905e-07	25.641	0.840301	0.38876	#N/A	SSQNMVEDQDIDDIDDDDDVDDDDDDDDDDDTENGSSSNGK	P32432	SFP1
0	yes	yes	2	512.259	0.010217	53.166	0.923432	0.388612	#N/A	DELYSQIR	P38934	BFR1
2	yes	yes	4	833.861	3.8296e-07	40.104	0.838531	0.387902	KT(0.273)S(0.273)LAS(0.273)S(0.273)FLDKEY(0.257)HS(0.273)S(0.273)PDT(0.075)S(0.022)Y(0.006)T(0.002)HQMSPK	KTSLASSFLDKEYHSSPDTSYTHQMSPK	P38284	ICS2
0	yes	yes	3	538.597	0.0015297	36.77	0.215392	0.387553	#N/A	GDESHTQDLLNSAVK	P31383	2AAA
0	yes	yes	3	568.292	0.00051712	31.42	1.17836	0.387402	#N/A	LLSEQNASQLASANEK	P17106	CBF1
0	yes	yes	3	739.363	0	144.5	0.609125	0.387011	#N/A	HELSSLADVYINDAFGTAHR	P00560	PGK
1	yes	yes	3	446.207	0.0014695	50.207	0.562661	0.386715	RMS(1)HLEQDLK	RMSHLEQDLK	P38283	SLI15
1	yes	yes	2	923.412	7.171e-13	84.166	1.73574	0.386483	RLS(0.979)T(0.02)S(0.001)SSPSSSPMSAQR	RLSTSSSPSSSPMSAQR	P53289	RTS3
1	yes	yes	2	833.853	1.6881e-11	91.207	0.852372	0.386212	ENFSPDFS(0.009)S(0.068)AT(0.549)VS(0.374)AK	ENFSPDFSSATVSAK	Q05043	RSF1
1	yes	yes	3	540.914	0.00030969	49.463	1.52739	0.385358	KFS(0.812)VS(0.092)S(0.092)NDS(0.003)QNSLK	KFSVSSNDSQNSLK	Q06833	YP091
1	yes	yes	2	783.88	0	203.99	1.68335	0.38531	SDSGTVLGAIPLNS(1)R	SDSGTVLGAIPLNSR	Q08422	TMC1
0	yes	yes	3	354.501	0.0039913	45.161	0.235961	0.384276	#N/A	EHLDFDASK	P35197	GCS1
1	yes	yes	2	907.859	1.457e-47	100.45	0.298319	0.383775	GSGEDAEEELWNS(0.894)PS(0.106)K	GSGEDAEEELWNSPSK	P40457	MLP2
1	yes	yes	4	776.863	5.1746e-46	86.324	0.800972	0.383417	DNFLSLDY(0.013)EAPS(0.855)PAFS(0.13)KHDT(0.001)GEVLFPK	DNFLSLDYEAPSPAFSKHDTGEVLFPK	P53858	BNI4
3	yes	yes	2	993.392	1.204e-28	111.77	0.892929	0.383151	S(0.026)QS(0.973)LT(0.069)S(0.948)S(0.984)VANNAPQSVR	SQSLTSSVANNAPQSVR	P34216	EDE1
2	yes	yes	2	973.913	6.451e-30	111.43	0.870277	0.382379	FSIPDPNEIS(1)QDS(1)PLK	FSIPDPNEISQDSPLK	P40020	FIR1
1	yes	yes	2	652.251	0.0040207	53.967	0.635732	0.381473	FS(0.581)S(0.419)NPENGESR	FSSNPENGESR	Q04279	SEG1
0	yes	yes	2	509.282	0.04007	34.253	0.899239	0.381355	#N/A	LTVDEVVSR	P38788	SSZ1
0	yes	yes	2	730.382	0.023433	24.792	0.381177	0.381354	#N/A	LCAETLNGNIIGGK	P53743	ESF2
1	yes	yes	3	1005.49	1.0362e-38	76.004	0.510985	0.381289	S(0.457)S(0.457)FAY(0.086)PQQVAITTTPSSPNSSHVLLSSK	SSFAYPQQVAITTTPSSPNSSHVLLSSK	P40059	DOT6
2	yes	yes	3	671.96	4.2898e-06	62.765	1.51798	0.381164	EKT(0.653)S(0.695)T(0.653)PPLPMHFNAQR	EKTSTPPLPMHFNAQR	P07278	KAPR
0	yes	yes	3	389.875	0.012287	26.673	1.04666	0.380629	#N/A	EDHTLGNLIR	P38902	RPB11
1	yes	yes	3	825.994	4.961e-08	55.526	1.90205	0.380272	NNMS(0.725)PNNDDNS(0.274)IDTASTNTTNR	NNMSPNNDDNSIDTASTNTTNR	P10961	HSF
2	yes	yes	2	809.813	9.6387e-05	65.347	1.42301	0.379922	T(0.049)ES(0.65)GS(0.65)S(0.65)FVDLFNR	TESGSSFVDLFNR	P38041	BOB1
0	yes	yes	3	462.888	0.0038182	34.685	0.288682	0.37902	#N/A	LSTEDEEIHSAR	P17106	CBF1
1	yes	yes	2	762.863	0.00029703	63.76	0.254381	0.378736	KELDEIAAS(1)LENL	KELDEIAASLENL	P17536	TPM1
1	yes	yes	2	585.264	0.00030238	98.407	1.83844	0.378323	GKIET(0.002)S(0.018)DS(0.98)PR	GKIETSDSPR	P53858	BNI4
1	yes	yes	3	1017.77	7.2406e-55	92.343	0.583165	0.378261	SSVAALS(0.995)PFT(0.005)NNHHASSGQNNSENSEER	SSVAALSPFTNNHHASSGQNNSENSEER	P38165	RTG3
1	yes	yes	3	995.105	7.0806e-117	136.79	0.419849	0.378238	HEDLFAASGNDEKLPWEVS(0.991)DGEVS(0.004)S(0.005)GK	HEDLFAASGNDEKLPWEVSDGEVSSGK	P48415	SEC16
0	yes	yes	3	918.051	3.6198e-12	65.213	0.316367	0.378092	#N/A	VDLCQETPSTETSPDSNEGGDEEQK	P36018	YPT52
3	yes	yes	2	778.826	1.7588e-07	94.191	2.38725	0.37804	FVIS(1)ET(1)PS(1)PVLK	FVISETPSPVLK	P08153	SWI5
1	yes	yes	2	871.927	3.3492e-09	59.908	0.50878	0.377662	DIINRAFSIS(1)EELR	DIINRAFSISEELR	P25336	MSH3
0	yes	yes	2	722.868	0.03153	24.855	1.25313	0.377415	#N/A	TPSIDTLDDLAQR	Q05785	ENT2
2	yes	yes	3	790.289	2.4909e-39	98.98	0.634056	0.377328	HSVS(0.003)S(0.005)GT(0.025)S(0.127)NS(0.84)EDEVDS(0.933)PS(0.067)MEK	HSVSSGTSNSEDEVDSPSMEK	P36076	CAB3
1	yes	yes	2	809.349	3.1136e-67	113.35	0.773822	0.376504	FS(0.001)S(0.57)S(0.429)PNSSVLENNR	FSSSPNSSVLENNR	P25042	ROX1
2	yes	yes	3	911.712	2.2212e-39	100.41	0.917824	0.375847	NAT(0.971)VDS(0.448)S(0.407)INQY(0.158)KNDS(0.016)QFQEWAK	NATVDSSINQYKNDSQFQEWAK	Q05518	PAL1
3	yes	yes	4	1147.26	1.9041e-126	109.76	0.712337	0.375787	T(0.927)GGALNT(0.189)FNT(0.882)GGAMIPQT(0.002)S(0.002)FS(0.038)S(0.123)QAQNT(0.824)GGFRPQS(0.009)QFGLT(0.004)LQK	TGGALNTFNTGGAMIPQTSFSSQAQNTGGFRPQSQFGLTLQK	P32790	SLA1
1	yes	yes	3	913.438	1.954e-222	171.15	1.21455	0.375739	SQVGEAPSLLS(0.014)S(0.014)NNT(0.085)S(0.067)NS(0.404)NT(0.404)PVS(0.012)VIR	SQVGEAPSLLSSNNTSNSNTPVSVIR	P39927	PTI1
0	yes	yes	4	590.307	1.4841e-05	44.105	0.45282	0.374867	#N/A	IHEIENLLAGSNVANLDHVGDK	P22137	CLH
1	yes	yes	2	590.793	0.0012468	56.122	0.627293	0.374251	KVT(0.5)QMT(0.5)PAPK	KVTQMTPAPK	O14455	RL36B
1	yes	yes	3	698.009	3.1476e-21	90.464	0.871987	0.374216	FSIHDT(0.707)NKS(0.292)PVEPLNSVK	FSIHDTNKSPVEPLNSVK	P38283	SLI15
2	yes	yes	3	949.718	3.532e-41	92.238	1.74628	0.373484	T(0.017)S(0.018)T(0.034)PET(0.7)S(0.393)EPES(0.681)EEDES(0.155)PIDPS(0.002)KAPK	TSTPETSEPESEEDESPIDPSKAPK	P53278	YG3A
1	yes	yes	2	976.928	0	250.08	1.34483	0.37303	S(0.003)QES(0.997)EDEEDIIINPVR	SQESEDEEDIIINPVR	P38634	SIC1
1	yes	yes	2	435.713	0.007024	71.614	0.468488	0.372962	SRIS(0.991)AT(0.009)R	SRISATR	Q12515	PAR32
2	yes	yes	2	838.347	1.4809e-13	101.53	0.998191	0.372861	VKDS(0.542)S(0.458)PVPS(1)DLDEK	VKDSSPVPSDLDEK	P38266	AIM3
1	yes	yes	3	640.644	9.6738e-05	46.578	0.672109	0.372386	IPVVVEPAS(0.003)QT(0.003)DAAMS(0.994)PK	IPVVVEPASQTDAAMSPK	P28006	GAC1
0	yes	yes	2	887.951	0	202.32	0.508638	0.37236	#N/A	ISVGIEDTDDLLEDIK	P31373	CYS3
2	yes	yes	3	1193.2	1.3428e-98	118.48	1.46334	0.371822	T(0.675)GNQS(0.177)IS(0.055)DKY(0.001)S(0.085)DLNT(0.006)LLAT(0.195)GT(0.76)GIDT(0.044)FGNTGEAR	TGNQSISDKYSDLNTLLATGTGIDTFGNTGEAR	Q05785	ENT2
1	yes	yes	3	730.654	1.3634e-34	85.77	0.539161	0.371162	IVT(0.156)Y(0.113)DES(0.731)EDEEEILAAQR	IVTYDESEDEEEILAAQR	P35201	CENPC
1	yes	yes	2	1089.03	3.7613e-34	94.73	1.01049	0.371008	EKIPVVVEPAS(0.354)QT(0.354)DAAMS(0.291)PK	EKIPVVVEPASQTDAAMSPK	P28006	GAC1
1	yes	yes	3	930.408	6.3599e-18	59.971	2.58637	0.370848	RKAS(0.523)S(0.168)EDPMGT(0.251)PS(0.025)S(0.027)NGNT(0.005)PEYTPASK	RKASSEDPMGTPSSNGNTPEYTPASK	P53604	MSO1
0	yes	yes	3	791.717	2.7154e-07	53.625	0.445679	0.370327	#N/A	SFDVPPPPIDASSPFSQKGDER	P00950	PMG1
1	yes	yes	3	1309.62	3.0182e-49	67.441	0.245299	0.370312	SSSESSLLDIDPIMAQPT(0.164)AS(0.164)S(0.164)VAS(0.164)S(0.164)S(0.164)PVS(0.012)S(0.004)ASASLQPVR	SSSESSLLDIDPIMAQPTASSVASSSPVSSASASLQPVR	Q12271	INP53
4	yes	yes	3	955.418	2.0221e-23	78.588	0.971979	0.37015	RLS(0.998)VLS(0.9)MY(0.557)S(0.515)T(0.044)KES(0.953)FT(0.032)NLVDILK	RLSVLSMYSTKESFTNLVDILK	Q12263	GIN4
0	yes	yes	2	559.278	0.0022621	64.04	0.578677	0.369949	#N/A	DDSSLNITPR	P32611	RML2
2	yes	yes	2	800.826	0	234.82	1.31751	0.368981	S(0.001)HS(0.998)S(0.001)S(0.987)S(0.013)IFNSFLK	SHSSSSIFNSFLK	P53858	BNI4
0	yes	yes	2	932.434	0.00017091	62.258	0.705477	0.368666	#N/A	APEGELGDSLQTAFDEGK	P23301	IF5A1
1	yes	yes	4	632.77	7.6139e-24	79.558	1.49303	0.368547	AHS(0.786)PQT(0.18)DLKDDHDES(0.021)T(0.013)PDPQSK	AHSPQTDLKDDHDESTPDPQSK	Q02629	NU100
1	yes	yes	3	574.952	7.4958e-09	82.449	0.971742	0.368497	KS(0.443)S(0.443)S(0.115)QEGNPQLVQLK	KSSSQEGNPQLVQLK	P38306	YB47
1	yes	yes	2	604.805	0.0045309	56.359	1.54162	0.367504	VINS(0.948)LQPT(0.026)T(0.026)R	VINSLQPTTR	Q08921	TCO89
2	yes	yes	3	768.029	3.853e-06	49.528	0.241716	0.367269	S(0.083)NAS(0.367)S(0.367)PT(0.367)S(0.367)S(0.367)LT(0.083)VPNSVIQKPK	SNASSPTSSLTVPNSVIQKPK	P39955	SAP1
2	yes	yes	4	960.849	2.1626e-119	129.01	0.406287	0.36719	HMS(1)GDEDES(1)GDDREEEEEEEEEEEGRLDLEK	HMSGDEDESGDDREEEEEEEEEEEGRLDLEK	P36049	EBP2
0	yes	yes	2	681.861	5.8819e-08	95.573	0.48962	0.367184	#N/A	VVEIGDFVELDK	P53250	TWF1
1	yes	yes	3	983.691	4.9223e-69	118.55	0.73986	0.366542	IIDNEQS(1)DAEEDDDEEEEDDDFPR	IIDNEQSDAEEDDDEEEEDDDFPR	Q06511	RRP15
1	yes	yes	4	896.919	1.6232e-16	51.544	0.708279	0.366458	GYLADILPAEKEENLQQEDDGEVES(0.533)S(0.467)GALEKK	GYLADILPAEKEENLQQEDDGEVESSGALEKK	P46949	FYV8
0	yes	yes	3	915.746	0.00021522	28.328	0.482396	0.366285	#N/A	VAETALFSGNDGADSNPGDSAQVEEHK	P53890	BNI5
1	yes	yes	4	1079.49	2.3409e-18	42.262	0.319281	0.366054	RGS(0.167)MS(0.167)S(0.167)S(0.167)S(0.167)GNT(0.167)MLHIEEGSEISNSPWSANTSSKPLVWGAR	RGSMSSSSGNTMLHIEEGSEISNSPWSANTSSKPLVWGAR	P32364	SMY1
1	yes	yes	2	540.262	0.028308	59.426	0.824799	0.365756	TYKYPS(1)LK	TYKYPSLK	P05747	RL29
1	yes	yes	2	786.355	0.00016366	60.401	0.313177	0.364933	DLS(0.5)S(0.5)EVVGQMDAIK	DLSSEVVGQMDAIK	P31539	HS104
0	yes	yes	3	595.952	4.2839e-24	98.943	1.05396	0.364775	#N/A	KLNNFNDVSSYNENK	P32582	CBS
0	yes	yes	2	425.737	0.01654	47.849	0.737378	0.364701	#N/A	SFILQDK	P46988	PFD1
1	yes	yes	2	883.378	2.2572e-303	200.67	1.3634	0.364686	T(0.005)NS(0.995)GCSITSGASMIATK	TNSGCSITSGASMIATK	P40052	YEQ9
0	yes	yes	2	483.256	0.004185	60.59	0.37839	0.364469	#N/A	YIAAGSLDR	P16649	TUP1
1	yes	yes	2	802.323	0	209.64	4.13877	0.364319	FYS(1)YVDMLNDEK	FYSYVDMLNDEK	P32047	MLF3
1	yes	yes	4	882.884	6.1055e-10	40.463	0.861811	0.363957	HY(0.006)EEAHIS(0.199)T(0.184)S(0.184)PNT(0.184)T(0.184)NMS(0.058)QIPMNSAGNTSSSVR	HYEEAHISTSPNTTNMSQIPMNSAGNTSSSVR	P32432	SFP1
1	yes	yes	4	981.701	3.224e-68	95.205	0.259537	0.363757	QQELFENALEEAKRRNQGLDPDS(1)DADIEELLEE	QQELFENALEEAKRRNQGLDPDSDADIEELLEE	P53903	PGA2
1	yes	yes	2	599.245	2.8372e-75	147.37	1.75252	0.363375	SS(0.013)S(0.987)PSYSQFK	SSSPSYSQFK	P32521	PAN1
1	yes	yes	2	677.295	2.2371e-54	132.59	0.579457	0.363269	GVFQGVHDS(1)AEK	GVFQGVHDSAEK	P22943	HSP12
2	yes	yes	2	1181.92	2.4962e-05	46.621	0.951803	0.363245	VVDDLIEDS(0.599)DDDDFS(0.599)S(0.599)DS(0.102)S(0.102)K	VVDDLIEDSDDDDFSSDSSK	P36152	DRE2
1	yes	yes	2	461.723	0.0015715	83.869	0.367179	0.363232	QLANT(1)PAK	QLANTPAK	P15992	HSP26
0	yes	yes	3	869.69	3.159e-55	105.79	0.763737	0.362919	#N/A	SDENGDDNDSKNDETEAGPQLGGDK	P36046	MIA40
0	yes	yes	2	605.3	0.044492	62.463	0.98325	0.362913	#N/A	LFSSSCGPINK	Q08208	NOP12
1	yes	yes	2	731.3	0.00024267	58.21	0.595024	0.362813	NS(0.08)S(0.012)PS(0.814)PT(0.09)AS(0.001)T(0.001)S(0.001)S(0.001)MK	NSSPSPTASTSSMK	P42073	REF2
1	yes	yes	2	712.327	1.4886e-09	102.87	1.26862	0.362798	NEAT(1)PEAEQVKK	NEATPEAEQVKK	Q08245	ZEO1
0	yes	yes	4	736.813	7.684e-15	54.728	1.15994	0.362715	#N/A	YHQNNGIINNDGSNNNDNNNSNNNNR	P38741	RIM4
2	yes	yes	3	963.748	4.2121e-18	66.447	0.739762	0.362642	LVDEDES(0.997)LS(0.996)WMEEEQPVT(0.007)IINPR	LVDEDESLSWMEEEQPVTIINPR	Q12420	SNU66
1	yes	yes	2	961.883	2.4897e-21	101.67	1.04784	0.362543	RLS(0.5)S(0.5)FEYGGYGEYGNGS	RLSSFEYGGYGEYGNGS	P32607	RTG1
1	yes	yes	2	390.189	1.6935e-05	93.374	0.779669	0.362389	AS(0.018)T(0.982)PPVK	ASTPPVK	P15891	ABP1
2	yes	yes	3	498.221	2.3566e-08	94.544	1.85941	0.362275	S(0.405)FT(0.595)PS(0.203)KS(0.796)PAPVSK	SFTPSKSPAPVSK	P15891	ABP1
1	yes	yes	3	882.064	8.3143e-52	105.44	0.347725	0.362103	DLEEVINS(0.001)EET(0.001)EILS(0.91)AIES(0.073)DS(0.015)NK	DLEEVINSEETEILSAIESDSNK	Q12080	NOP53
2	yes	yes	3	518.911	0.0029393	40.856	1.52128	0.362061	RNPS(0.981)PS(0.022)IVKPGS(0.997)R	RNPSPSIVKPGSR	P43574	GAT1
1	yes	yes	2	1013.93	2.611e-65	125.18	1.30685	0.360976	SSIGSGNLAS(0.008)ES(0.045)GS(0.236)S(0.236)T(0.236)Y(0.003)NT(0.236)K	SSIGSGNLASESGSSTYNTK	Q08229	NBA1
1	yes	yes	2	667.275	1.0417e-77	148.18	1.47539	0.360855	S(0.003)GT(0.997)LDNDYVNR	SGTLDNDYVNR	Q03780	YD239
0	yes	yes	2	641.817	0.00084236	62.303	0.587711	0.360329	#N/A	AAEAATTDLTYR	Q12363	WTM1
1	yes	yes	3	895.375	2.2489e-10	53.705	1.08859	0.359835	ES(0.001)S(0.001)S(0.004)IS(0.073)VS(0.306)EELS(0.306)S(0.306)ADERDAEDFS(0.002)K	ESSSISVSEELSSADERDAEDFSK	P31382	PMT2
1	yes	yes	3	523.919	2.9975e-06	68.481	1.61658	0.359699	T(0.003)S(0.003)S(0.003)IPNS(0.109)HS(0.882)PIPPR	TSSIPNSHSPIPPR	P53438	SOK2
0	yes	yes	3	681.013	4.5384e-29	98.507	0.975668	0.35916	#N/A	SVAVPVDILDHDNNYELK	P15992	HSP26
0	yes	yes	2	571.806	0.0014193	76.827	0.549353	0.359055	#N/A	NIDVSNLPSLA	P39015	STM1
1	yes	yes	5	861.213	6.7039e-49	64.318	0.516525	0.358887	TLQTPYNAQPT(0.07)S(0.07)S(0.07)LEIHT(0.07)EQVIKY(0.138)PAPGT(0.257)S(0.232)PS(0.064)HNEGNS(0.027)K	TLQTPYNAQPTSSLEIHTEQVIKYPAPGTSPSHNEGNSK	P34216	EDE1
2	yes	yes	4	860.159	6.4833e-57	83.491	0.858629	0.35888	AT(0.001)T(0.001)PIAPGVES(0.316)AS(0.316)QS(0.316)IS(0.316)S(0.316)T(0.316)PT(0.097)PVS(0.003)T(0.001)DTPLHTVK	ATTPIAPGVESASQSISSTPTPVSTDTPLHTVK	Q12514	NOT5
0	yes	yes	4	520.302	0.00012356	38.888	1.30209	0.358714	#N/A	KVTVIGGHSGETIIPIITDK	P32419	MDHP
0	yes	yes	3	492.936	0.0087885	43.382	1.49734	0.358558	#N/A	FVDESLLSTLPAGK	P07257	QCR2
1	yes	yes	3	775.046	1.2186e-14	67.274	1.02023	0.358108	IPS(0.392)GY(0.289)S(0.319)ANHYQINSVNPLLR	IPSGYSANHYQINSVNPLLR	P34217	PIN4
0	yes	yes	3	373.188	1.0481e-08	96.342	0.626232	0.35761	#N/A	ELGIDDGRDK	P36775	LONM
1	yes	yes	2	991.834	0	260.49	1.47849	0.357505	GYGDFDS(1)EDEDYDYGR	GYGDFDSEDEDYDYGR	P32793	YSC84
1	yes	yes	3	491.236	3.6938e-05	78.285	0.980696	0.356443	SWSAIAS(0.003)DAIKS(0.997)R	SWSAIASDAIKSR	Q01477	UBP3
0	yes	yes	3	626.617	0	370.44	1.41268	0.356232	#N/A	ETVDDDSETLNQLQDR	P38809	YHP7
1	yes	yes	4	1212.32	2.9742e-57	70.025	0.878719	0.356199	EQS(0.78)PNKMEAALCPFELDEKEKLPANAES(0.211)DPLS(0.009)QLPQTNAVGNR	EQSPNKMEAALCPFELDEKEKLPANAESDPLSQLPQTNAVGNR	P40563	AIM21
2	yes	yes	2	862.339	0.001318	41.092	0.287735	0.356052	ELT(0.015)LDENAS(0.986)LDS(0.999)EK	ELTLDENASLDSEK	P32578	SIP1
1	yes	yes	3	741.661	1.5448e-49	114.57	0.917844	0.35585	TKFEIGESGGNDPYMVS(0.589)S(0.411)PK	TKFEIGESGGNDPYMVSSPK	P27705	MIG1
0	yes	yes	4	581.793	0.053317	7.3604	1.58429	0.355455	#N/A	FPDAQSSSFNLTAPTTASNLVR	Q12019	MDN1
0	yes	yes	2	838.874	0.0019374	39.266	0.67067	0.355358	#N/A	FNAAPEENATEGPSDK	P53628	SNF12
1	yes	yes	2	514.695	0.0044751	60.436	0.648627	0.355226	VVLGDS(1)DDE	VVLGDSDDE	Q12161	PSH1
0	yes	yes	3	447.882	0.042976	19.641	1.18693	0.354514	#N/A	STFDEHLYTTK	P53297	PBP1
0	yes	yes	3	512.592	0.00023166	62.258	0.672833	0.354453	#N/A	DDKTQEDMITVLK	P25344	STE50
1	yes	yes	3	881.346	5.0351e-30	91.583	1.39955	0.354128	ENDNNY(0.003)MPPS(0.866)PS(0.121)MS(0.007)ES(0.001)S(0.001)MIFER	ENDNNYMPPSPSMSESSMIFER	P40463	VHS2
2	yes	yes	4	899.648	9.9591e-31	66.898	1.33095	0.354106	S(0.277)FIS(0.329)NT(0.394)LPLNIDS(0.002)AS(0.007)ES(0.03)DNFVPHMDGS(0.33)PS(0.33)KT(0.302)K	SFISNTLPLNIDSASESDNFVPHMDGSPSKTK	P39523	YM11
1	yes	yes	3	1047.86	5.8365e-56	82.789	0.238425	0.353335	NIKPT(0.005)DNAVS(0.93)PPS(0.051)S(0.014)EVPAGGLPFLAEINAR	NIKPTDNAVSPPSSEVPAGGLPFLAEINAR	P37370	VRP1
1	yes	yes	4	558.023	2.5713e-10	61.815	0.884453	0.353058	IPAQHT(0.333)KT(0.333)GT(0.333)FINS(0.001)QGTGYK	IPAQHTKTGTFINSQGTGYK	Q05785	ENT2
1	yes	yes	3	491.924	2.3702e-06	70.41	1.65187	0.353032	LRGNNIGS(1)PLGAPK	LRGNNIGSPLGAPK	O14467	MBF1
1	yes	yes	2	1090.95	0	239.58	2.2925	0.352973	EAS(1)PATEFANEFTGENSTAK	EASPATEFANEFTGENSTAK	P13259	PCY1
0	yes	yes	2	426.709	0.0017197	69.998	1.68464	0.352906	#N/A	EYDQAVK	Q12118	SGT2
1	yes	yes	5	959.238	1.6697e-58	74.935	1.27579	0.3529	SSDIDQVNNAEDPS(0.041)RDT(0.041)S(0.041)GWEEADDEPAPIKIET(0.663)PVT(0.131)PT(0.04)ET(0.044)KK	SSDIDQVNNAEDPSRDTSGWEEADDEPAPIKIETPVTPTETKK	Q06440	CORO
1	yes	yes	3	995.801	0	243.92	1.83657	0.352851	ALLELLDDS(0.246)PVT(0.754)PGEARPAYDGYEASR	ALLELLDDSPVTPGEARPAYDGYEASR	Q12230	LSP1
1	yes	yes	3	536.926	0.00019615	56.339	0.232866	0.35283	RPIS(0.781)T(0.219)LVEQDDQK	RPISTLVEQDDQK	P24868	CG21
1	yes	yes	2	710.311	1.3601e-23	117.2	0.529087	0.352526	NAT(1)VDSSINQYK	NATVDSSINQYK	Q05518	PAL1
0	yes	yes	2	945.914	0.02176	22.533	0.580564	0.352066	#N/A	EQQDEIEGEELAESER	P38333	ENP1
1	yes	yes	2	484.229	0.0044034	62.582	0.719669	0.352	RPT(1)NPFR	RPTNPFR	P53890	BNI5
1	yes	yes	3	903.404	5.5451e-25	74.062	0.473842	0.351208	T(0.333)KT(0.333)S(0.333)EVGDEINPYGLNEVDDFASK	TKTSEVGDEINPYGLNEVDDFASK	Q12136	SAS10
1	yes	yes	4	476.491	5.3754e-21	87.208	1.03239	0.350844	LDGS(0.499)KT(0.499)PVGVHT(0.001)GSALQR	LDGSKTPVGVHTGSALQR	Q12451	OSH2
1	yes	yes	2	931.907	1.0198e-202	152.89	0.434945	0.350609	NT(0.001)T(0.999)PYQNNVYNDAIR	NTTPYQNNVYNDAIR	P40073	SHO1
0	yes	yes	2	855.39	5.7053e-61	132.47	0.989658	0.350381	#N/A	SNFNNNLIDNSSQDK	P32521	PAN1
0	yes	yes	3	616.598	0.00038292	43.208	0.95073	0.3503	#N/A	EDGTNINHFNSDGDGQK	P53890	BNI5
1	yes	yes	3	610.292	6.9871e-06	59.512	1.6517	0.349452	FS(0.051)HIKPS(0.313)AS(0.313)S(0.313)PQS(0.007)T(0.002)FK	FSHIKPSASSPQSTFK	P42845	STB1
1	yes	yes	3	591.269	7.1401e-25	104.88	2.36461	0.349141	T(0.072)T(0.072)S(0.855)AGS(0.002)VLEDTSMHKK	TTSAGSVLEDTSMHKK	P53858	BNI4
2	yes	yes	2	575.749	0.00030349	87.184	1.02237	0.349136	S(0.017)T(0.002)QS(0.981)VLS(1)LR	STQSVLSLR	Q08921	TCO89
1	yes	yes	4	1018.46	3.62e-20	46.464	0.453372	0.348943	QEDDPFTQLINQS(0.114)S(0.114)ANT(0.114)QNQQAHQQES(0.544)PY(0.114)QFLQK	QEDDPFTQLINQSSANTQNQQAHQQESPYQFLQK	P53278	YG3A
1	yes	yes	2	789.887	0.049127	44.349	0.830088	0.348758	IAKFEY(0.272)RLT(0.364)DS(0.364)R	IAKFEYRLTDSR	P47069	MPS3
1	yes	yes	2	883.854	2.1807e-10	78.285	1.29254	0.348712	S(0.557)S(0.43)MT(0.012)ATTAANSNSNSSR	SSMTATTAANSNSNSSR	P23291	KC11
1	yes	yes	2	474.689	0.014463	49.418	1.70828	0.348349	GFVDS(0.86)ES(0.14)K	GFVDSESK	Q03780	YD239
1	yes	yes	2	479.218	3.9655e-07	107.21	0.376271	0.348308	ATS(0.002)VS(0.101)T(0.832)S(0.065)PK	ATSVSTSPK	Q12427	STB3
1	yes	yes	2	585.787	0.0001921	99.283	1.54717	0.34829	RES(1)PVTVFR	RESPVTVFR	P25344	STE50
1	yes	yes	3	688.995	6.6056e-22	90.193	2.10302	0.348189	KS(0.008)S(0.008)S(0.008)VT(0.039)LS(0.928)PT(0.008)ISHNNNNGK	KSSSVTLSPTISHNNNNGK	P33749	MSN4
1	yes	yes	3	1055.49	9.7516e-117	136.48	0.683238	0.347761	DTSGWEEADDEPAPIKIET(0.201)PVT(0.562)PT(0.179)ET(0.059)KK	DTSGWEEADDEPAPIKIETPVTPTETKK	Q06440	CORO
1	yes	yes	3	629.581	0	177.74	0.979828	0.347363	IVS(0.013)NNS(0.987)DDEDEDIGER	IVSNNSDDEDEDIGER	P47035	NET1
0	yes	yes	4	1212.54	0.0027653	11.879	0.778325	0.34735	#N/A	LPNNANSTTGLNDNDYNLDDTNNDNTNSMQSILEDFVSSEEALK	P33749	MSN4
2	yes	yes	3	491.216	0.0015872	43.991	0.821517	0.347148	S(0.999)LS(0.999)HELT(0.001)KPSGR	SLSHELTKPSGR	P38284	ICS2
2	yes	yes	3	534.243	1.9023e-06	82.259	1.40971	0.347146	S(0.999)IS(0.889)NS(0.111)NLLEAHKK	SISNSNLLEAHKK	P32336	NUD1
2	yes	yes	4	901.151	3.5502e-12	42.121	1.32911	0.346834	LGS(0.987)PIPGES(0.357)S(0.338)PAEVPKNET(0.317)PAAQEQPMPDNEPK	LGSPIPGESSPAEVPKNETPAAQEQPMPDNEPK	P34223	UBX1
2	yes	yes	2	774.342	1.1676e-09	71.685	0.666936	0.346547	S(0.103)HS(0.893)LVS(0.012)HAPS(0.993)IPR	SHSLVSHAPSIPR	Q05812	MSC3
1	yes	yes	3	834.995	3.0111e-44	109.08	0.373407	0.3461	DQYEQDHEDATMENLS(1)LNDR	DQYEQDHEDATMENLSLNDR	P06101	CDC37
1	yes	yes	3	771.393	1.7876e-43	94.003	2.61007	0.345514	AT(0.02)LS(0.444)AS(0.536)GPNSNGPTPAVLPQKPK	ATLSASGPNSNGPTPAVLPQKPK	Q07362	PBP4
1	yes	yes	2	627.792	2.0086e-09	107.18	0.685381	0.345021	AT(0.008)S(0.991)Y(0.001)PNPLPSK	ATSYPNPLPSK	P36004	KKQ8
1	yes	yes	2	422.197	5.0614e-06	89.355	0.712633	0.344855	S(0.11)LS(0.751)ES(0.14)IK	SLSESIK	P38970	HAL5
1	yes	yes	2	846.854	0	218.4	1.80182	0.344077	SNSNNSNPS(1)FIFER	SNSNNSNPSFIFER	P32047	MLF3
1	yes	yes	2	1072.49	7.7876e-238	148.52	1.05912	0.343772	FGDIDTAT(0.003)AT(0.963)PT(0.023)ELS(0.006)T(0.006)QPAK	FGDIDTATATPTELSTQPAK	P07213	TOM70
1	yes	yes	3	626.283	1.0101e-165	137.61	2.21185	0.343676	ALGMAGES(0.001)NMNFT(0.855)PT(0.144)KK	ALGMAGESNMNFTPTKK	P32505	NAB2
1	yes	yes	4	877.153	1.2849e-19	61.941	1.20588	0.343413	ELPEYHT(0.5)EENDS(0.5)PIDVQKEPIKEVQSDEK	ELPEYHTEENDSPIDVQKEPIKEVQSDEK	P53911	EAF7
0	yes	yes	3	741.034	3.2947e-33	104.89	0.519773	0.343345	#N/A	ILNHMIETGAEYIMELTDK	P32861	UGPA1
1	yes	yes	3	853.69	0	305.61	1.53471	0.343203	ELSGGYEDVDSALHS(0.002)EEAS(0.925)FHS(0.073)L	ELSGGYEDVDSALHSEEASFHSL	P40563	AIM21
0	yes	yes	3	406.551	0.0033826	49.5	0.305883	0.343182	#N/A	LEQADKDAVTK	P10592	HSP72
0	yes	yes	4	526.476	0.0032932	26.474	0.317289	0.342989	#N/A	IFHNHDTGCDENDSTVNK	Q05166	NUP59
4	yes	yes	3	1177.39	1.5238e-11	48.337	0.430168	0.342771	NY(0.014)LNDMHDS(0.748)NLQNNS(0.749)DS(0.75)ES(0.755)DS(0.869)DS(0.1)ET(0.015)NHK	NYLNDMHDSNLQNNSDSESDSDSETNHK	P52286	SKP1
2	yes	yes	3	883.704	4.2996e-34	92.993	0.92613	0.342675	S(0.888)S(0.556)RNT(0.556)INHNLNDDDEDKFNLK	SSRNTINHNLNDDDEDKFNLK	Q12515	PAR32
1	yes	yes	2	630.777	0.0037047	54.7	0.60211	0.342618	T(0.001)T(0.175)S(0.817)NNINT(0.002)S(0.002)T(0.002)K	TTSNNINTSTK	P38213	DSF2
2	yes	yes	3	979.46	3.98e-45	85.619	1.07879	0.342363	DSIINS(0.021)PVS(0.61)GRQS(0.61)IS(0.61)PT(0.144)LS(0.006)NATTTTTK	DSIINSPVSGRQSISPTLSNATTTTTK	P36024	SIS2
2	yes	yes	3	642.302	4.3699e-255	184.78	2.10357	0.3423	HT(0.479)S(0.521)VAGLVT(0.191)IPGS(0.599)PT(0.109)T(0.102)AR	HTSVAGLVTIPGSPTTAR	Q01919	KIN4
0	yes	yes	3	560.281	4.758e-07	73.156	0.882243	0.342188	#N/A	EASAAYEILSDPEKR	P25491	MAS5
2	yes	yes	4	1215.58	1.6303e-57	72.529	0.913581	0.341077	TLATDDLGNILNLNY(0.008)GET(0.009)NEVIMNEINDLNLPLGPLS(0.992)DEKS(0.991)VK	TLATDDLGNILNLNYGETNEVIMNEINDLNLPLGPLSDEKSVK	P08153	SWI5
1	yes	yes	2	556.255	1.388e-62	143.79	1.18732	0.341012	GDSLNS(0.998)PLT(0.002)K	GDSLNSPLTK	Q04279	SEG1
1	yes	yes	3	810.029	3.229e-69	119.8	2.59229	0.340722	RS(0.003)DS(0.011)GVHS(0.96)PIT(0.026)DNSSVASSTTSR	RSDSGVHSPITDNSSVASSTTSR	Q00816	REG1
1	yes	yes	2	797.32	1.9102e-33	125.61	1.52845	0.340612	FSAT(0.015)S(0.985)LPDMMEER	FSATSLPDMMEER	P53832	WSC2
0	yes	yes	4	720.842	1.7055e-06	42.325	1.67625	0.340451	#N/A	SLDDSTELEVNLPDFNSKDPEEMKK	P06101	CDC37
1	yes	yes	3	567.606	0	204.52	0.353624	0.340362	AFS(0.998)PVY(0.002)QNIPLESR	AFSPVYQNIPLESR	P38854	TDA11
0	yes	yes	2	466.732	0.0003803	96.253	1.29815	0.340286	#N/A	IEEELGDK	P00925	ENO2
1	yes	yes	3	811.053	5.9459e-23	78.717	0.29743	0.339847	LGS(0.5)T(0.5)HDLPLHNVPEYNIFER	LGSTHDLPLHNVPEYNIFER	P38867	YHX7
0	yes	yes	4	509.516	9.6135e-68	104.89	0.458589	0.339507	#N/A	SIAPAYGIPVVLHSDHCAK	P14540	ALF
2	yes	yes	3	542.895	1.5479e-05	63.337	2.25731	0.339264	Y(0.025)APS(0.979)PS(0.995)PPASHISR	YAPSPSPPASHISR	Q12186	BBP
0	yes	yes	4	452.724	0.043446	10.196	0.511196	0.339094	#N/A	EDGWPALAIHGDKDQR	P24783	DBP2
2	yes	yes	2	964.846	3.0674e-05	56.404	0.696579	0.338788	SHT(0.003)VS(0.326)GWDS(0.71)S(0.685)S(0.218)NEY(0.058)GR	SHTVSGWDSSSNEYGR	P40505	SDS3
1	yes	yes	2	1380.16	1.4033e-282	187.75	0.440329	0.338326	IISSANFNS(0.119)NS(0.881)PLQQNLLSNSFQR	IISSANFNSNSPLQQNLLSNSFQR	P18494	GLN3
2	yes	yes	3	729.279	1.6892e-54	126	1.25066	0.338165	ALENT(1)S(1)EEDGDDDLSLFR	ALENTSEEDGDDDLSLFR	P40072	SLX8
0	yes	yes	4	704.857	7.93e-05	30.958	0.225436	0.338111	#N/A	SVSADAEAEKEPTDDIAEALGELSLKK	P09064	IF2B
2	yes	yes	3	941.638	1.0688e-14	63.701	0.660963	0.33792	GHY(0.001)DY(0.009)EDEES(0.989)DEEES(0.993)DDET(0.008)NQK	GHYDYEDEESDEEESDDETNQK	P48234	NOL10
1	yes	yes	2	705.368	0.0051095	66.073	0.715076	0.337478	LIENIKEET(1)LK	LIENIKEETLK	Q3E7Y6	NBL1
1	yes	yes	2	548.237	0.0033157	61.78	1.26601	0.337423	RY(0.001)S(0.999)EFWK	RYSEFWK	P32912	VAM7
1	yes	yes	2	1434.15	4.2439e-34	81.446	0.235955	0.337422	EKEINY(0.005)ANS(0.742)MVGS(0.132)PDY(0.12)MALEVLEGK	EKEINYANSMVGSPDYMALEVLEGK	P22204	DBF2
1	yes	yes	3	807.028	6.5452e-23	77.053	0.300351	0.337324	LENSTDINEY(0.005)VT(0.004)AQEFPS(0.991)PGK	LENSTDINEYVTAQEFPSPGK	P39523	YM11
1	yes	yes	3	765.017	1.5803e-43	106.12	0.396138	0.33724	ATGQPPSQPQAQTQS(1)QQFGAR	ATGQPPSQPQAQTQSQQFGAR	P23291	KC11
1	yes	yes	2	736.311	1.9221e-17	112.43	0.557549	0.337161	FFNFS(0.001)T(0.012)DIS(0.987)GEK	FFNFSTDISGEK	Q12224	RLM1
2	yes	yes	3	834.015	2.3648e-21	77.053	0.415499	0.33703	WDKIELS(1)DDS(1)DVEVHPNVDK	WDKIELSDDSDVEVHPNVDK	P06101	CDC37
1	yes	yes	2	553.802	0.0028371	69.721	0.687822	0.336972	KIS(1)LPEALR	KISLPEALR	Q06604	BSP1
1	yes	yes	2	511.713	7.4178e-26	121.9	1.16125	0.33678	S(0.003)NS(0.997)PSPPEK	SNSPSPPEK	Q04279	SEG1
1	yes	yes	2	962.42	0.0010114	55.656	0.362114	0.336599	EEQVS(1)IKQDPEQEER	EEQVSIKQDPEQEER	P32457	CDC3
2	yes	yes	3	560.577	0.00030059	48.824	0.844847	0.336585	LRS(0.47)S(0.527)PS(0.047)AS(0.709)S(0.192)S(0.044)S(0.011)LANR	LRSSPSASSSSLANR	Q06815	MRL1
0	yes	yes	2	637.335	0.013587	36.334	0.876425	0.336553	#N/A	VLIVDEVDDTR	P47165	XPT1
1	yes	yes	2	464.705	0.02287	44.203	0.262765	0.336434	S(0.028)LS(0.971)PT(0.001)S(0.001)EK	SLSPTSEK	P40477	NU159
1	yes	yes	3	1110.87	5.8105e-21	56.637	1.1835	0.33641	S(0.027)AS(0.1)S(0.404)S(0.404)PT(0.033)Y(0.031)PEEET(0.001)VQVNLPVSLEDLFVGKK	SASSSPTYPEEETVQVNLPVSLEDLFVGKK	P25294	SIS1
0	yes	yes	3	563.929	0.0038122	33.685	1.46151	0.335665	#N/A	YFDYNVFHVPTCK	P54839	HMCS
1	yes	yes	3	885.115	1.5576e-10	53.96	0.357019	0.335316	ISLLLQQQY(0.001)GS(0.059)S(0.162)S(0.162)S(0.162)MVPS(0.453)PIVPNK	ISLLLQQQYGSSSSMVPSPIVPNK	P35734	ASK1
1	yes	yes	3	847.739	2.5174e-34	85.191	0.608989	0.335304	RNS(1)VNIGALCEDVPNTAGPHIAR	RNSVNIGALCEDVPNTAGPHIAR	P40917	YAP4
1	yes	yes	2	1033.03	8.9796e-05	56.817	1.93285	0.334785	LEIT(0.05)KEET(0.95)LNPIIQDTK	LEITKEETLNPIIQDTK	P00817	IPYR
2	yes	yes	3	940.082	9.5613e-54	107.71	1.02262	0.334372	T(0.421)KS(0.57)GES(0.467)T(0.542)GKVVAETTYIDTPDTETK	TKSGESTGKVVAETTYIDTPDTETK	Q08412	CUE5
0	yes	yes	3	988.811	2.7527e-11	46.66	0.876559	0.334313	#N/A	QQADQAPPPYSSQSTPQVQAGAQAQQPR	P43582	WWM1
1	yes	yes	2	610.271	4.205e-38	106.29	0.842345	0.334072	S(0.911)Y(0.033)T(0.05)S(0.007)VAELNR	SYTSVAELNR	Q06146	YL257
0	yes	yes	3	758.712	2.9824e-13	59.339	0.407211	0.333991	#N/A	QAIETANKADQLANDTENSLK	P0CS90	HSP77
1	yes	yes	3	528.951	5.9021e-05	78.932	0.991314	0.333652	VLS(1)DKELFAINKK	VLSDKELFAINKK	P16140	VATB
0	yes	yes	4	567.761	0.014421	13.188	2.11878	0.333522	#N/A	SPSHSNSSSPSSSSLSSSSSKEK	Q04779	RCO1
1	yes	yes	3	1200.13	5.7956e-68	97.063	0.297842	0.333399	DTLDEY(0.009)APEGT(0.342)EDWS(0.342)DY(0.307)DEDFEYDGLTTAR	DTLDEYAPEGTEDWSDYDEDFEYDGLTTAR	Q07381	TSR1
1	yes	yes	2	721.835	0.018859	48.625	0.463036	0.333368	S(0.107)RS(0.892)AINIETESR	SRSAINIETESR	P53076	VID30
1	yes	yes	2	931.837	9.4219e-09	71.935	0.796125	0.333272	NPDEDEFLINS(1)DDEM	NPDEDEFLINSDDEM	Q08412	CUE5
1	yes	yes	3	759.332	1.6187e-25	85.376	0.400396	0.332998	NEHEGAEGNES(0.023)AIS(0.93)PS(0.047)NLVNK	NEHEGAEGNESAISPSNLVNK	P40563	AIM21
0	yes	yes	4	666.107	0.00037083	25.213	0.673948	0.332905	#N/A	MPTTINIPVNSAPGALGLPEKEFHK	Q08742	RDL2
1	yes	yes	4	898.137	2.3362e-64	92.238	0.70313	0.332839	ETDSNDKDKNNDDLEDLLET(0.499)T(0.499)AEDS(0.002)LMDVPK	ETDSNDKDKNNDDLEDLLETTAEDSLMDVPK	P47110	DPOD3
0	yes	yes	3	917.122	4.3827e-222	171.52	0.704023	0.332052	#N/A	QQGVGLPTDAYVAIEQVKDDGTSTEK	Q08723	RPN8
1	yes	yes	2	956.464	2.1564e-29	102.78	1.1322	0.331451	APTASQLQNPPPPPS(0.333)T(0.333)T(0.333)K	APTASQLQNPPPPPSTTK	P53252	PIL1
1	yes	yes	3	1117.14	2.9227e-21	57.351	0.224072	0.330992	FY(0.008)S(0.008)Y(0.008)ADMLS(0.756)DDNNNNVS(0.167)NAT(0.039)S(0.01)T(0.003)S(0.001)STANPLR	FYSYADMLSDDNNNNVSNATSTSSTANPLR	P40463	VHS2
1	yes	yes	4	927.18	2.8677e-31	66.933	1.38961	0.330929	CTIT(0.008)S(0.035)DT(0.165)S(0.152)S(0.152)S(0.152)AAT(0.152)MNRT(0.152)PNS(0.03)KNPQDIALLNNFR	CTITSDTSSSAATMNRTPNSKNPQDIALLNNFR	P40059	DOT6
2	yes	yes	3	552.918	2.0171e-31	93.237	1.05542	0.330877	LLT(1)PQT(0.024)S(0.848)S(0.128)NHALSK	LLTPQTSSNHALSK	Q06146	YL257
3	yes	yes	3	842.699	1.3124e-14	65.275	1.03303	0.330805	QDTEQIIDAAS(0.996)VLS(0.817)T(0.257)ES(0.929)PLLR	QDTEQIIDAASVLSTESPLLR	P53858	BNI4
1	yes	yes	4	833.404	4.6726e-16	54.05	1.06448	0.33078	QLFVEEFGDEVS(0.981)VEIPIKEHT(0.018)DGHIPAS(0.001)K	QLFVEEFGDEVSVEIPIKEHTDGHIPASK	P10080	SSBP1
1	yes	yes	3	444.222	0.00033754	63.76	1.00842	0.33073	NHS(0.999)LPT(0.001)NLQVK	NHSLPTNLQVK	P14064	HAP4
0	yes	yes	3	781.006	0.051542	7.0315	0.776061	0.330591	#N/A	DNGQNSSSDSSGSNVLSNEDSIK	P39013	END3
1	yes	yes	2	791.856	0.00794	42.789	0.495657	0.330555	S(0.047)IT(0.952)PVS(0.001)CNINNAGR	SITPVSCNINNAGR	Q04429	HLR1
0	yes	yes	4	809.112	7.383e-162	150.91	0.479795	0.330329	#N/A	EHGEPLFSSHMLDLSEETDEENISTCVK	P14540	ALF
1	yes	yes	4	946.914	2.377e-56	84.552	0.614213	0.330236	ERNS(0.994)Y(0.006)HEGFNNDQDYVSQYQKPQYTFGVYK	ERNSYHEGFNNDQDYVSQYQKPQYTFGVYK	P33304	AFR1
3	yes	yes	2	959.871	1.0112e-17	96.143	1.61125	0.330143	LNGS(0.758)S(0.224)S(0.279)S(0.81)INS(0.922)LQQS(0.004)T(0.002)R	LNGSSSSINSLQQSTR	Q07657	SHS1
1	yes	yes	3	558.261	1.9646e-23	113.29	1.37144	0.330044	ES(0.257)S(0.257)RS(0.487)PIALNYEAR	ESSRSPIALNYEAR	P39956	RPH1
1	yes	yes	2	513.736	5.7194e-74	145.46	1.10037	0.329971	GNVTFPS(1)PK	GNVTFPSPK	Q08926	UIP4
0	yes	yes	2	1169.57	4.8896e-35	97.86	0.794815	0.329816	#N/A	TAQLSLQDYLNQQANNQFNK	P39015	STM1
1	yes	yes	3	895.408	1.122e-282	188.17	1.47565	0.329703	STT(0.007)NQS(0.988)PVS(0.005)DHASPISTDQDLIYK	STTNQSPVSDHASPISTDQDLIYK	P47129	ACF4
1	yes	yes	2	530.794	0.0045497	67.334	1.01515	0.329664	KPT(0.997)PLPS(0.003)LK	KPTPLPSLK	P06105	SC160
1	yes	yes	3	749.013	1.1595e-24	80.83	1.31332	0.328892	QQQLQQES(0.653)S(0.167)T(0.167)GAGT(0.013)GFVDRK	QQQLQQESSTGAGTGFVDRK	P53191	PIB2
1	yes	yes	3	897.764	2.1518e-34	83.939	0.36552	0.328406	GLS(1)PLEEEKLIDENATENGLAGSPK	GLSPLEEEKLIDENATENGLAGSPK	P31374	PSK1
1	yes	yes	2	1435.06	0	200.39	0.219179	0.328291	GGILDELDDFIEDDEFS(1)DEDDETR	GGILDELDDFIEDDEFSDEDDETR	P23615	SPT6
1	yes	yes	2	478.201	1.3264e-87	149.82	1.64144	0.328222	EMT(1)PEIR	EMTPEIR	P46949	FYV8
1	yes	yes	3	656.313	4.3996e-08	60.032	0.470497	0.327795	SEASLASNVQAQT(0.062)QPLS(0.938)R	SEASLASNVQAQTQPLSR	P33329	PPZ2
1	yes	yes	2	647.259	9.5932e-10	108.37	0.339526	0.327228	SLT(0.039)ES(0.961)PHGDDR	SLTESPHGDDR	Q12297	TAF3
1	yes	yes	4	590.025	1.1728e-14	66.325	0.224812	0.326989	S(0.013)DT(0.011)DVT(0.487)S(0.487)LNAS(0.002)TVSHQSKPFR	SDTDVTSLNASTVSHQSKPFR	Q08921	TCO89
0	yes	yes	4	723.651	3.727e-05	32.952	1.58126	0.326501	#N/A	IPAFTYEIGAIENSLLVLDPTYVKPK	P38934	BFR1
0	yes	yes	2	561.27	0.0017855	61.65	0.441262	0.325948	#N/A	ESTEGVLDGSK	P38845	CRP1
1	yes	yes	3	732.967	2.1493e-05	40.756	0.344079	0.325885	NGGT(0.328)S(0.328)NS(0.328)PDDMDS(0.016)AAAASHAIK	NGGTSNSPDDMDSAAAASHAIK	P32862	RGT1
0	yes	yes	2	861.435	1.6675e-122	160.15	0.393785	0.32539	#N/A	ELEDFAFPDTPTIVK	P32473	ODPB
1	yes	yes	3	1032.15	8.8857e-65	103.63	0.32048	0.324982	AVDS(0.01)S(0.017)NNAS(0.417)NT(0.417)VPS(0.134)PIKQEEGLNS(0.003)T(0.003)VAER	AVDSSNNASNTVPSPIKQEEGLNSTVAER	P41895	T2FA
1	yes	yes	2	720.807	0.00085354	57.492	0.363581	0.32484	NVS(1)PMGDVPTDTK	NVSPMGDVPTDTK	P38853	KEL1
2	yes	yes	3	962.074	2.7604e-06	42.894	0.337323	0.324655	DGNIPEMQPLQENIS(0.998)PACPT(0.981)PPY(0.021)R	DGNIPEMQPLQENISPACPTPPYR	P52919	NBP1
2	yes	yes	3	801.671	9.3344e-08	54.324	0.363151	0.324571	LEFT(1)PGMAEDAVGDS(0.018)APLS(0.982)HAK	LEFTPGMAEDAVGDSAPLSHAK	P38121	DPOA2
2	yes	yes	2	875.348	3.8862e-15	100.23	0.989664	0.324506	SGNNWQDS(0.733)S(0.475)VS(0.792)LPAK	SGNNWQDSSVSLPAK	Q12753	HAA1
1	yes	yes	3	650.286	2.3287e-22	102.48	0.282787	0.324324	HSGQAEGYS(0.999)YT(0.001)DANIKK	HSGQAEGYSYTDANIKK	P00044	CYC1
1	yes	yes	2	675.77	3.0329e-09	106.01	1.09287	0.323827	GLDNDIS(1)HDER	GLDNDISHDER	P53882	TDA7
0	yes	yes	4	701.803	0.0014588	20.426	0.491834	0.323761	#N/A	SSSTCDSLNQVTCYCEHENSAVKK	O13547	CCW14
1	yes	yes	3	548.254	2.2221e-05	59.434	0.781575	0.323561	S(1)NPFGSAKPVDTQSK	SNPFGSAKPVDTQSK	P50109	PSP2
2	yes	yes	3	582.234	1.7317e-11	88.427	0.799571	0.322711	RS(0.831)S(0.844)ANES(0.325)NPLHMNK	RSSANESNPLHMNK	P38691	KSP1
1	yes	yes	2	545.258	0.0025325	67.207	1.11525	0.322586	RLS(0.986)IS(0.014)DYR	RLSISDYR	P39959	YEW0
1	yes	yes	3	544.538	1.3226e-97	153.23	1.67255	0.322531	MLDRNS(1)DDEEDGR	MLDRNSDDEEDGR	Q04500	UTP14
1	yes	yes	2	529.75	6.0417e-18	116.3	0.644174	0.322311	S(0.001)LS(0.989)S(0.01)PVFNK	SLSSPVFNK	P53244	ART5
1	yes	yes	2	498.208	0.031247	50.292	1.34957	0.322164	DVPGT(0.86)PS(0.14)DK	DVPGTPSDK	P38634	SIC1
1	yes	yes	2	972.428	5.7786e-69	136.01	1.94322	0.32152	ENTFENS(0.5)S(0.5)PAAQVVSQR	ENTFENSSPAAQVVSQR	Q03388	VPS72
1	yes	yes	2	944.406	7.0102e-05	53.188	0.947774	0.320984	KFSEDT(0.001)DY(0.005)Y(0.038)NT(0.478)S(0.478)PLK	KFSEDTDYYNTSPLK	P28006	GAC1
0	yes	yes	2	518.787	0.038089	30.254	0.542434	0.320729	#N/A	SGTPISFISK	P37292	GLYM
1	yes	yes	3	1041.14	1.2784e-19	63.029	0.285882	0.320475	NAEMFPS(0.259)PT(0.223)PPLVS(0.259)PT(0.259)AVIEEENDDSVR	NAEMFPSPTPPLVSPTAVIEEENDDSVR	P36167	SRL3
2	yes	yes	3	768.399	4.8001e-05	42.708	0.29296	0.320405	GVAPT(0.51)AS(0.589)KPQT(0.892)PILPS(0.01)PALAVK	GVAPTASKPQTPILPSPALAVK	Q03016	GIP3
1	yes	yes	2	1174.51	1.1664e-65	123.43	1.35626	0.320354	S(0.001)VES(0.001)DLHEHS(0.918)PDNLY(0.08)DLAAR	SVESDLHEHSPDNLYDLAAR	Q03661	ESC1
0	yes	yes	3	905.763	3.849e-165	157.07	1.68856	0.32013	#N/A	AAAEYEKGEYETAISTLNDAVEQGR	P15705	STI1
2	yes	yes	4	1124.98	3.6074e-33	55.919	0.572227	0.319886	SNSLIT(0.026)S(0.092)T(0.092)DPVEDHIS(0.287)KY(0.271)S(0.287)S(0.287)S(0.287)GT(0.287)PENIT(0.081)GEADDEDEDIIR	SNSLITSTDPVEDHISKYSSSGTPENITGEADDEDEDIIR	Q06146	YL257
3	yes	yes	3	843.022	6.5393e-40	99.135	0.879292	0.319781	S(0.579)HQS(0.579)LHAT(0.579)T(0.579)S(0.579)S(0.103)PNNNAPIVVGR	SHQSLHATTSSPNNNAPIVVGR	Q12515	PAR32
1	yes	yes	3	556.933	2.5127e-05	58.49	1.01309	0.319751	KLEAAEGDAT(0.995)VVT(0.005)ER	KLEAAEGDATVVTER	P38199	HEK2
1	yes	yes	2	536.216	0.0022372	72.928	0.699113	0.318968	DASQEES(1)LI	DASQEESLI	P16140	VATB
0	yes	yes	2	578.751	0.0009137	59.542	0.615301	0.318917	#N/A	DMHPGEDIDK	Q05050	EIS1
3	yes	yes	4	1182.97	5.2203e-25	49.377	1.03413	0.318754	KEDIVS(0.003)NINES(0.015)KDANS(0.959)S(0.912)DEEFAQS(0.116)LEAEMNKAEDDIS(0.994)EEE	KEDIVSNINESKDANSSDEEFAQSLEAEMNKAEDDISEEE	P54000	SUB1
2	yes	yes	3	1122.81	8.1481e-84	106.23	0.347309	0.318727	S(0.111)FIS(0.811)NT(0.077)LPLNIDSASESDNFVPHMDGS(0.851)PS(0.149)K	SFISNTLPLNIDSASESDNFVPHMDGSPSK	P39523	YM11
1	yes	yes	2	443.18	0.0086248	54.157	1.068	0.318638	MS(0.5)S(0.5)LDPR	MSSLDPR	Q04195	SIZ1
1	yes	yes	2	977.907	3.8052e-248	141.85	1.94269	0.31849	VYSLNNNSDEYS(1)VNEK	VYSLNNNSDEYSVNEK	P40021	ZRG8
1	yes	yes	2	395.673	0.019312	67.981	0.986125	0.318355	S(0.89)ES(0.11)FIK	SESFIK	Q06604	BSP1
1	yes	yes	3	705.983	4.1511e-40	102.97	1.20375	0.318336	NKGNAGGS(1)NDDFTAPISATAK	NKGNAGGSNDDFTAPISATAK	P32578	SIP1
2	yes	yes	2	831.363	1.3397e-62	138.08	0.392233	0.318249	S(1)AEGNNIDQS(1)LILK	SAEGNNIDQSLILK	P39705	NUP60
1	yes	yes	3	1169.23	5.2836e-85	106.69	0.905144	0.31822	RAT(0.395)T(0.299)S(0.299)GPQPAIFDGT(0.005)NVIT(0.002)PDFTSNSASFVQAK	RATTSGPQPAIFDGTNVITPDFTSNSASFVQAK	P40956	GTS1
0	yes	yes	2	451.235	0.0022343	69.825	0.902381	0.318017	#N/A	EQGTPLEK	P07170	KAD2
1	yes	yes	2	763.39	0.00095871	47.545	0.810786	0.317653	LT(0.008)GRDS(0.919)S(0.037)T(0.037)NILIR	LTGRDSSTNILIR	P47134	BIR1
3	yes	yes	2	870.805	0.0046783	56.339	0.427472	0.317516	S(0.016)NEHLGS(0.99)DGS(0.995)IAS(0.999)AR	SNEHLGSDGSIASAR	Q03780	YD239
1	yes	yes	2	759.39	4.7312e-68	132.44	2.76205	0.317271	VGS(1)PGAGGPLTVQGLK	VGSPGAGGPLTVQGLK	Q06488	RSC2
1	yes	yes	2	435.228	0.013798	50.04	1.95521	0.316787	T(0.016)LLIS(0.492)S(0.492)R	TLLISSR	Q08235	BRX1
1	yes	yes	2	765.825	0	153.94	0.336251	0.316312	EGNISINS(0.97)GS(0.028)GNS(0.001)S(0.002)K	EGNISINSGSGNSSK	P07560	SEC4
0	yes	yes	2	859.939	1.959e-11	69.729	0.621264	0.316096	#N/A	INEKPTVVNDYEAAR	O14467	MBF1
1	yes	yes	2	924.863	0	234.21	0.614866	0.315857	SHTVSGWDS(0.844)S(0.135)S(0.022)NEYGR	SHTVSGWDSSSNEYGR	P40505	SDS3
1	yes	yes	3	759.334	6.9919e-11	62.966	0.619701	0.315746	S(0.138)S(0.138)S(0.724)QLDQLNSCSSVTDPSKR	SSSQLDQLNSCSSVTDPSKR	P11792	SCH9
2	yes	yes	3	1017.07	3.5231e-51	98.121	0.88577	0.315727	KIDVMDS(1)ES(1)DDNVDIGDYNQDIFNK	KIDVMDSESDDNVDIGDYNQDIFNK	Q03661	ESC1
1	yes	yes	2	831.309	2.9313e-61	135.37	2.28037	0.3157	GQAEDS(0.011)GDDS(0.711)S(0.278)LNMR	GQAEDSGDDSSLNMR	P38854	TDA11
2	yes	yes	2	905.363	1.3427e-12	98.281	1.73378	0.315256	KKDES(1)DS(1)ENDIEIK	KKDESDSENDIEIK	P32499	NUP2
0	yes	yes	2	887.467	2.4204e-82	139.89	2.47992	0.315128	#N/A	GISELGIYPAVDPLDSK	P00830	ATPB
1	yes	yes	3	753.317	1.0599e-22	77.08	1.14687	0.315001	T(0.002)VS(0.081)QGEMT(0.458)S(0.458)VHEPS(0.001)TEEMAK	TVSQGEMTSVHEPSTEEMAK	P46949	FYV8
2	yes	yes	4	1189.56	2.082e-33	54.164	0.295985	0.314728	QVGVS(0.042)HLGS(0.491)T(0.491)GS(0.491)IPPNEQHY(0.469)LGDS(0.012)EIPVQS(0.004)EVHEY(0.001)EPIPLQK	QVGVSHLGSTGSIPPNEQHYLGDSEIPVQSEVHEYEPIPLQK	Q05812	MSC3
1	yes	yes	2	1044.99	1.504e-63	97.284	1.16058	0.314226	Y(0.175)DS(0.82)PVS(0.003)S(0.001)PITSASELGSIAK	YDSPVSSPITSASELGSIAK	P53890	BNI5
0	yes	yes	3	554.61	2.3262e-08	80.632	1.90293	0.314079	#N/A	VLDIEGDNATEAMKR	Q12118	SGT2
0	yes	yes	2	614.351	0.0023392	68.735	0.589243	0.313612	#N/A	IEVLEQELVR	P53252	PIL1
1	yes	yes	4	394.691	0.0006361	45.33	0.915194	0.313468	RNS(0.61)Y(0.389)HHVPLT(0.001)GSK	RNSYHHVPLTGSK	Q12344	GYP5
0	yes	yes	2	412.201	0.022096	62.714	0.82667	0.313217	#N/A	EYQDLR	Q05775	EIF3J
1	yes	yes	2	761.387	4.7404e-12	95.651	1.19678	0.313009	QLNATKIS(0.986)PS(0.014)APSK	QLNATKISPSAPSK	P39705	NUP60
2	yes	yes	3	971.067	3.8668e-06	43.162	1.76297	0.312669	QQFT(0.499)DNAARS(0.499)S(0.499)S(0.499)PEENPIT(0.003)S(0.001)MPSEK	QQFTDNAARSSSPEENPITSMPSEK	P39969	BOI2
1	yes	yes	2	913.885	7.1501e-09	70.529	0.787284	0.312385	S(0.199)QT(0.772)CS(0.027)S(0.001)TGYNNSSILK	SQTCSSTGYNNSSILK	P38814	SBE22
0	yes	yes	3	1116.07	0.006178	16.801	0.26665	0.312279	#N/A	YQDDYDEEDNDMDDFIEDDEDEGYHSK	P06843	SPT2
1	yes	yes	2	460.218	0.0023681	77.662	0.676182	0.312142	T(0.193)PS(0.807)PAPAAK	TPSPAPAAK	P15891	ABP1
1	yes	yes	3	808.066	1.6485e-171	163.72	1.80036	0.311815	GLMAVEVPVEVEPPRYS(0.834)LS(0.166)NR	GLMAVEVPVEVEPPRYSLSNR	P34250	SEG2
0	yes	yes	2	846.913	0	229.29	0.620332	0.311264	#N/A	GISACAVCDGAVPIFR	P29509	TRXB1
0	yes	yes	2	958.475	3.639e-92	119.46	0.794361	0.310869	#N/A	SFDVPPPPIDASSPFSQK	P00950	PMG1
1	yes	yes	3	937.735	0	190.31	0.807572	0.310841	GGS(0.993)PS(0.007)NDSQVQHNVHDDQCAVGVAPR	GGSPSNDSQVQHNVHDDQCAVGVAPR	P39001	UME6
1	yes	yes	2	720.862	0.00025211	66.498	0.648017	0.310432	MVIQT(0.004)AT(0.124)T(0.124)LS(0.749)PAK	MVIQTATTLSPAK	P28006	GAC1
3	yes	yes	4	995.66	1.7804e-100	108.58	1.36782	0.309851	SLGVS(0.012)PDS(0.026)LEHT(0.124)FS(0.664)GFS(0.382)QGS(0.396)S(0.396)IEDDQDAIS(1)NQEKK	SLGVSPDSLEHTFSGFSQGSSIEDDQDAISNQEKK	Q05050	EIS1
0	yes	yes	3	728.327	0	283.54	1.01839	0.309734	#N/A	IEDDPFENLEDTDDIFQK	P04806	HXKA
1	yes	yes	2	666.793	9.2699e-179	178.32	1.19733	0.309719	SSS(0.001)S(0.988)T(0.012)SNLSLNR	SSSSTSNLSLNR	Q12044	RCN2
0	yes	yes	3	556.947	0.00087871	47.532	0.620222	0.309271	#N/A	EQPNITTEILHMDK	O13525	COQ4
1	yes	yes	3	465.557	0.0013482	51.211	0.601793	0.309098	KQT(1)PENEDLLK	KQTPENEDLLK	Q02455	MLP1
1	yes	yes	2	1427.66	5.5338e-110	112.86	0.726156	0.308574	LADANS(0.004)DT(0.037)AALS(0.309)NS(0.309)NT(0.309)PT(0.031)MNNAALLQR	LADANSDTAALSNSNTPTMNNAALLQR	Q02875	SYH1
1	yes	yes	3	685.988	9.5397e-05	46.663	0.554972	0.308328	NLNEHPS(1)PQIAQPSTSQK	NLNEHPSPQIAQPSTSQK	Q03935	YAP6
1	yes	yes	3	735.691	1.1723e-101	138.87	1.73587	0.308193	DS(0.495)KS(0.495)PIILQT(0.005)S(0.005)NGGAAYFAGK	DSKSPIILQTSNGGAAYFAGK	P14540	ALF
1	yes	yes	2	1058.43	0	225.6	2.08967	0.307926	ADGTGEAQVDNS(0.979)PT(0.018)T(0.003)ESNSR	ADGTGEAQVDNSPTTESNSR	P32499	NUP2
1	yes	yes	3	1298.91	1.3511e-68	81.335	0.255819	0.307658	EQVKEEEQTAEELEQEQDNVAAPEEEVT(1)VVEEK	EQVKEEEQTAEELEQEQDNVAAPEEEVTVVEEK	P35732	DEF1
3	yes	yes	3	704.652	7.8004e-11	64.488	0.944712	0.30751	S(0.152)S(0.165)KIS(0.701)PLS(0.746)AS(0.217)AS(0.024)GPLT(0.996)LQK	SSKISPLSASASGPLTLQK	Q12224	RLM1
2	yes	yes	4	864.37	1.3528e-11	43.31	0.236853	0.307374	S(0.66)IEELNS(0.678)EPEEAELY(0.66)ELEIEGPT(0.001)ETAASSK	SIEELNSEPEEAELYELEIEGPTETAASSK	Q03661	ESC1
1	yes	yes	4	966.151	8.2856e-76	88.744	0.312442	0.307182	FENS(0.002)S(0.008)S(0.007)IQNS(0.826)LGNEIHDS(0.155)GEHMAS(0.001)GDTFNELDDGK	FENSSSIQNSLGNEIHDSGEHMASGDTFNELDDGK	Q08921	TCO89
2	yes	yes	2	1038.96	5.5756e-32	105.67	0.695858	0.307104	T(1)ANGLISANT(0.979)GVS(0.02)MPT(0.001)VQR	TANGLISANTGVSMPTVQR	P32790	SLA1
2	yes	yes	2	1334.07	1.1392e-255	180.23	0.951359	0.306563	TVAADQS(0.015)AT(0.905)APS(0.5)S(0.499)PT(0.08)MNSSVTTINR	TVAADQSATAPSSPTMNSSVTTINR	P48361	ASK10
1	yes	yes	4	954.689	0	211.79	0.677607	0.30632	LDNSNS(0.001)S(0.001)ES(0.004)ET(0.004)VVNS(0.121)ENNLEKPS(0.429)S(0.429)LNIEKDDLS(0.011)K	LDNSNSSESETVVNSENNLEKPSSLNIEKDDLSK	Q04279	SEG1
0	yes	yes	2	859.397	5.4797e-193	174.73	0.977199	0.306191	#N/A	DTELGDNETIADPTAR	Q03429	MZM1
1	yes	yes	3	1231.2	3.0535e-39	67.752	0.21349	0.306069	SLGVS(0.003)PDS(0.037)LEHT(0.076)FS(0.076)GFS(0.076)QGS(0.076)S(0.076)IEDDQDAIS(0.581)NQEK	SLGVSPDSLEHTFSGFSQGSSIEDDQDAISNQEK	Q05050	EIS1
3	yes	yes	3	753.627	1.1538e-06	60.474	0.423282	0.305933	HLNLLS(1)S(1)DS(1)EIEQDY(0.001)QK	HLNLLSSDSEIEQDYQK	Q03707	SRC1
1	yes	yes	2	583.782	0.023576	41.54	3.01816	0.305898	ILS(1)NQLQDR	ILSNQLQDR	P53892	IBD2
1	yes	yes	2	603.264	0.0011178	80.763	0.609013	0.305898	NNS(0.978)Y(0.008)S(0.013)NSLVK	NNSYSNSLVK	P32488	ISF1
1	yes	yes	3	548.571	8.1831e-122	156.5	0.721052	0.305715	T(0.316)T(0.316)S(0.316)AGS(0.052)VLEDTSMHK	TTSAGSVLEDTSMHK	P53858	BNI4
1	yes	yes	4	556.023	5.9725e-29	90.422	0.92535	0.305613	RKS(0.33)S(0.33)S(0.33)VT(0.01)LS(0.001)PTISHNNNNGK	RKSSSVTLSPTISHNNNNGK	P33749	MSN4
1	yes	yes	2	782.848	1.852e-303	155.66	1.8045	0.305264	S(0.001)S(0.009)IS(0.988)FES(0.001)IQTTER	SSISFESIQTTER	P38213	DSF2
1	yes	yes	2	604.259	8.7238e-37	130.56	0.705123	0.305121	GS(1)NLQSHEQK	GSNLQSHEQK	P16965	STF2
0	yes	yes	2	617.808	1.5721e-07	103.55	0.298433	0.30468	#N/A	VALNSSECLNK	P40531	GVP36
0	yes	yes	3	546.626	0.00047737	48.14	0.333406	0.304606	#N/A	SDILTDEEILSFKK	P32457	CDC3
1	yes	yes	4	617.518	4.1953e-10	57.922	0.474767	0.304356	S(0.067)EHLS(0.466)S(0.466)HDVDNEPHDNSINIK	SEHLSSHDVDNEPHDNSINIK	Q03661	ESC1
1	yes	yes	3	464.573	6.1543e-06	81.651	1.58518	0.304189	RS(0.564)DS(0.429)AVS(0.007)IVHLK	RSDSAVSIVHLK	P41911	GPD2
1	yes	yes	4	804.866	8.247e-98	117.25	0.91609	0.303888	AIT(0.001)PS(0.007)NEGVKPNT(0.006)S(0.006)LEGMT(0.327)S(0.327)S(0.327)PMESTQQSK	AITPSNEGVKPNTSLEGMTSSPMESTQQSK	P17106	CBF1
1	yes	yes	3	766.018	7.4852e-44	108.5	0.687225	0.303376	HELS(0.5)S(0.5)LADVYINDAFGTAHR	HELSSLADVYINDAFGTAHR	P00560	PGK
1	yes	yes	3	1047.13	1.6034e-45	85.849	0.983057	0.303366	LFGT(0.444)T(0.381)PS(0.087)NS(0.087)HMS(0.001)VAMESIDTAPQQQEPR	LFGTTPSNSHMSVAMESIDTAPQQQEPR	P53924	DMA2
1	yes	yes	3	507.587	6.0648e-09	87.148	1.31445	0.30336	S(0.015)IS(0.871)NS(0.113)NLLEAHKK	SISNSNLLEAHKK	P32336	NUD1
1	yes	yes	3	577.256	2.4548e-18	108.56	1.40685	0.303343	KKDES(0.998)DS(0.002)ENDIEIK	KKDESDSENDIEIK	P32499	NUP2
2	yes	yes	3	942.779	5.6048e-18	58.137	0.839558	0.303086	KS(0.116)S(0.123)LNKY(0.023)DS(0.74)PVS(0.534)S(0.433)PIT(0.024)S(0.007)AS(0.001)ELGSIAK	KSSLNKYDSPVSSPITSASELGSIAK	P53890	BNI5
0	yes	yes	3	679.298	3.6727e-34	74.953	0.375531	0.302985	#N/A	ADGTGEAQVDNSPTTESNSR	P32499	NUP2
0	yes	yes	2	560.269	0.0088823	60.59	0.256567	0.302722	#N/A	LEAESWQEK	P17536	TPM1
1	yes	yes	2	649.767	0.0026461	62.303	0.692217	0.302622	S(1)IEVNEEQDR	SIEVNEEQDR	Q04225	RRB1
1	yes	yes	2	733.843	0.00065343	74.76	1.03148	0.302545	YQPQQQPS(1)AALR	YQPQQQPSAALR	P23291	KC11
0	yes	yes	2	553.298	8.5576e-50	138.1	0.649617	0.302179	#N/A	YIAAQTVPDK	P47165	XPT1
1	yes	yes	3	605.984	5.7845e-06	60.034	0.65193	0.302082	KLDSSILNQPAT(1)PPVR	KLDSSILNQPATPPVR	P53854	CWC25
1	yes	yes	2	548.258	3.2198e-301	204.52	0.574047	0.301982	T(0.308)DS(0.692)IDIPVR	TDSIDIPVR	P32578	SIP1
1	yes	yes	2	675.784	1.367e-07	91.914	1.02699	0.301821	MS(0.001)S(0.001)IS(0.205)S(0.205)IS(0.274)S(0.274)ES(0.04)R	MSSISSISSESR	Q04279	SEG1
1	yes	yes	3	821.36	6.8084e-151	156.73	1.12833	0.301314	SWYVDPFQLPQES(0.003)NDS(0.186)NS(0.811)LR	SWYVDPFQLPQESNDSNSLR	P32900	SKG6
1	yes	yes	2	998.98	3.7625e-255	188.41	1.12094	0.301302	TANGLIS(0.001)ANT(0.998)GVS(0.001)MPTVQR	TANGLISANTGVSMPTVQR	P32790	SLA1
2	yes	yes	2	863.87	2.8011e-05	62.203	0.607136	0.300993	DS(0.792)NS(0.208)LY(0.064)S(0.936)LKEPVSK	DSNSLYSLKEPVSK	Q08229	NBA1
0	yes	yes	2	513.735	0.02841	41.029	0.206918	0.300357	#N/A	EYTELEDK	P40531	GVP36
0	yes	yes	2	587.778	0.0254	30.167	1.91933	0.300308	#N/A	ANYSPDPSAPR	P38321	YB75
2	yes	yes	2	904.855	2.647e-15	88.768	0.921554	0.300117	ASLSTFS(0.006)S(0.043)T(0.195)FS(0.762)DS(0.862)PS(0.132)K	ASLSTFSSTFSDSPSK	P39523	YM11
1	yes	yes	3	600.917	1.2367e-15	101.38	1.42322	0.30004	RNS(1)GCDLSATYYASR	RNSGCDLSATYYASR	Q12523	YP247
3	yes	yes	3	909.001	1.1659e-13	61.45	0.567652	0.299798	LY(0.018)AS(0.468)S(0.499)FS(0.48)S(0.48)NHGPS(0.226)S(0.215)GS(0.611)FEEEHT(0.003)K	LYASSFSSNHGPSSGSFEEEHTK	P54867	SLG1
1	yes	yes	3	617.954	1.6721e-56	127.32	1.03645	0.299765	RAES(1)VEPVENNVETAK	RAESVEPVENNVETAK	P38904	SPP41
1	yes	yes	2	805.875	4.2673e-141	163.41	0.958457	0.299538	NLLESSAT(0.002)AS(0.794)PS(0.168)PT(0.036)R	NLLESSATASPSPTR	P32578	SIP1
1	yes	yes	2	648.31	5.8285e-39	131.69	0.676433	0.299357	IETPVT(0.93)PT(0.069)ET(0.001)K	IETPVTPTETK	Q06440	CORO
2	yes	yes	2	865.412	3.2818e-10	77.562	0.328741	0.299352	IS(1)PLS(0.999)AS(0.001)ASGPLTLQK	ISPLSASASGPLTLQK	Q12224	RLM1
1	yes	yes	3	768.354	1.7823e-76	132.05	1.03458	0.299337	STTPNGVNQFLNMNQT(0.061)T(0.446)IS(0.493)R	STTPNGVNQFLNMNQTTISR	Q03833	GIS1
0	yes	yes	3	499.94	1.1817e-08	94.09	1.07296	0.299296	#N/A	NVPLYQHLADLSK	P00925	ENO2
0	yes	yes	2	1047.5	3.5751e-05	59.898	0.853505	0.298843	#N/A	TQATSDDSDQLEQITSNLK	Q06704	IMH1
3	yes	yes	2	833.801	5.1257e-69	141.54	1.15041	0.298843	MS(0.337)S(0.664)IS(0.578)S(0.441)IS(0.066)S(0.84)ES(0.075)RR	MSSISSISSESRR	Q04279	SEG1
1	yes	yes	3	1087.44	1.0319e-107	121.96	0.809562	0.298779	NT(0.333)S(0.333)NT(0.333)DDNVDDIGDEEDEVEDEASAVALAK	NTSNTDDNVDDIGDEEDEVEDEASAVALAK	Q08923	CTI6
0	yes	yes	2	601.307	0.046108	28.399	0.396309	0.298725	#N/A	VQNEIDNLEK	P53278	YG3A
1	yes	yes	2	374.667	0.032527	52.716	0.983739	0.298513	S(0.777)IS(0.214)FS(0.009)K	SISFSK	P53739	FPK1
1	yes	yes	2	551.706	1.9334e-125	164.04	0.810575	0.298053	DAMMSAPGS(1)R	DAMMSAPGSR	P06634	DED1
1	yes	yes	3	867.079	1.0604e-07	46.178	1.51642	0.29805	NS(0.274)IS(0.274)QHDLS(0.313)NVT(0.044)T(0.044)T(0.05)PVPAGMPPQK	NSISQHDLSNVTTTPVPAGMPPQK	Q07655	WHI4
1	yes	yes	2	1297.65	1.0804e-37	88.133	0.963576	0.297462	S(0.001)AS(0.001)NQGAPFS(0.985)PVNIT(0.011)LPTAVVQTSK	SASNQGAPFSPVNITLPTAVVQTSK	P46676	SUM1
0	yes	yes	2	652.826	3.2979e-284	197.06	0.349455	0.297276	#N/A	NVLEASNSSLDR	P40037	HMF1
0	yes	yes	2	565.806	0.02375	35.541	0.232992	0.29725	#N/A	EEQLVNTAVK	P32419	MDHP
1	yes	yes	3	923.784	4.3873e-138	125.11	0.813638	0.29701	S(0.333)T(0.333)NS(0.333)PAPAPPQELTVPWDDIEALLK	STNSPAPAPPQELTVPWDDIEALLK	Q12285	MDY2
1	yes	yes	3	999.441	1.5828e-109	108.71	0.320135	0.296945	NIALLEEDGVLAPVEEDGDMDS(0.999)AAEAS(0.001)R	NIALLEEDGVLAPVEEDGDMDSAAEASR	P38806	YNG2
0	yes	yes	3	913.396	0.0070943	15.506	0.460037	0.296874	#N/A	DVANDQEYFKPAAWVPPTEDDSDE	P32469	DPH5
1	yes	yes	4	777.853	5.0352e-161	146.03	0.768961	0.296814	ELS(1)AEKEAQADAAAEIAEDAAEAEDAGKPK	ELSAEKEAQADAAAEIAEDAAEAEDAGKPK	P39015	STM1
1	yes	yes	3	716.693	1.3362e-28	87.339	0.723455	0.296661	RLS(0.993)MLAS(0.007)QANGGSTIISPHK	RLSMLASQANGGSTIISPHK	P40568	DSN1
1	yes	yes	2	1092.99	1.0855e-116	145.71	1.2975	0.296345	SVT(0.003)ES(0.43)S(0.43)PFVPS(0.04)S(0.04)T(0.051)PT(0.004)PVDDR	SVTESSPFVPSSTPTPVDDR	P32521	PAN1
1	yes	yes	3	576.612	2.0681e-15	88.56	1.79459	0.29621	ANS(0.178)S(0.804)T(0.017)TTLDAIKPNSK	ANSSTTTLDAIKPNSK	P38809	YHP7
0	yes	yes	3	645.28	0.0010097	34.094	2.26808	0.295453	#N/A	SNNEVTEHSDSEDLTEK	P40563	AIM21
1	yes	yes	3	627.644	2.1599e-05	55.206	1.18969	0.29493	KLS(0.349)LNS(0.31)S(0.31)T(0.03)PMEDLPLR	KLSLNSSTPMEDLPLR	Q12433	AHC1
0	yes	yes	2	812.393	3.8537e-12	72.175	0.35927	0.294871	#N/A	LQSNGAIQGDSFVCK	P38248	ECM33
1	yes	yes	2	539.732	0.013948	49.3	1.48122	0.294723	NS(0.161)S(0.798)LT(0.034)S(0.007)AYR	NSSLTSAYR	Q02629	NU100
0	yes	yes	3	665.652	0.0092306	20.368	0.530266	0.294706	#N/A	SDDETINSVITTEENTVK	P39936	IF4F2
2	yes	yes	3	815.351	1.1223e-13	62.051	1.2265	0.294695	T(0.434)APDVS(0.386)HS(0.371)S(0.371)S(0.371)PT(0.057)S(0.009)GILIEENSR	TAPDVSHSSSPTSGILIEENSR	Q06677	SWA2
0	yes	yes	2	539.793	0.00077517	82.749	0.699076	0.294662	#N/A	TASGLYLPEK	P38910	CH10
2	yes	yes	3	694.302	8.5069e-65	130.05	2.13592	0.294366	GGS(0.087)S(0.365)LS(0.523)PDKS(0.077)S(0.262)LES(0.571)PT(0.115)MLK	GGSSLSPDKSSLESPTMLK	Q12044	RCN2
1	yes	yes	2	730.802	1.1145e-227	186.56	0.951841	0.294296	AANMS(1)DDESSLIK	AANMSDDESSLIK	P19880	AP1
2	yes	yes	2	823.863	0	212.9	1.52948	0.294288	S(0.009)DS(0.922)GT(0.07)VLGAIPLNS(1)R	SDSGTVLGAIPLNSR	Q08422	TMC1
1	yes	yes	3	691.263	7.6189e-11	64.295	0.612858	0.294278	S(0.001)S(0.002)GS(0.034)S(0.159)MAT(0.797)PT(0.008)HS(0.001)DSHEDMK	SSGSSMATPTHSDSHEDMK	P25046	MED19
0	yes	yes	3	764.69	0.0045334	21.129	0.299863	0.29411	#N/A	GGEQISQLYSDAVMAEHSQNK	P14907	NSP1
0	yes	yes	3	497.567	0.00015318	54.7	0.217489	0.293793	#N/A	SWEQLEQDDGRK	P38828	LSM12
1	yes	yes	2	533.211	1.6127e-63	138.42	1.09087	0.293737	SGGFGGS(1)FGGR	SGGFGGSFGGR	P34167	IF4B
1	yes	yes	2	937.402	0	247.61	0.493818	0.293648	GNAGGS(1)NDDFTAPISATAK	GNAGGSNDDFTAPISATAK	P32578	SIP1
0	yes	yes	3	862.74	0.0029263	20.891	0.542183	0.29355	#N/A	DLDIQPQTIVVGGDNEYNHESSR	P53890	BNI5
1	yes	yes	2	721.842	0.00023756	79.875	0.645153	0.293466	ISVDS(0.32)S(0.32)S(0.32)PS(0.039)KEVK	ISVDSSSPSKEVK	P38283	SLI15
3	yes	yes	3	974.744	3.8407e-116	140.27	0.85886	0.293446	SSMQIDNAPT(0.966)PHNT(0.971)PAS(0.938)VLNPS(0.077)Y(0.048)LK	SSMQIDNAPTPHNTPASVLNPSYLK	P25293	NAP1
0	yes	yes	3	725.39	6.0013e-06	49.089	0.711675	0.293169	#N/A	EGGLGPINIPLLADTNHSLSR	P34760	TSA1
2	yes	yes	2	1084.44	5.0767e-139	157.8	0.730899	0.293089	TISIES(0.055)DVS(0.972)NIT(0.972)DDDDLR	TISIESDVSNITDDDDLR	P20485	KICH
1	yes	yes	3	1073.16	3.1478e-104	127.21	0.850481	0.292889	ENYTFES(0.002)HPGT(0.778)PVS(0.034)S(0.034)S(0.034)LMT(0.04)QRPGAES(0.04)S(0.04)LK	ENYTFESHPGTPVSSSLMTQRPGAESSLK	Q12265	KPR5
1	yes	yes	2	799.371	0.00055228	48.623	0.350042	0.292681	DS(0.015)T(0.015)IPKES(0.897)PS(0.037)T(0.037)DLK	DSTIPKESPSTDLK	P53911	EAF7
0	yes	yes	2	766.409	6.8341e-06	90.685	1.02687	0.292241	#N/A	QAVVNPENTLFATK	P0CS90	HSP77
1	yes	yes	3	741.743	1.7083e-14	64.152	0.500327	0.292038	GVAPT(0.039)AS(0.039)KPQT(0.918)PILPS(0.004)PALAVK	GVAPTASKPQTPILPSPALAVK	Q03016	GIP3
0	yes	yes	3	858.035	0.0018745	22.996	1.00197	0.291789	#N/A	VLQGGEEPEQAPDEENMDWQDR	Q04372	TAP42
2	yes	yes	2	850.352	3.9215e-07	84.842	1.05065	0.291679	S(1)LQQVS(0.912)KDES(0.075)S(0.013)GFK	SLQQVSKDESSGFK	Q03780	YD239
1	yes	yes	2	751.819	1.9316e-05	79.089	1.20188	0.291585	S(0.016)T(0.492)S(0.492)PDVGHFSNFK	STSPDVGHFSNFK	P39956	RPH1
0	yes	yes	3	388.552	0.008694	42.243	1.49953	0.291529	#N/A	IVDKGFLTDR	P53184	PNC1
1	yes	yes	3	737.665	0.00016455	41.912	2.56521	0.291491	NNQIIQS(0.5)NES(0.5)EEINELEK	NNQIIQSNESEEINELEK	P14737	RAD9
1	yes	yes	3	489.908	0.00079392	48.704	0.890176	0.291447	RS(0.531)S(0.405)IT(0.064)NPVFNPR	RSSITNPVFNPR	Q04749	AVO2
1	yes	yes	3	856.394	1.0082e-176	132.45	0.647906	0.29144	YSDLNTLLAT(0.039)GT(0.961)GIDTFGNTGEAR	YSDLNTLLATGTGIDTFGNTGEAR	Q05785	ENT2
1	yes	yes	2	484.732	2.5622e-83	126.07	0.432501	0.291366	LIEDS(1)RR	LIEDSRR	Q03661	ESC1
1	yes	yes	3	611.282	4.3569e-20	97.32	0.920455	0.291137	S(0.003)ET(0.995)LS(0.001)ESDISVNTNKK	SETLSESDISVNTNKK	Q12132	USV1
0	yes	yes	3	996.808	0.026977	11.853	0.225683	0.291057	#N/A	IFLQAMSGDLPNNSLTSSHFQHVCER	P23255	TAF2
0	yes	yes	3	614.267	2.531e-16	82.707	2.90004	0.290899	#N/A	SGESSNSDAMGKDDDVVK	Q3E824	YO020
0	yes	yes	3	548.274	1.5315e-08	50.305	0.974395	0.290823	#N/A	AGATGTAISFFTEQNK	P24783	DBP2
0	yes	yes	2	513.722	0.0032805	61.999	0.542704	0.290758	#N/A	DIYDDTER	P36049	EBP2
1	yes	yes	2	811.88	0.00035814	44.816	0.690228	0.290446	S(0.054)AT(0.473)S(0.473)INLSSHPVSSR	SATSINLSSHPVSSR	P47072	YJB6
0	yes	yes	3	499.895	0.00067328	44.252	1.85757	0.290399	#N/A	KDGFESAVGEEDSK	P25567	SRO9
1	yes	yes	4	845.149	1.9044e-12	49.312	0.691317	0.289789	LHDPAEQILDMT(0.1)EVPNLFADKDIFES(0.9)PGR	LHDPAEQILDMTEVPNLFADKDIFESPGR	P38041	BOB1
0	yes	yes	4	410.203	0.040432	11.976	0.49793	0.289714	#N/A	TQSQIEDFKYNHK	P40215	NDH1
1	yes	yes	3	623.292	5.0404e-106	120.29	0.59226	0.289708	S(0.456)NS(0.456)NVPS(0.089)LFADFPAPPK	SNSNVPSLFADFPAPPK	P48415	SEC16
0	yes	yes	3	422.887	0.0034747	32.329	0.890006	0.289451	#N/A	DFIQEHVPGPK	P36060	MCR1
1	yes	yes	3	781.429	5.6977e-76	127.28	0.922116	0.289309	KVELNIVLPELRPVET(0.488)S(0.488)PT(0.024)K	KVELNIVLPELRPVETSPTK	Q06604	BSP1
1	yes	yes	3	554.948	3.6168e-06	63.894	0.748018	0.289007	IKS(1)NPCLIGEPGIGK	IKSNPCLIGEPGIGK	P31539	HS104
1	yes	yes	2	591.285	0.0015263	89.548	0.42849	0.288988	MT(1)PLLQAEAK	MTPLLQAEAK	Q03231	YM46
1	yes	yes	3	1132.84	3.4796e-75	98	0.765854	0.288882	LQNNNS(0.277)S(0.214)S(0.214)S(0.243)AMNIT(0.045)NNNNS(0.008)NNSNIQHPFLK	LQNNNSSSSAMNITNNNNSNNSNIQHPFLK	P18494	GLN3
1	yes	yes	3	672.3	3.3874e-21	98.132	1.28399	0.288829	ENES(0.999)PVKKEEDS(0.001)DTLSK	ENESPVKKEEDSDTLSK	P41895	T2FA
2	yes	yes	3	593.592	3.7694e-115	127.75	0.444113	0.28874	LLS(0.434)GT(0.566)PIMS(0.019)T(0.067)MT(0.914)PNR	LLSGTPIMSTMTPNR	P47035	NET1
0	yes	yes	2	513.75	0.020068	43.808	0.366615	0.288135	#N/A	YGCLSDIAK	Q07362	PBP4
1	yes	yes	3	859.719	1.9949e-38	90.98	0.88153	0.287749	KT(0.422)T(0.422)T(0.147)LAY(0.009)LNMDGGSSETSTAFSSK	KTTTLAYLNMDGGSSETSTAFSSK	Q03533	TDA1
2	yes	yes	3	1000.06	4.88e-15	56.984	0.312632	0.287557	S(0.029)APVS(0.208)Y(0.452)DKDGMNAS(0.316)EEDFS(0.987)FDNT(0.008)LAK	SAPVSYDKDGMNASEEDFSFDNTLAK	P39523	YM11
1	yes	yes	2	749.843	0	206.18	0.79011	0.287486	S(0.153)S(0.765)QT(0.072)S(0.01)LPSQLENK	SSQTSLPSQLENK	Q12044	RCN2
1	yes	yes	3	750.313	1.536e-14	67.413	0.485778	0.287466	NFPGVANS(0.034)T(0.034)DKS(0.735)T(0.152)EDNT(0.046)DEK	NFPGVANSTDKSTEDNTDEK	Q03661	ESC1
1	yes	yes	4	484.23	3.3532e-22	103.5	1.15624	0.287282	EKT(0.395)S(0.303)T(0.303)PPLPMHFNAQR	EKTSTPPLPMHFNAQR	P07278	KAPR
3	yes	yes	4	938.12	1.0693e-55	82.654	0.685319	0.28717	ET(0.001)DS(0.002)NDKDKNNDDLEDLLET(0.999)T(0.999)AEDS(1)LMDVPK	ETDSNDKDKNNDDLEDLLETTAEDSLMDVPK	P47110	DPOD3
1	yes	yes	3	776.656	6.261e-39	91.733	1.21559	0.287095	T(0.013)GNS(0.013)NNS(0.012)S(0.06)NS(0.403)GS(0.403)S(0.096)GGGGLFANFSK	TGNSNNSSNSGSSGGGGLFANFSK	P08018	PBS2
1	yes	yes	3	940.694	3.6054e-89	128.49	1.05068	0.286978	ENS(0.001)S(0.003)ELPDS(0.245)Y(0.225)DY(0.225)S(0.245)DS(0.056)EFEDNLER	ENSSELPDSYDYSDSEFEDNLER	P27637	BUD14
1	yes	yes	2	806.33	2.7469e-12	95.651	1.09579	0.286927	SNALPLT(1)EDDGDER	SNALPLTEDDGDER	P17121	SAC7
0	yes	yes	3	781.987	0.00055997	31.111	0.360553	0.286815	#N/A	EDEENNMNEVGYDDIGGCRK	P25694	CDC48
1	yes	yes	2	451.194	0.011724	51.346	0.944592	0.286811	LDFS(0.5)S(0.5)PR	LDFSSPR	P27476	NSR1
2	yes	yes	4	573.772	4.7601e-06	48.867	1.49837	0.286549	RAS(0.991)VQLS(0.538)NS(0.454)NGHIS(0.016)AHLVNK	RASVQLSNSNGHISAHLVNK	P47166	SGM1
1	yes	yes	3	885.339	4.2751e-18	64.954	0.597642	0.28614	NKNS(0.24)Y(0.216)GS(0.24)S(0.24)NY(0.048)GS(0.008)S(0.009)NNDDSYGSSNR	NKNSYGSSNYGSSNNDDSYGSSNR	P18899	DDR48
1	yes	yes	3	727.658	1.5275e-34	109.08	0.499673	0.28614	S(0.998)VIIS(0.001)GT(0.001)HSDNDHSYNINK	SVIISGTHSDNDHSYNINK	P39960	BEM2
0	yes	yes	2	539.248	1.5492e-12	114.5	0.533022	0.286135	#N/A	ENEMLAQDK	P32589	HSP7F
1	yes	yes	2	700.782	5.4451e-255	192.86	0.568591	0.285846	ALTAAEES(1)DEER	ALTAAEESDEER	P48234	NOL10
1	yes	yes	2	1099.49	0	363.87	0.750498	0.285701	MYSTSNYS(0.002)IS(0.998)LVDLENGPK	MYSTSNYSISLVDLENGPK	Q06146	YL257
1	yes	yes	2	1182.54	1.0801e-19	73.809	1.22771	0.285679	TAPDVS(0.024)HS(0.027)S(0.161)S(0.754)PT(0.029)S(0.006)GILIEENSR	TAPDVSHSSSPTSGILIEENSR	Q06677	SWA2
3	yes	yes	3	1219.85	2.2699e-46	78.713	1.00112	0.285349	T(0.841)GNQS(0.205)IS(0.211)DKY(0.222)S(0.231)DLNT(0.273)LLAT(0.073)GT(0.914)GIDT(0.029)FGNTGEAR	TGNQSISDKYSDLNTLLATGTGIDTFGNTGEAR	Q05785	ENT2
1	yes	yes	2	852.416	0.0037495	46.408	0.374136	0.284667	EPT(0.009)PLNQT(0.823)PT(0.168)DLIGK	EPTPLNQTPTDLIGK	P40020	FIR1
0	yes	yes	4	476.233	1.301e-15	77.506	0.926039	0.284503	#N/A	DSDKPSLPSAVDGENDKK	P32499	NUP2
0	yes	yes	2	860.441	0	234.92	1.44809	0.284272	#N/A	TIVWNGPPGVFEFEK	P00560	PGK
1	yes	yes	2	715.785	2.2669e-82	144.8	1.34043	0.283479	S(0.116)MS(0.881)PS(0.004)NIASGEDR	SMSPSNIASGEDR	P40052	YEQ9
1	yes	yes	2	816.891	0.0018119	49.12	0.669641	0.283352	TQTQPPS(0.25)HLLS(0.25)T(0.25)S(0.25)R	TQTQPPSHLLSTSR	P40529	AGE2
0	yes	yes	3	597.3	3.0898e-08	81.619	0.554434	0.283334	#N/A	EKPQDLDDDPLYLTK	P31688	TPS2
1	yes	yes	2	570.768	0.0023881	65.5	0.258025	0.283177	VVQS(0.995)VNDAT(0.005)K	VVQSVNDATK	P34244	HSL1
1	yes	yes	2	705.332	1.1863e-07	89.301	0.488339	0.283148	TES(1)PLENVAELK	TESPLENVAELK	P35732	DEF1
1	yes	yes	2	798.862	6.4856e-18	112.72	0.309917	0.283064	RAS(1)EPQLPSFDNR	RASEPQLPSFDNR	P53719	YN87
0	yes	yes	3	614.974	6.6038e-20	75.97	0.459803	0.282851	#N/A	SNSLITSTDPVEDHISK	Q06146	YL257
1	yes	yes	3	532.608	1.4649e-287	170.11	0.500509	0.282612	QIY(0.002)LELGS(0.995)PLAS(0.002)PK	QIYLELGSPLASPK	P32567	PAH1
2	yes	yes	3	1323.81	1.9595e-25	58.861	0.378112	0.282526	RNPDFEDDDFLGGDFDEDEIDEES(1)S(1)EEEEEEK	RNPDFEDDDFLGGDFDEDEIDEESSEEEEEEK	P38911	FKBP3
2	yes	yes	3	858.742	2.0061e-26	86.131	0.817076	0.282482	KQDTEQIIDAAS(0.985)VLS(0.834)T(0.173)ES(0.008)PLLR	KQDTEQIIDAASVLSTESPLLR	P53858	BNI4
1	yes	yes	2	484.247	3.935e-06	103.56	0.56345	0.282468	ELQS(1)LLGK	ELQSLLGK	P00560	PGK
1	yes	yes	2	808.846	6.0811e-05	68.513	0.477397	0.282215	AGDNIS(1)EAPYDKEK	AGDNISEAPYDKEK	Q08921	TCO89
1	yes	yes	2	711.328	0.00025778	70.332	0.99463	0.282193	S(1)NPCLIGEPGIGK	SNPCLIGEPGIGK	P31539	HS104
0	yes	yes	2	522.308	0.017477	53.166	0.892466	0.282158	#N/A	LDTLNVQLK	P38934	BFR1
1	yes	yes	3	697.293	1.7798e-10	71.853	0.361451	0.282156	MDKT(0.518)AT(0.41)PT(0.072)NEHQHDEQK	MDKTATPTNEHQHDEQK	P38915	SPT8
1	yes	yes	3	564.619	1.1671e-05	61.648	1.44389	0.281888	KPT(1)PLNMDLILGGDK	KPTPLNMDLILGGDK	P53858	BNI4
2	yes	yes	2	705.76	3.641e-07	89.231	2.47804	0.281478	MS(0.002)NT(0.055)S(0.943)INGS(0.869)PS(0.131)R	MSNTSINGSPSR	P21192	ACE2
3	yes	yes	3	980.093	5.3606e-08	42.106	0.608508	0.28125	T(0.332)S(0.332)LS(0.703)PINS(0.806)KS(0.806)NIALAHS(0.01)ET(0.003)PT(0.002)S(0.002)S(0.002)NNK	TSLSPINSKSNIALAHSETPTSSNNK	P38041	BOB1
0	yes	yes	2	777.801	0.0020585	48.004	1.17123	0.280953	#N/A	NSSPAYDEDGNDDR	Q08977	YP260
1	yes	yes	3	917.055	3.9443e-11	57.347	0.588831	0.280654	DKELSVEVDEDY(0.004)DEEEDVLS(0.805)PS(0.191)K	DKELSVEVDEDYDEEEDVLSPSK	P40154	IES2
1	yes	yes	3	500.252	0.0020085	43.761	0.298182	0.280028	T(0.333)S(0.333)S(0.333)IPADIHPKPR	TSSIPADIHPKPR	P47134	BIR1
1	yes	yes	4	664.007	0	212.38	0.67594	0.279859	LLS(0.99)DDEY(0.009)EDDNNNDSTNNDKDK	LLSDDEYEDDNNNDSTNNDKDK	P54000	SUB1
0	yes	yes	4	1167.67	1.3212e-25	50.179	0.33333	0.279817	#N/A	NVDEDNIIPTYEVGDGDDDDDDGDNDDDDDDDDDDKNYDDR	Q05543	RT103
2	yes	yes	2	793.818	0.00013039	69.602	0.871869	0.279478	RMS(0.459)S(0.541)IS(0.526)S(0.445)IS(0.014)S(0.014)ES(0.001)R	RMSSISSISSESR	Q04279	SEG1
1	yes	yes	3	637.647	5.0912e-07	62.377	1.45914	0.279478	IPS(0.347)S(0.347)IY(0.302)GDNLT(0.004)PANQIK	IPSSIYGDNLTPANQIK	P38853	KEL1
1	yes	yes	4	857.623	2.2052e-119	126.96	0.977582	0.279477	FGS(0.125)DT(0.875)DDDDIDLKPVEGGKDPDNQSLPNSEK	FGSDTDDDDIDLKPVEGGKDPDNQSLPNSEK	P40535	ACA2
1	yes	yes	3	526.263	9.8965e-104	152.99	1.24601	0.279453	LLTPQT(0.011)S(0.495)S(0.495)NHALSK	LLTPQTSSNHALSK	Q06146	YL257
1	yes	yes	5	957.406	3.5813e-98	93.227	0.286231	0.279328	VNEQETSAQEQEEET(0.013)AEPS(0.987)EENEDRVPEVDGEEVQEEAEKK	VNEQETSAQEQEEETAEPSEENEDRVPEVDGEEVQEEAEKK	P35732	DEF1
1	yes	yes	2	1170.58	0	308.37	0.956087	0.27927	AGSGTSQLDQLAALQALS(0.005)S(0.32)S(0.675)LNK	AGSGTSQLDQLAALQALSSSLNK	Q99383	HRP1
0	yes	yes	3	532.966	4.3391e-09	80.014	0.345661	0.279234	#N/A	EELEELVKPLLER	P32589	HSP7F
1	yes	yes	2	810.869	1.2561e-38	125.61	1.07354	0.279149	TAEAPT(0.001)LS(0.078)FNFS(0.921)QK	TAEAPTLSFNFSQK	P20676	NUP1
1	yes	yes	3	604.279	2.4757e-10	71.08	0.668961	0.279131	NS(0.456)S(0.456)HS(0.084)NT(0.003)GTAGFGLKPR	NSSHSNTGTAGFGLKPR	Q08921	TCO89
0	yes	yes	2	457.745	0.023858	43.246	0.541925	0.2788	#N/A	LEGEIPEK	P41277	GPP1
0	yes	yes	3	700.64	4.0413e-05	50.387	0.393418	0.278671	#N/A	EGNNLFGEFLEDDDDDKK	P19880	AP1
2	yes	yes	2	715.767	8.6143e-13	105.65	1.16474	0.278666	MS(0.453)S(0.547)IS(0.541)S(0.448)IS(0.006)S(0.005)ES(0.001)R	MSSISSISSESR	Q04279	SEG1
1	yes	yes	2	671.8	9.2693e-06	54.7	0.560989	0.278601	LPSYEEAAGT(1)PK	LPSYEEAAGTPK	P38809	YHP7
0	yes	yes	2	394.711	0.017425	46.426	0.200735	0.278524	#N/A	EIDVAGGK	P26786	RS7A
2	yes	yes	3	1013.72	6.9354e-30	71.47	1.39532	0.278513	ES(0.398)VHNHS(0.602)DGDDVDIPMDDS(1)PVNEEAR	ESVHNHSDGDDVDIPMDDSPVNEEAR	P38922	HRB1
2	yes	yes	4	983.434	5.3654e-26	60.483	0.314702	0.278241	LVQIAEEES(0.996)DKEIQDLDVIEEQT(0.005)EADDLS(0.999)HMAK	LVQIAEEESDKEIQDLDVIEEQTEADDLSHMAK	Q06810	OPY2
0	yes	yes	4	748.345	4.2409e-06	35.32	0.868498	0.277227	#N/A	DSEFNSFLGTTKPPSMTESSLKNDDDK	P15891	ABP1
0	yes	yes	2	798.911	4.3172e-184	211.46	1.88509	0.277183	#N/A	DGDDLIYTLPLSFK	P25294	SIS1
0	yes	yes	3	370.868	0.054586	20.87	0.606012	0.277166	#N/A	SEHQVELIR	P34730	BMH2
1	yes	yes	3	608.258	0	205.68	1.24788	0.276664	T(0.182)GS(0.818)PDIT(0.001)QSHVDNESR	TGSPDITQSHVDNESR	P32829	MRE11
0	yes	yes	5	775.377	0.041004	8.5029	0.820248	0.27659	#N/A	IGSSSAVAQFAAHSDPSVQIEQDKPYAELWMGTHSK	P29952	MPI
1	yes	yes	3	672.259	9.964e-09	61.87	0.704343	0.276585	LNGHDS(0.992)DEDGAS(0.007)NSSSSQK	LNGHDSDEDGASNSSSSQK	P53686	HST2
0	yes	yes	3	1200.8	3.6987e-07	31.6	0.623227	0.276565	#N/A	KSSYGSNNDDSYGSSNNNDSYGSNNDDSYGSSNK	P18899	DDR48
1	yes	yes	2	927.897	8.3897e-25	108.63	0.480862	0.276376	KS(0.5)S(0.5)DIDQVNNAEDPSR	KSSDIDQVNNAEDPSR	Q06440	CORO
1	yes	yes	3	559.592	9.4758e-24	114.24	1.50104	0.276337	T(0.367)S(0.367)T(0.266)PPLPMHFNAQR	TSTPPLPMHFNAQR	P07278	KAPR
0	yes	yes	3	690.983	4.2429e-97	146.3	1.001	0.276298	#N/A	FFDNHIFASCSDDNILR	Q12363	WTM1
1	yes	yes	3	719.32	0.00041266	43.198	0.654425	0.276169	RNS(0.955)VPY(0.034)Y(0.008)GY(0.002)APESSSDRK	RNSVPYYGYAPESSSDRK	P39969	BOI2
1	yes	yes	3	868.719	1.9386e-08	48.088	1.23737	0.276136	QPQSQQAPMT(0.025)Y(0.023)T(0.025)PS(0.912)FIAS(0.015)DEAAR	QPQSQQAPMTYTPSFIASDEAAR	P40357	SEC9
1	yes	yes	3	564.605	2.6868e-21	99.059	2.21938	0.27612	KHS(0.931)PPS(0.031)S(0.037)PS(0.001)STTTLGK	KHSPPSSPSSTTTLGK	P53080	EDC1
1	yes	yes	2	902.964	2.2203e-09	85.457	0.840067	0.276099	LNVLQLS(0.5)T(0.5)PQQNELK	LNVLQLSTPQQNELK	P39523	YM11
1	yes	yes	3	683.618	3.6917e-10	75.55	0.790968	0.276083	QDDDMYEDIIEET(1)PKK	QDDDMYEDIIEETPKK	Q08229	NBA1
1	yes	yes	3	962.129	8.6815e-131	142.9	0.436582	0.275795	S(0.498)LGS(0.498)LDVNT(0.004)LDDEAVEELLQLTNTSK	SLGSLDVNTLDDEAVEELLQLTNTSK	Q01722	GCR2
1	yes	yes	2	537.286	1.1544e-07	107.83	1.10107	0.275736	IELPPLS(1)PK	IELPPLSPK	P40036	GIP2
2	yes	yes	2	932.4	4.0459e-130	157.8	1.04956	0.275556	S(0.004)S(0.005)LS(0.991)LNS(0.999)DLS(0.001)TPHFAK	SSLSLNSDLSTPHFAK	P33306	BCK2
0	yes	yes	3	816.048	8.0392e-283	189.19	2.53652	0.275465	#N/A	TNIDNSTGQAGQANAQSANTVNNR	P01120	RAS2
1	yes	yes	3	599.586	1.0202e-61	132.79	0.651874	0.275153	RNNS(0.985)DDET(0.015)EHTSAIK	RNNSDDETEHTSAIK	P40021	ZRG8
1	yes	yes	2	791.895	0.036115	45.137	0.929936	0.275147	LEKGT(0.002)KNINQET(0.998)K	LEKGTKNINQETK	P40098	FMP10
0	yes	yes	3	776.349	0.00068051	29.444	0.12934	0.275121	#N/A	KEQDEGDGQEDNEFIPTFTK	Q08287	NOP8
1	yes	yes	3	683.645	2.492e-05	53.201	0.402232	0.274789	Y(0.048)FGVS(0.952)DDDKDAIKEAAPK	YFGVSDDDKDAIKEAAPK	Q12476	AIR2
1	yes	yes	4	1158.03	1.5177e-236	158.75	1.28116	0.274586	SSSSLLQDQTPQRQEDATDPT(0.035)T(0.035)S(0.29)S(0.29)T(0.29)NELS(0.061)AAEPTMVTSTHATK	SSSSLLQDQTPQRQEDATDPTTSSTNELSAAEPTMVTSTHATK	Q05812	MSC3
0	yes	yes	2	1038.94	0.017895	19.839	1.1069	0.274506	#N/A	IDEEMAAPSSDGNAGDDNLR	Q12010	YPQ1
1	yes	yes	2	1098.39	4.4021e-16	79.635	0.921688	0.274393	GRGYGDFDS(1)EDEDYDYGR	GRGYGDFDSEDEDYDYGR	P32793	YSC84
1	yes	yes	2	763.846	0	233.37	0.540762	0.274274	SSS(0.008)S(0.992)LLQDQTPQR	SSSSLLQDQTPQR	Q05812	MSC3
0	yes	yes	2	523.759	0.0022997	65.305	0.338726	0.27414	#N/A	DEINAEISR	Q05050	EIS1
1	yes	yes	3	878.374	4.1931e-25	70.833	0.889355	0.273848	KAS(0.498)S(0.498)EDPMGT(0.004)PSSNGNTPEYTPASK	KASSEDPMGTPSSNGNTPEYTPASK	P53604	MSO1
2	yes	yes	3	728.287	0.00012191	49.125	0.333034	0.273762	FGS(1)DT(1)DDDDIDLKPVEGGK	FGSDTDDDDIDLKPVEGGK	P40535	ACA2
1	yes	yes	3	509.584	3.742e-05	63.709	0.60774	0.273757	RIS(0.5)S(0.5)FQEQPLNK	RISSFQEQPLNK	P39956	RPH1
1	yes	yes	4	788.862	4.2657e-69	119.18	0.888327	0.273591	DKSQTDETLWDT(1)DEEIELMKLELYK	DKSQTDETLWDTDEEIELMKLELYK	Q02775	SLU7
4	yes	yes	4	936.895	1.4562e-18	52.037	0.92236	0.273579	S(0.3)QS(0.813)S(0.925)IADNNGS(0.97)PVKNS(0.992)PLGDAMPHNVHLAELPK	SQSSIADNNGSPVKNSPLGDAMPHNVHLAELPK	P47035	NET1
1	yes	yes	2	512.265	0.040307	44.863	0.861354	0.273273	KLT(0.999)PIES(0.001)R	KLTPIESR	P50089	YG51
1	yes	yes	3	837.107	2.8403e-90	131.94	0.478638	0.27259	IITSNVSSPS(0.001)IS(0.002)PVHS(0.997)PVLQAAPK	IITSNVSSPSISPVHSPVLQAAPK	P38970	HAL5
1	yes	yes	2	712.358	1.4886e-09	102.87	0.598169	0.27229	IETPVT(0.982)PT(0.015)ET(0.003)KK	IETPVTPTETKK	Q06440	CORO
0	yes	yes	3	419.547	0.031575	12.631	1.26254	0.272146	#N/A	KAYFTAPSSER	P53221	RL26B
1	yes	yes	2	511.258	0.0008416	87.323	1.02726	0.272003	S(1)LPTTPGIR	SLPTTPGIR	P40036	GIP2
1	yes	yes	2	822.898	5.6971e-130	159.34	0.778131	0.271976	LGS(1)PIPGESSPAEVPK	LGSPIPGESSPAEVPK	P34223	UBX1
0	yes	yes	3	701.665	1.2068e-07	60.317	0.280152	0.271942	#N/A	YYGGNEIIDKSESLCQAR	P37292	GLYM
0	yes	yes	3	467.58	0.00013169	76.588	0.507835	0.271875	#N/A	LVADIDDEKTPGK	P36534	RM40
1	yes	yes	3	1152.86	2.3651e-21	57.417	0.967186	0.271803	GYLADILPAEKEENLQQEDDGEVES(0.7)S(0.3)GALEK	GYLADILPAEKEENLQQEDDGEVESSGALEK	P46949	FYV8
0	yes	yes	4	462.227	0.00045044	41.422	0.142056	0.271578	#N/A	SYAEQGKEYITDKADK	P22943	HSP12
1	yes	yes	3	918.439	0	192.89	1.30161	0.271531	S(0.002)Y(0.001)S(0.002)IT(0.014)S(0.061)AS(0.061)S(0.361)VLS(0.361)GAS(0.068)GS(0.068)FNS(0.001)TVNPKPK	SYSITSASSVLSGASGSFNSTVNPKPK	Q05050	EIS1
1	yes	yes	4	1077.73	1.6939e-34	58.21	1.2906	0.271416	SSLFPY(0.049)NS(0.189)S(0.189)T(0.189)S(0.189)NS(0.189)NINQPS(0.004)INNNS(0.001)NTNAQSHHSFNIYK	SSLFPYNSSTSNSNINQPSINNNSNTNAQSHHSFNIYK	P18494	GLN3
2	yes	yes	3	1007.43	1.1488e-48	89.391	0.921992	0.271323	ELNNLFVEDDLDT(0.001)EEVNGGS(0.999)KPNS(1)PK	ELNNLFVEDDLDTEEVNGGSKPNSPK	P47110	DPOD3
1	yes	yes	3	563.264	7.0852e-09	84.035	1.43822	0.271049	LKTDQDST(0.008)S(0.288)T(0.288)S(0.405)PS(0.01)LK	LKTDQDSTSTSPSLK	Q01389	BCK1
1	yes	yes	3	513.898	7.9419e-06	64.454	0.413755	0.270872	ALENAVGDEGNS(1)KR	ALENAVGDEGNSKR	Q06681	YSP2
2	yes	yes	2	683.307	0.00026001	65.563	0.403693	0.270843	AS(0.049)S(0.419)S(0.517)S(0.021)LS(0.993)LNVLK	ASSSSLSLNVLK	P43633	ALK1
1	yes	yes	2	440.233	0.001392	74.127	0.347818	0.270785	LIEIS(1)PK	LIEISPK	P38221	CDS1
2	yes	yes	2	914.892	1.1655e-81	143.14	0.984722	0.270601	GDS(0.081)T(0.919)PVQPDLS(0.036)VT(0.964)PQK	GDSTPVQPDLSVTPQK	P39705	NUP60
0	yes	yes	3	480.252	0.031892	23.676	0.730695	0.270574	#N/A	LSDYDKDLTQLK	P31116	DHOM
1	yes	yes	2	563.269	0.02116	46.352	1.31991	0.27044	RS(0.173)PS(0.814)ELT(0.012)QK	RSPSELTQK	P38041	BOB1
0	yes	yes	3	835.988	8.8075e-44	95.71	0.746179	0.269548	#N/A	SSYGSSNNDSYGSNNDDSYGSSNK	P18899	DDR48
1	yes	yes	2	939.89	1.966e-08	67.43	2.41325	0.269543	LSSFNFQPDS(0.5)S(0.5)PCNAK	LSSFNFQPDSSPCNAK	P23493	MBR1
1	yes	yes	2	981.443	5.1688e-131	160.64	0.285764	0.269465	NSFCNSLS(1)PILTATNSR	NSFCNSLSPILTATNSR	Q12494	KCS1
1	yes	yes	2	1242.48	0.00010843	42.789	0.427092	0.269057	LFVQDDDDELDS(0.333)S(0.333)S(0.333)DDFQDAK	LFVQDDDDELDSSSDDFQDAK	P40157	VID27
1	yes	yes	3	576.281	6.972e-11	90.707	0.400527	0.269039	KDEEVFT(1)LDPIVNK	KDEEVFTLDPIVNK	P38845	CRP1
2	yes	yes	3	592.245	2.7444e-38	122.12	1.00037	0.268928	RT(0.435)ES(0.555)GS(0.535)S(0.475)FVDLFNR	RTESGSSFVDLFNR	P38041	BOB1
1	yes	yes	3	918.372	1.4274e-61	114.06	0.836473	0.268705	VYSMEDVNDADES(0.001)VGDT(0.034)ES(0.965)PEKEK	VYSMEDVNDADESVGDTESPEKEK	P53277	SYF2
1	yes	yes	4	1169.56	2.0734e-41	58.423	0.61767	0.26852	QVGVS(0.009)HLGS(0.21)T(0.186)GS(0.186)IPPNEQHY(0.174)LGDS(0.186)EIPVQS(0.049)EVHEYEPIPLQK	QVGVSHLGSTGSIPPNEQHYLGDSEIPVQSEVHEYEPIPLQK	Q05812	MSC3
0	yes	yes	3	730.699	3.0431e-14	70.335	0.687344	0.268367	#N/A	QLLELQSQPTEVDFSHYR	P30902	ATP7
1	yes	yes	2	491.236	0.0041467	92.611	0.688153	0.268233	VKS(1)PLDDK	VKSPLDDK	P33419	SPC29
1	yes	yes	3	789.698	3.2555e-06	49.089	1.62507	0.268096	QLPS(0.988)PNDPS(0.009)HS(0.002)APMPINQTQK	QLPSPNDPSHSAPMPINQTQK	P19880	AP1
2	yes	yes	3	922.063	5.9659e-51	100.64	1.06404	0.26792	S(0.007)T(0.007)T(0.081)NQS(0.24)PVS(0.67)DHAS(0.67)PIS(0.251)T(0.071)DQDLIY(0.002)K	STTNQSPVSDHASPISTDQDLIYK	P47129	ACF4
1	yes	yes	2	943.876	3.9885e-219	183.7	1.78114	0.267913	ET(0.015)QS(0.984)YS(0.001)AAGATTYGDER	ETQSYSAAGATTYGDER	P53858	BNI4
1	yes	yes	2	839.846	0	224.34	1.27144	0.267863	TSIWDSST(0.127)T(0.873)PMMNK	TSIWDSSTTPMMNK	P53935	NST1
1	yes	yes	4	592.028	4.4216e-10	59.943	0.549371	0.267837	VKS(0.947)MVDDIY(0.053)NHETASTPHIK	VKSMVDDIYNHETASTPHIK	P50089	YG51
0	yes	yes	3	364.188	0.0074733	32.523	0.915879	0.267615	#N/A	AGLTDDSQKR	P14843	AROF
2	yes	yes	3	466.179	0.00033672	77.527	1.17083	0.267611	S(0.983)GS(0.983)PIS(0.033)HMQHR	SGSPISHMQHR	P25579	LRE1
0	yes	yes	3	417.2	0.0074176	32.606	1.23126	0.266955	#N/A	KCEQDITEAR	Q05050	EIS1
0	yes	yes	4	455.948	8.5367e-07	74.475	0.248107	0.266802	#N/A	VYTVDNSQDHSHCMK	Q08193	GAS5
2	yes	yes	2	724.291	0.0017469	47.915	0.180178	0.266695	LDS(1)PVS(1)ENGEIK	LDSPVSENGEIK	P53865	CNM67
1	yes	yes	3	806.367	1.7258e-191	168.27	2.41028	0.266608	NDS(1)FNINTDTLKLENDINEK	NDSFNINTDTLKLENDINEK	Q08581	SLK19
1	yes	yes	3	673.996	3.7631e-66	128.41	1.0349	0.266533	TSVPVTAT(0.002)QGS(0.997)GHEDVVKK	TSVPVTATQGSGHEDVVKK	P38809	YHP7
1	yes	yes	4	1232.53	2.573e-50	63.27	0.682936	0.266155	LPNNANS(0.199)T(0.199)T(0.199)GLNDNDY(0.078)NLDDT(0.081)NNDNT(0.081)NS(0.081)MQS(0.081)ILEDFVSSEEALK	LPNNANSTTGLNDNDYNLDDTNNDNTNSMQSILEDFVSSEEALK	P33749	MSN4
3	yes	yes	4	880.15	1.9502e-31	67.283	0.879105	0.266138	AT(0.496)T(0.496)PIAPGVES(0.213)AS(0.213)QS(0.213)IS(0.213)S(0.213)T(0.213)PT(0.672)PVS(0.023)T(0.026)DT(0.008)PLHT(0.001)VK	ATTPIAPGVESASQSISSTPTPVSTDTPLHTVK	Q12514	NOT5
0	yes	yes	2	498.723	0.00019123	98.299	0.428732	0.266125	#N/A	FDAQTGSDR	P33298	PRS6B
0	yes	yes	3	715.048	0	256.52	0.816805	0.265961	#N/A	YVDPNVLPETESLALVIDR	P00950	PMG1
3	yes	yes	4	984.651	1.7277e-66	86.324	1.25592	0.265908	VT(0.001)MT(0.001)EVPKDT(0.003)ENVIAGS(0.998)DDDIS(0.998)DIS(0.999)DEEDISDLK	VTMTEVPKDTENVIAGSDDDISDISDEEDISDLK	P36119	YK03
1	yes	yes	2	687.814	1.0645e-196	184.03	1.27983	0.265881	ANFNNFT(0.112)T(0.888)PLR	ANFNNFTTPLR	Q12107	APC9
1	yes	yes	2	701.295	0.0048954	51.841	0.744031	0.265881	ANS(0.999)FEPQS(0.001)WQK	ANSFEPQSWQK	Q06628	ATG13
0	yes	yes	2	659.804	0.0031718	52.79	0.328959	0.265708	#N/A	DDDEITITPGDK	P38822	BZZ1
1	yes	yes	3	850.418	7.79e-78	124.08	1.0066	0.265693	INATPDKIPVTQLMDMS(0.198)S(0.762)PPS(0.04)VK	INATPDKIPVTQLMDMSSPPSVK	P47035	NET1
1	yes	yes	3	1085.8	8.7945e-146	147.26	0.670588	0.265691	S(0.8)PQNADT(0.198)EEY(0.001)VEALY(0.001)DFEAQQDGDLSLK	SPQNADTEEYVEALYDFEAQQDGDLSLK	P53281	LSB1
0	yes	yes	3	558.949	0.0084748	28.976	1.49786	0.265056	#N/A	DEIEKDDALPVFQR	P34078	LTV1
1	yes	yes	2	683.297	1.0279e-20	119.25	1.13624	0.264676	KGS(0.999)FT(0.001)TELSCR	KGSFTTELSCR	P50896	PSP1
1	yes	yes	3	850.43	3.5018e-55	106.04	2.50856	0.264483	T(0.002)IT(0.117)PS(0.848)PPT(0.032)QHQSILPTAVDNVPR	TITPSPPTQHQSILPTAVDNVPR	Q07351	STP4
1	yes	yes	2	848.377	0	202.13	0.449068	0.264482	AES(1)VEPVENNVETAK	AESVEPVENNVETAK	P38904	SPP41
0	yes	yes	2	635.308	0.027133	34.089	0.694657	0.26447	#N/A	QLSLQMYACR	Q07807	PUF3
1	yes	yes	2	532.72	0.00075576	85.731	0.751209	0.264146	SEFET(1)PFK	SEFETPFK	P43573	BUD27
1	yes	yes	2	815.316	6.0953e-06	76.262	1.04164	0.263678	NHGYSDDMEIGS(1)PK	NHGYSDDMEIGSPK	P31111	ZIP1
0	yes	yes	3	1081.84	0.00033282	37.637	0.542706	0.263527	#N/A	LSDDIPPSAPMAINCEYGSFDNEHVVLPR	P04807	HXKB
3	yes	yes	4	833.349	8.6811e-19	60.943	0.863256	0.263485	AFINY(0.115)AS(0.577)DQGS(0.577)S(0.577)IKNDVS(0.577)T(0.577)QEPELPS(0.001)HR	AFINYASDQGSSIKNDVSTQEPELPSHR	Q03780	YD239
1	yes	yes	2	832.354	1.9383e-184	176.89	0.397594	0.263273	NPFLDDVS(0.458)S(0.458)AT(0.085)DFR	NPFLDDVSSATDFR	Q05518	PAL1
2	yes	yes	4	1222.67	1.6658e-21	47.231	0.335093	0.263078	HY(0.082)S(0.887)DNEDEDDEEDY(0.227)REEDY(0.157)KDDEGS(0.503)EY(0.144)GDDEEY(0.001)NPFDR	HYSDNEDEDDEEDYREEDYKDDEGSEYGDDEEYNPFDR	P53064	RTF1
1	yes	yes	2	719.787	0.004576	47.915	1.05669	0.262966	VNS(0.832)S(0.159)NS(0.008)MYT(0.001)AER	VNSSNSMYTAER	P32578	SIP1
0	yes	yes	2	581.791	0.00015413	97.431	1.25361	0.262764	#N/A	TIDQEFPNAK	Q05016	YM71
0	yes	yes	2	621.306	0.050561	27.742	1.3292	0.262744	#N/A	IVDLDFYDNK	P36047	SDS22
0	yes	yes	3	397.193	0.037894	17.809	0.351076	0.262711	#N/A	FGWDEHSLAK	Q04432	HSP31
1	yes	yes	2	600.26	0.0017454	68.069	0.603046	0.262619	GMVS(0.002)S(0.011)S(0.092)S(0.092)HS(0.803)LK	GMVSSSSHSLK	P36003	NNK1
0	yes	yes	2	605.783	0.001743	70.1	0.486835	0.262583	#N/A	TGVYNEGDDLK	P36151	YK50
2	yes	yes	3	507.189	8.91e-08	87.148	2.14887	0.262315	T(1)GNQS(0.999)MT(0.001)DKYSK	TGNQSMTDKYSK	Q12518	ENT1
0	yes	yes	2	951.921	0.00076138	57.802	0.345856	0.262172	#N/A	SSDSNDSNPSFSFSIPSK	P32499	NUP2
0	yes	yes	2	621.796	0.0083926	36.424	0.33386	0.261964	#N/A	LEDAGPAEDPTK	P41895	T2FA
0	yes	yes	3	869.711	1.4062e-76	127.5	0.857766	0.261942	#N/A	SENNDQNDVDEESEEKEIEQVK	Q12191	BUG1
0	yes	yes	3	716.655	0.041981	8.7088	1.32812	0.261909	#N/A	MLDELSAGDYDGMTYPEIK	P40433	6P21
1	yes	yes	2	653.779	0.0065941	73.781	0.427538	0.261876	T(0.318)S(0.109)T(0.573)QQDMLFR	TSTQQDMLFR	P38713	OSH3
0	yes	yes	2	437.256	0.013197	49.418	0.429585	0.261722	#N/A	EAVSGILGK	Q12118	SGT2
1	yes	yes	3	581.58	8.5484e-05	52.784	0.271757	0.261647	IDGQSAYHIDS(1)AEEK	IDGQSAYHIDSAEEK	P53892	IBD2
1	yes	yes	3	1014.16	1.1182e-271	182.6	0.343413	0.261551	S(0.54)LGS(0.46)LDVNTLDDEAVEELLQLTNTSKR	SLGSLDVNTLDDEAVEELLQLTNTSKR	Q01722	GCR2
0	yes	yes	3	524.595	0.0051766	21.831	1.34319	0.261534	#N/A	SSDTSKPAFTFGAQK	P14907	NSP1
1	yes	yes	4	798.904	5.5208e-93	122.48	1.8204	0.261163	QLHFSSISENALGINAAT(0.992)PHLKPPS(0.008)QQAR	QLHFSSISENALGINAATPHLKPPSQQAR	P08153	SWI5
2	yes	yes	2	862.881	1.3398e-96	146.2	0.381423	0.261092	LGS(1)PIPGES(0.731)S(0.269)PAEVPK	LGSPIPGESSPAEVPK	P34223	UBX1
1	yes	yes	3	919.794	2.3667e-179	159.04	1.19538	0.260991	TGGFVVPQTTFGMQS(0.002)QVT(0.998)GGILPVQK	TGGFVVPQTTFGMQSQVTGGILPVQK	P32790	SLA1
1	yes	yes	2	628.836	9.7491e-115	158.04	0.179985	0.26087	AALIGS(1)LGSIFK	AALIGSLGSIFK	Q08601	MCA1
1	yes	yes	2	641.239	0.0061457	46.592	0.438149	0.260857	S(0.014)MS(0.982)FDDT(0.004)AAEK	SMSFDDTAAEK	P38814	SBE22
0	yes	yes	3	584.977	7.3284e-10	86.39	0.792543	0.260807	#N/A	NALKPVFQDLYESTK	P06168	ILV5
1	yes	yes	3	434.571	0.00082677	53.995	0.379679	0.260733	IARPLSVPGS(1)PK	IARPLSVPGSPK	P23337	GYS1
1	yes	yes	3	908.39	7.343e-51	98.812	1.36096	0.260714	SES(0.003)NNNT(0.549)GNRVS(0.432)YS(0.013)GS(0.002)TPNNVDTTK	SESNNNTGNRVSYSGSTPNNVDTTK	P33306	BCK2
1	yes	yes	2	631.295	0.010226	63.408	0.973544	0.260473	VKNS(0.993)YS(0.007)EINK	VKNSYSEINK	P38277	YBY8
1	yes	yes	3	538.922	0.00172	44.567	0.754871	0.260387	GT(0.002)QNFT(0.003)KPS(0.121)DS(0.875)PKK	GTQNFTKPSDSPKK	P31111	ZIP1
1	yes	yes	2	1025.9	1.1099e-06	63.037	0.491283	0.260294	TSYIDQY(0.009)S(0.326)S(0.326)S(0.326)DS(0.007)NFNS(0.007)R	TSYIDQYSSSDSNFNSR	P39969	BOI2
1	yes	yes	2	679.303	2.211e-54	133.47	0.984929	0.260278	RES(0.868)T(0.132)EGVLDGSK	RESTEGVLDGSK	P38845	CRP1
1	yes	yes	3	671.644	2.1595e-21	90.22	0.530416	0.260189	VTNDLDT(0.161)S(0.838)AEKDQIQAGK	VTNDLDTSAEKDQIQAGK	P11978	SIR4
1	yes	yes	2	1019.47	2.194e-203	174.87	0.822291	0.260107	VVQNS(0.987)PVS(0.011)S(0.001)VHTANFSER	VVQNSPVSSVHTANFSER	Q12124	MED2
0	yes	yes	2	365.193	7.3382e-07	101.64	0.657233	0.260017	#N/A	ADAPIDK	P00817	IPYR
1	yes	yes	3	749.678	3.9247e-29	90.193	0.746538	0.260003	DGNLAS(0.611)S(0.195)NS(0.195)AHFPPVANQNVK	DGNLASSNSAHFPPVANQNVK	Q03063	DIG1
1	yes	yes	3	713.978	4.4021e-21	87.932	0.470178	0.259908	T(0.001)NLT(0.499)S(0.499)ANNLNNHNNNNYK	TNLTSANNLNNHNNNNYK	P33336	SKN1
0	yes	yes	2	581.796	0.0019321	68.893	1.16476	0.259852	#N/A	SAAGAFGPELSR	P53252	PIL1
0	yes	yes	3	608.964	0.0010841	37.583	0.733911	0.259785	#N/A	TEPDKPAFSFNSSVGNK	P14907	NSP1
3	yes	yes	3	932.059	4.1082e-15	63.277	0.906777	0.259594	VESHVIILNDPAS(0.643)PAS(0.643)NT(0.541)S(0.643)EAT(0.283)S(0.118)S(0.13)K	VESHVIILNDPASPASNTSEATSSK	P40021	ZRG8
0	yes	yes	2	620.776	1.3703e-20	118.18	0.554067	0.259357	#N/A	TDEYGGSIENR	Q03558	OYE2
1	yes	yes	2	757.832	7.3745e-55	136.6	1.4083	0.259354	KYFDS(1)GDYALQK	KYFDSGDYALQK	P53897	IGO1
1	yes	yes	3	485.92	0.0021054	46.249	0.33036	0.258883	S(0.002)VEKT(0.905)PS(0.067)S(0.019)AT(0.007)LKK	SVEKTPSSATLKK	P23201	SPA2
2	yes	yes	3	974.721	2.027e-68	117.54	0.489533	0.258882	S(1)S(1)DEEDFNDIYGDDKPTTTEEVKK	SSDEEDFNDIYGDDKPTTTEEVKK	Q99383	HRP1
2	yes	yes	2	923.362	3.4153e-150	164.99	0.646326	0.258771	T(0.024)NS(0.976)GCS(1)ITSGASMIATK	TNSGCSITSGASMIATK	P40052	YEQ9
1	yes	yes	4	730.782	2.1476e-34	83.039	1.0387	0.258663	NNS(0.203)GY(0.181)Y(0.181)HNS(0.203)Y(0.181)DNNNNS(0.05)NNPGSNSHR	NNSGYYHNSYDNNNNSNNPGSNSHR	P24276	SSD1
1	yes	yes	3	705.675	4.2198e-06	53.342	0.83756	0.258526	S(0.961)IAPAY(0.039)GIPVVLHSDHCAK	SIAPAYGIPVVLHSDHCAK	P14540	ALF
1	yes	yes	2	1074.92	3.2775e-255	186.75	0.787926	0.258463	S(0.011)S(0.011)S(0.978)FLGQGDSTSDFYDNNK	SSSFLGQGDSTSDFYDNNK	Q99186	AP2M
1	yes	yes	3	985.501	1.6496e-63	103.21	0.745593	0.258355	VEHNIT(0.032)NIDGAT(0.425)T(0.425)PPT(0.107)AVAS(0.004)T(0.005)T(0.002)IPVNIK	VEHNITNIDGATTPPTAVASTTIPVNIK	Q12427	STB3
1	yes	yes	2	686.847	8.4984e-25	120.53	2.55625	0.257899	EPVKT(0.984)PS(0.016)PAPAAK	EPVKTPSPAPAAK	P15891	ABP1
1	yes	yes	2	486.727	7.3006e-47	91.867	0.436243	0.257852	MVS(0.997)IS(0.003)DLK	MVSISDLK	P38277	YBY8
1	yes	yes	2	676.805	0.002705	57.019	0.333233	0.257687	VYVT(0.1)GS(0.799)FT(0.1)GWR	VYVTGSFTGWR	Q04739	GAL83
0	yes	yes	2	696.344	0.007931	43.512	0.697122	0.257508	#N/A	SENPDITFGQVGK	P11632	NHP6A
0	yes	yes	4	803.858	0.0044301	16.938	1.63666	0.257405	#N/A	MKFDPINFATVDEEDDEDEEQPEDVKK	P38351	PAF1
1	yes	yes	3	490.601	0.0004619	78.814	0.677808	0.257332	RKT(1)LQFVIQEK	RKTLQFVIQEK	P25294	SIS1
1	yes	yes	2	499.731	0.001048	97.456	0.47944	0.257132	T(0.583)VS(0.417)NPT(0.001)TAK	TVSNPTTAK	P40013	BIM1
1	yes	yes	2	732.807	5.1839e-07	89.629	0.766513	0.257063	AKS(1)YNSEMETPK	AKSYNSEMETPK	Q06604	BSP1
2	yes	yes	3	959.741	9.2317e-49	88.744	0.335304	0.256714	EDDNTPAGHAGNPTNIS(0.177)S(0.823)PIVANS(1)PNK	EDDNTPAGHAGNPTNISSPIVANSPNK	Q05166	NUP59
0	yes	yes	4	974.479	1.0348e-88	89.333	1.37905	0.256648	#N/A	DADVDASQGASAGGLPDLGSLLGGGLGGLMNNPQLMQAAQK	Q12118	SGT2
1	yes	yes	6	562.093	1.08e-241	144.45	1.3691	0.256578	VFSPMNPINDSHFNENIELS(1)PHQHATSPK	VFSPMNPINDSHFNENIELSPHQHATSPK	P33749	MSN4
3	yes	yes	2	1092.92	3.7116e-15	73.688	1.19379	0.256453	T(0.514)S(0.607)S(0.879)QLS(1)FPNIPEDEPQR	TSSQLSFPNIPEDEPQR	Q05518	PAL1
0	yes	yes	2	517.732	4.0119e-89	152.47	0.446977	0.256342	#N/A	AENMIGEDR	P18899	DDR48
1	yes	yes	2	746.307	4.808e-09	98.531	0.69349	0.256301	FDQLVMAS(1)DEEK	FDQLVMASDEEK	P53858	BNI4
1	yes	yes	3	713.682	5.4983e-118	148.09	0.886973	0.256266	NQS(0.5)S(0.5)LGLIPVASATSNTSSPK	NQSSLGLIPVASATSNTSSPK	P53947	YNF8
0	yes	yes	3	444.254	0.0059206	35.006	0.938599	0.256233	#N/A	TFIAVKPDGVQR	P36010	NDK
1	yes	yes	2	734.831	4.9715e-134	162.32	0.90739	0.256172	SQS(0.033)AS(0.967)VQNANNLR	SQSASVQNANNLR	P53191	PIB2
1	yes	yes	3	761.026	3.0473e-19	71.002	0.535097	0.256124	SSMSLENQNAIGQQQIPLS(1)R	SSMSLENQNAIGQQQIPLSR	Q06488	RSC2
0	yes	yes	2	658.383	0.0015392	53.683	1.01083	0.255926	#N/A	AIIVLSTSGTTPR	P00549	KPYK1
1	yes	yes	2	430.699	0.0099771	52.716	0.64167	0.255718	FQT(0.147)GS(0.853)LK	FQTGSLK	P53289	RTS3
0	yes	yes	3	515.934	3.4405e-18	87.932	1.55792	0.2557	#N/A	QSDDATGVAIRPTSK	P28319	CWP1
1	yes	yes	2	986.954	5.6118e-10	64.65	1.38984	0.254896	GS(0.492)T(0.492)IS(0.013)PT(0.002)T(0.002)TINNSNPNFK	GSTISPTTTINNSNPNFK	P33749	MSN4
1	yes	yes	2	731.317	4.751e-09	98.592	0.335676	0.254696	NDS(1)FNINTDTLK	NDSFNINTDTLK	Q08581	SLK19
1	yes	yes	2	624.305	0.0041921	53.569	0.964103	0.254515	S(0.004)LS(0.995)GLPLT(0.001)HDK	SLSGLPLTHDK	P25042	ROX1
0	yes	yes	2	515.774	4.8727e-18	117.04	0.285792	0.254456	#N/A	VIVNDDLDK	P15454	KGUA
0	yes	yes	3	674.652	0.00013187	51.147	0.391732	0.254316	#N/A	ELSPNFSQEQTENKQDK	Q08926	UIP4
1	yes	yes	2	657.303	9.5932e-10	108.37	1.0586	0.254309	SSIVEEDIVS(1)R	SSIVEEDIVSR	P47035	NET1
0	yes	yes	2	862.921	0.0048797	32.254	0.475796	0.254077	#N/A	TSVPNEDASYSNVTIK	Q02455	MLP1
1	yes	yes	2	618.821	0.0016274	48.112	1.16818	0.254021	S(0.013)KS(0.986)LPT(0.001)T(0.001)PGIR	SKSLPTTPGIR	P40036	GIP2
1	yes	yes	2	464.213	0.0018363	71.349	0.904601	0.254006	NVS(0.954)DAT(0.046)IK	NVSDATIK	P39523	YM11
0	yes	yes	3	929.778	4.8541e-05	39.122	0.205168	0.253846	#N/A	APADAEKKDEAIPELVEGQTFDADVE	Q02642	NACB1
1	yes	yes	4	608.793	7.7167e-10	58.627	0.296998	0.253499	RLT(0.814)VS(0.185)NNRPEHCPS(0.001)TITNQK	RLTVSNNRPEHCPSTITNQK	P38692	KIC1
0	yes	yes	3	692.023	1.1837e-17	82.586	0.829734	0.253442	#N/A	INEIEESIASGDLSLVQEK	P38934	BFR1
1	yes	yes	3	503.568	5.7787e-06	83.573	1.31813	0.25343	NEKS(1)PAQLWAER	NEKSPAQLWAER	P15891	ABP1
1	yes	yes	3	647.278	0	267.22	2.19653	0.253171	SLSSQSFDNET(0.166)S(0.834)PAHPR	SLSSQSFDNETSPAHPR	P40463	VHS2
1	yes	yes	3	743.345	1.8753e-33	104.67	0.744911	0.253159	S(0.333)EFT(0.333)GS(0.333)MQDLLDLQPLEPK	SEFTGSMQDLLDLQPLEPK	P32790	SLA1
1	yes	yes	2	915.356	0	205.52	0.983468	0.252937	KVS(0.998)NGGFS(0.002)TEFNSCDT	KVSNGGFSTEFNSCDT	P32047	MLF3
1	yes	yes	2	839.851	1.2956e-38	124.43	1.27336	0.252809	NDTYTDLAS(0.059)IAS(0.941)GRD	NDTYTDLASIASGRD	Q07657	SHS1
1	yes	yes	3	567.248	1.8982e-05	56.215	0.477675	0.252783	T(0.452)RT(0.452)AAS(0.096)AGNGPTDDGTK	TRTAASAGNGPTDDGTK	Q12451	OSH2
0	yes	yes	3	534.273	3.6281e-09	60.157	0.955989	0.25272	#N/A	VKIGLDCASSEFFK	P00925	ENO2
1	yes	yes	3	832.321	2.9665e-29	90.694	0.853497	0.252621	EAEEDNDPDFEGDS(0.987)EFLPT(0.013)MK	EAEEDNDPDFEGDSEFLPTMK	P32900	SKG6
0	yes	yes	2	524.72	0.001969	66.621	0.379431	0.252616	#N/A	ENEWAEDR	P52286	SKP1
1	yes	yes	2	1092.96	1.0839e-180	169.28	0.565525	0.252555	GNDGEIEDGILEEEES(1)LEK	GNDGEIEDGILEEEESLEK	P40154	IES2
1	yes	yes	3	668.294	0.00012881	44.382	0.335786	0.252523	QS(0.987)PNNALVS(0.01)FT(0.003)NACANSK	QSPNNALVSFTNACANSK	P41813	FKH2
1	yes	yes	2	821.868	2.5406e-161	168.89	0.927137	0.252501	QAPS(1)MFLDDVLNGR	QAPSMFLDDVLNGR	P53947	YNF8
2	yes	yes	3	880.346	3.1624e-56	109.23	0.791482	0.252407	ELSGGYEDVDSALHSEEAS(1)FHS(1)L	ELSGGYEDVDSALHSEEASFHSL	P40563	AIM21
1	yes	yes	2	620.764	1.6367e-05	97.214	0.579428	0.252338	SVDAS(0.999)PNDVT(0.001)R	SVDASPNDVTR	P53859	CSL4
1	yes	yes	3	536.574	2.0841e-11	87.24	1.00671	0.252306	RS(0.496)S(0.496)NY(0.006)S(0.002)LDGSNSLK	RSSNYSLDGSNSLK	P53289	RTS3
1	yes	yes	2	832.406	6.1214e-74	138.77	0.938532	0.25225	DADLPQLQNT(0.157)LS(0.843)IR	DADLPQLQNTLSIR	P40316	SECU
2	yes	yes	4	687.061	1.738e-14	66.447	0.620623	0.25225	AVNEDLDNLIEQIS(1)REMT(1)PEIR	AVNEDLDNLIEQISREMTPEIR	P46949	FYV8
0	yes	yes	2	574.781	0.00072277	90.657	0.516205	0.252229	#N/A	SILENSTNDR	Q00816	REG1
0	yes	yes	3	346.833	0.045366	15.662	0.56538	0.252146	#N/A	KYDDENVR	P34909	NOT4
1	yes	yes	4	781.09	9.6575e-75	111.04	0.537503	0.252	AADT(1)PETSDAVHTEQKPEEEKETLQEE	AADTPETSDAVHTEQKPEEEKETLQEE	P38351	PAF1
1	yes	yes	3	689.951	0	272.71	0.378591	0.251737	ADDEEDLS(1)DENIQPELR	ADDEEDLSDENIQPELR	P14164	ABF1
1	yes	yes	2	1074.91	9.3752e-56	128.69	0.859177	0.25163	WADRPNLDDYDS(1)DEDSR	WADRPNLDDYDSDEDSR	P35817	BDF1
1	yes	yes	2	555.745	0.021074	51.276	0.337891	0.2516	KEDT(0.333)PS(0.333)T(0.333)PR	KEDTPSTPR	P42845	STB1
1	yes	yes	2	769.379	1.1112e-05	82.362	1.40525	0.251224	T(0.001)ES(0.999)PLENVAELKK	TESPLENVAELKK	P35732	DEF1
1	yes	yes	2	582.295	0.0023765	64.82	0.651117	0.251222	LLS(0.136)T(0.136)PS(0.728)PVNR	LLSTPSPVNR	P38167	ECM21
0	yes	yes	4	447.477	0.011855	18.138	0.612819	0.251196	#N/A	TLDDDKPLDVHDYIK	P38349	UBX7
1	yes	yes	2	1014.94	1.1857e-170	170.06	1.14738	0.251093	RYS(1)EVVTSSFPSMTDSR	RYSEVVTSSFPSMTDSR	P33749	MSN4
2	yes	yes	3	973.757	5.9237e-30	71.988	1.01384	0.250855	TVQEASSNDLFLQPPVS(0.331)AS(0.331)NT(0.334)S(0.334)HS(0.334)S(0.334)R	TVQEASSNDLFLQPPVSASNTSHSSR	P32047	MLF3
1	yes	yes	2	528.268	0.00067138	84.213	1.52257	0.250611	KES(1)VPFLR	KESVPFLR	Q07655	WHI4
0	yes	yes	2	704.314	6.8846e-55	162.36	0.958216	0.250609	#N/A	NFNDPEVQADMK	P10591	HSP71
1	yes	yes	3	1204.85	2.3322e-179	154.8	0.574242	0.250569	DHS(0.279)ENEEEFDT(0.325)IY(0.301)GDIT(0.048)S(0.048)ANIHSNAPDDIKR	DHSENEEEFDTIYGDITSANIHSNAPDDIKR	Q03661	ESC1
1	yes	yes	2	979.443	6.1438e-96	148.24	1.02283	0.25034	EKPLNS(1)DQEDVFISEK	EKPLNSDQEDVFISEK	Q04279	SEG1
0	yes	yes	3	764.703	9.3377e-06	26.759	0.328577	0.250276	#N/A	TEALLSDVVSTSSGAAANNNDQK	P14907	NSP1
0	yes	yes	3	758.678	0.0018268	29.636	0.359378	0.250181	#N/A	NNDGTCKSTSDYETELQALK	P15703	BGL2
1	yes	yes	2	509.224	0.031028	40.352	1.55542	0.250002	S(0.001)QS(0.999)LNFNK	SQSLNFNK	P36117	ALY1
0	yes	yes	3	604.323	0.0037133	25.158	0.618412	0.249989	#N/A	VGEVSDIVESGSGVHVIK	P22696	ESS1
0	yes	yes	2	721.8	0.0021206	58.978	1.21608	0.249395	#N/A	YMQDYEFFGDK	P21771	RT28
1	yes	yes	3	757.996	1.2496e-133	152.04	1.94519	0.24938	S(0.002)DS(0.012)GVHS(0.974)PIT(0.012)DNSSVASSTTSR	SDSGVHSPITDNSSVASSTTSR	Q00816	REG1
1	yes	yes	2	649.287	2.7724e-78	148.68	0.468485	0.249068	EQAEAS(1)IDNLK	EQAEASIDNLK	Q08245	ZEO1
1	yes	yes	2	1087.94	1.3199e-122	153.21	0.872412	0.248765	DEEAPS(1)ENEEDELFGEKK	DEEAPSENEEDELFGEKK	P41895	T2FA
1	yes	yes	3	705.36	0.00017541	43.888	0.852865	0.24872	AKT(0.5)IT(0.5)VDLPHGLQDGDVVR	AKTITVDLPHGLQDGDVVR	P35191	MDJ1
1	yes	yes	4	1024.28	7.3388e-76	90.014	1.61984	0.248029	KFVQPESTVPLPAS(0.25)S(0.25)S(0.25)EIPIKEERPPS(0.25)PQEELLIEL	KFVQPESTVPLPASSSEIPIKEERPPSPQEELLIEL	P40343	VPS27
0	yes	yes	4	485.758	0.0014545	25.508	0.254531	0.247802	#N/A	TSVPVTATQGSGHEDVVKK	P38809	YHP7
0	yes	yes	3	567.268	0.0034518	29.733	1.15241	0.247547	#N/A	EADIDDLSSHSQNLR	Q08921	TCO89
1	yes	yes	3	604.946	1.6546e-08	63.69	0.358046	0.247436	KGNNTANAT(0.189)NS(0.781)ANT(0.03)VQK	KGNNTANATNSANTVQK	P39015	STM1
2	yes	yes	2	886.837	6.9611e-209	179.79	1.13475	0.247403	SNSNNS(1)NPS(1)FIFER	SNSNNSNPSFIFER	P32047	MLF3
1	yes	yes	2	734.334	3.1281e-12	104.17	0.41171	0.247357	SLDES(1)EEQIPLK	SLDESEEQIPLK	Q03661	ESC1
0	yes	yes	2	839.376	2.9508e-30	138.94	0.921866	0.247338	#N/A	ENNEDLTEEQSEIK	P38523	GRPE
1	yes	yes	3	459.541	0.0003484	63.091	0.66333	0.246974	HPES(0.5)S(0.5)LEELQK	HPESSLEELQK	P40563	AIM21
1	yes	yes	2	1125.04	0	247.61	0.517692	0.246879	S(0.011)LS(0.865)S(0.109)S(0.014)NQPSLLPEVVLNDNR	SLSSSNQPSLLPEVVLNDNR	Q12494	KCS1
1	yes	yes	2	485.711	0.0015763	63.816	0.398341	0.24686	GS(0.884)LANWS(0.116)R	GSLANWSR	P40059	DOT6
1	yes	yes	3	523.25	0.00098394	40.798	0.903629	0.246739	LAS(0.002)S(0.002)GEVDKIES(0.995)PR	LASSGEVDKIESPR	P23201	SPA2
1	yes	yes	3	768.397	1.2746e-05	47.52	0.67888	0.246602	S(0.492)NT(0.508)NADEIVIKPVTNAKPVGR	SNTNADEIVIKPVTNAKPVGR	Q08229	NBA1
1	yes	yes	5	831.791	3.6574e-166	142.37	1.11589	0.2463	VIS(0.019)QDT(0.09)QPHQQKS(0.443)PS(0.443)HDNEAGS(0.005)VDNSEISQLLQSAATK	VISQDTQPHQQKSPSHDNEAGSVDNSEISQLLQSAATK	P21538	REB1
1	yes	yes	5	885.607	4.4011e-236	159.83	0.951433	0.246024	DNTGNLSHIPGEWEAT(0.004)PAT(0.013)AS(0.013)T(0.013)DVLS(0.643)NET(0.235)T(0.075)EVIEDGS(0.002)T(0.002)T(0.002)KR	DNTGNLSHIPGEWEATPATASTDVLSNETTEVIEDGSTTKR	P34216	EDE1
1	yes	yes	4	853.412	1.0059e-125	125.4	0.232378	0.245947	S(0.931)AVPLMGT(0.066)VPLT(0.001)NQQNNISSSSVNSTGNGAGVTK	SAVPLMGTVPLTNQQNNISSSSVNSTGNGAGVTK	P33748	MSN2
1	yes	yes	2	1036.97	5.2368e-49	114.96	0.339353	0.245819	VYSSITSS(0.003)AYT(0.068)T(0.068)GT(0.615)PT(0.123)S(0.123)AAK	VYSSITSSAYTTGTPTSAAK	P32873	BEM3
2	yes	yes	4	853.398	8.5547e-76	102.05	1.00668	0.24575	S(0.326)AS(0.326)S(0.321)S(0.321)PT(0.321)Y(0.302)PEEET(0.081)VQVNLPVSLEDLFVGKK	SASSSPTYPEEETVQVNLPVSLEDLFVGKK	P25294	SIS1
0	yes	yes	2	756.427	0.00035351	62.303	0.226571	0.245257	#N/A	LVWIETPTNPTLK	P31373	CYS3
0	yes	yes	3	822.672	5.2634e-10	53.342	0.895021	0.245174	#N/A	TAEEELSSGGEQSPENEDDNNSK	P36046	MIA40
0	yes	yes	2	850.892	0.0043837	48.004	0.328868	0.244928	#N/A	DNLNDWEELPDNVK	P36775	LONM
1	yes	yes	2	719.313	0	164.81	1.01415	0.244753	TNTS(0.002)MVPGS(0.998)PPNR	TNTSMVPGSPPNR	P32567	PAH1
2	yes	yes	4	992.17	2.1841e-31	66.898	0.750856	0.244448	KAQNIES(0.251)S(0.75)IIEEEEEAEEQNNS(0.978)INY(0.021)HEDIT(0.001)GSR	KAQNIESSIIEEEEEAEEQNNSINYHEDITGSR	P53858	BNI4
1	yes	yes	3	748.03	7.9326e-08	57.147	0.754089	0.24441	ET(0.008)PLHS(0.197)S(0.197)S(0.197)S(0.197)T(0.197)S(0.007)LSSLFRPTK	ETPLHSSSSTSLSSLFRPTK	Q12100	RTK1
1	yes	yes	2	733.805	3.1776e-05	80.469	0.851253	0.244304	GGNDPDS(0.961)PT(0.025)S(0.014)QRR	GGNDPDSPTSQRR	Q04087	LRS4
1	yes	yes	2	876.404	8.4883e-78	136.17	0.34251	0.244061	AGSFGAPS(0.125)S(0.874)PT(0.001)SGIPNPK	AGSFGAPSSPTSGIPNPK	P32945	PPQ1
2	yes	yes	3	900.08	4.2828e-34	81.446	1.55329	0.244052	S(0.077)S(0.082)LNKY(0.088)DS(0.749)PVS(0.511)S(0.477)PIT(0.011)S(0.004)AS(0.001)ELGSIAK	SSLNKYDSPVSSPITSASELGSIAK	P53890	BNI5
0	yes	yes	2	601.822	0.0048436	45.997	0.397552	0.243993	#N/A	VDLLQGSQAGSK	P47150	RT07
0	yes	yes	4	410.704	3.4661e-08	82.069	0.612247	0.243721	#N/A	ADLSKPITEEEHDR	P38996	NAB3
1	yes	yes	2	1377.06	2.2943e-55	105.92	0.816675	0.243641	LYETNNS(0.003)APS(0.236)FDDS(0.236)S(0.236)S(0.236)VS(0.045)FS(0.009)DFEK	LYETNNSAPSFDDSSSVSFSDFEK	P39523	YM11
0	yes	yes	4	401.203	0.0020826	36.847	0.84657	0.243501	#N/A	LEEVDEEEEKKPK	P02829	HSP82
2	yes	yes	5	636.468	6.2814e-16	57.278	0.745472	0.243406	S(0.684)S(0.684)RNT(0.632)INHNLNDDDEDKFNLKDDNGK	SSRNTINHNLNDDDEDKFNLKDDNGK	Q12515	PAR32
1	yes	yes	2	781.346	6.1874e-134	161.21	2.07437	0.243365	S(1)MGLLDEYIDPTK	SMGLLDEYIDPTK	Q00816	REG1
1	yes	yes	2	1405.14	2.9871e-115	141.46	0.936949	0.243309	LVDEDES(0.025)LS(0.975)WMEEEQPVTIINPR	LVDEDESLSWMEEEQPVTIINPR	Q12420	SNU66
1	yes	yes	3	793.998	3.5096e-10	60.521	0.833868	0.243306	VNFDS(0.007)ANNMS(0.993)DEDGGDFKPLK	VNFDSANNMSDEDGGDFKPLK	Q12420	SNU66
0	yes	yes	3	851.708	3.5849e-19	70.837	0.521358	0.243139	#N/A	VYHIDESLIDDPQECADNYEK	P37262	SOL2
1	yes	yes	2	719.371	0.022736	45.077	0.905481	0.243076	VS(1)LALQKDLENK	VSLALQKDLENK	Q03280	TOM1
2	yes	yes	3	987.081	1.0163e-18	66.853	1.09793	0.24292	LNTTSNS(0.001)NLT(0.102)S(0.374)DS(0.374)T(0.374)T(0.374)S(0.374)LS(0.025)DQFYFQK	LNTTSNSNLTSDSTTSLSDQFYFQK	P40052	YEQ9
0	yes	yes	3	602.636	0.040268	16.88	2.7823	0.242687	#N/A	EVARPNNYAGALYDPR	P15992	HSP26
0	yes	yes	2	911.877	1.0783e-09	76.533	0.95399	0.2425	#N/A	EAPNNDENGFEDQSTR	P43597	YFI6
1	yes	yes	2	494.223	0.0044198	60.518	0.313081	0.242457	VS(0.003)ES(0.12)T(0.12)S(0.756)IGK	VSESTSIGK	P53278	YG3A
1	yes	yes	2	589.776	4.4772e-128	162.38	0.471662	0.242376	AAAS(0.097)T(0.903)PEPNLK	AAASTPEPNLK	P32790	SLA1
0	yes	yes	3	685.68	4.5069e-39	100.04	0.350041	0.242364	#N/A	ETNPGTDVTVSSVESVLAHL	P38013	AHP1
0	yes	yes	4	934.663	1.9692e-38	74.28	0.805513	0.242211	#N/A	NFASGNEQNDNQHGHQDQQEWEPEIVDLSQGGK	Q08412	CUE5
1	yes	yes	2	615.792	0.00078114	87.184	1.59339	0.242128	LTPLYET(0.5)S(0.5)AR	LTPLYETSAR	Q08581	SLK19
0	yes	yes	2	942.424	8.1353e-12	94.191	1.30589	0.242112	#N/A	FQPGTSNETPEETYQR	P15705	STI1
0	yes	yes	2	724.823	2.0823e-22	73.067	0.675041	0.241756	#N/A	EDSAPVAAGESESSL	P25567	SRO9
1	yes	yes	3	1055.43	5.4772e-271	179.64	1.91226	0.241683	QGQLHTFEQDGS(1)EINDNEFENEDFNK	QGQLHTFEQDGSEINDNEFENEDFNK	P53858	BNI4
1	yes	yes	3	582.973	4.068e-74	139.6	1.06483	0.241209	TQAAELQEKPLT(1)PLK	TQAAELQEKPLTPLK	P18888	SNF6
0	yes	yes	3	402.203	0.0013419	58.676	0.218599	0.241068	#N/A	TIAIYSHEDR	P32327	PYC2
3	yes	yes	2	969.844	8.4441e-09	76.713	1.04486	0.24102	VNDS(0.025)Y(0.047)DS(0.924)PLS(0.854)GT(0.164)AS(0.464)T(0.522)GK	VNDSYDSPLSGTASTGK	Q03063	DIG1
0	yes	yes	4	539.543	0.0006706	25.508	0.348014	0.240978	#N/A	ILSQDKDHFAELATNAILR	P39076	TCPB
1	yes	yes	4	742.779	1.9488e-14	61.499	0.495229	0.240907	HHQY(0.094)GS(0.564)DEGEQDY(0.342)HDDEQGEEQAGK	HHQYGSDEGEQDYHDDEQGEEQAGK	Q07653	HBT1
0	yes	yes	3	777.971	1.6295e-172	129.2	1.34312	0.240835	#N/A	NSYGSSNYGSSNNDDSYGSSNR	P18899	DDR48
1	yes	yes	3	813.742	5.517e-78	123.62	0.358256	0.240602	VALSDVTNIVAT(0.005)NS(0.087)S(0.397)NNS(0.397)IS(0.114)KPK	VALSDVTNIVATNSSNNSISKPK	P24870	CG23
2	yes	yes	2	961.911	0.0042054	46.592	1.36672	0.24055	DGT(0.097)S(0.087)S(0.454)VS(0.454)S(0.454)S(0.454)PIKENINK	DGTSSVSSSPIKENINK	P08153	SWI5
1	yes	yes	4	963.442	0	187.86	0.728931	0.240519	LVQIAEEES(1)DKEIQDLDVIEEQTEADDLSHMAK	LVQIAEEESDKEIQDLDVIEEQTEADDLSHMAK	Q06810	OPY2
1	yes	yes	2	682.79	3.2749e-06	102.87	0.823067	0.240399	LKS(0.005)NDS(0.99)NEYS(0.005)K	LKSNDSNEYSK	P25579	LRE1
0	yes	yes	3	468.886	0.00362	47.894	0.546531	0.240291	#N/A	EYANDQDKFFK	P00431	CCPR
0	yes	yes	3	423.206	5.2203e-14	109.24	0.608552	0.240218	#N/A	VHAALDNEAGDR	P40563	AIM21
0	yes	yes	2	551.811	0.0050523	59.245	1.18615	0.240203	#N/A	FLQLPIEDK	P32591	SWI3
1	yes	yes	2	414.199	0.03428	50.04	0.61132	0.239905	LS(0.131)T(0.131)T(0.726)PT(0.012)K	LSTTPTK	P11978	SIR4
0	yes	yes	3	503.572	0.0012507	32.734	0.463727	0.239582	#N/A	SIYDGSAPSFHEAK	Q06440	CORO
0	yes	yes	3	721.343	4.8424e-23	80.238	0.75708	0.239363	#N/A	AEAPKPEVPEDEPEGEPDVK	P15891	ABP1
1	yes	yes	4	525.765	1.51e-17	83.245	1.03725	0.23926	QLNAT(0.023)KIS(0.971)PS(0.005)APSKDSFTK	QLNATKISPSAPSKDSFTK	P39705	NUP60
1	yes	yes	2	1113.5	1.275e-295	191.35	0.780048	0.239259	S(0.5)LT(0.5)DFQGLNNANPNNNGSLR	SLTDFQGLNNANPNNNGSLR	P27705	MIG1
3	yes	yes	4	970.095	5.1821e-14	41.209	0.230457	0.239232	S(0.5)GS(0.5)T(0.5)T(0.5)DDDKGS(0.5)DKEDVMGDGS(0.5)NDDDEDNVDPLHR	SGSTTDDDKGSDKEDVMGDGSNDDDEDNVDPLHR	P40059	DOT6
0	yes	yes	3	464.917	0.0018282	53.967	0.576762	0.238946	#N/A	VIVNDDLDKAYK	P15454	KGUA
1	yes	yes	3	397.216	0.0012868	51.875	0.578629	0.238842	KHS(0.994)LVT(0.004)S(0.001)PLK	KHSLVTSPLK	P38041	BOB1
2	yes	yes	3	627.948	5.0061e-11	80.156	1.03593	0.238803	S(0.01)AS(0.034)FHS(0.956)PVHNT(0.026)LLS(0.974)PK	SASFHSPVHNTLLSPK	Q08921	TCO89
1	yes	yes	2	814.352	4.4887e-08	82.102	0.384354	0.238789	S(0.002)S(0.011)ES(0.982)AS(0.005)NIPDAVNTR	SSESASNIPDAVNTR	P53335	PXR1
0	yes	yes	3	476.909	0.0007733	56.951	0.55307	0.238674	#N/A	IYSLNPDLNHDK	Q03655	GAS3
0	yes	yes	2	706.805	1.6175e-32	123.63	0.746956	0.238634	#N/A	TSDIYSNNNNDR	P25632	RSC6
1	yes	yes	2	521.732	0.0060533	68.893	0.54472	0.238418	SENVGT(0.5)VT(0.5)R	SENVGTVTR	P38930	CSK2C
0	yes	yes	2	415.246	0.034748	35.105	1.20613	0.238415	#N/A	DMPILIK	P19414	ACON
0	yes	yes	2	483.73	1.0768e-17	117.04	1.00294	0.238404	#N/A	AQNIDYDK	Q12109	SYWC
0	yes	yes	3	852.764	1.6265e-33	82.593	0.586208	0.23828	#N/A	NGTVLPCNWTPGAATIKPTVEDSK	P34760	TSA1
1	yes	yes	2	902.368	2.364e-15	79.022	0.791593	0.238076	GDIT(0.002)S(0.061)AGS(0.431)T(0.431)S(0.058)GEDS(0.009)S(0.009)QPK	GDITSAGSTSGEDSSQPK	P39523	YM11
1	yes	yes	3	469.529	1.4017e-17	109.84	2.22334	0.237925	RMS(0.448)S(0.536)S(0.014)S(0.001)GGDSISR	RMSSSSGGDSISR	Q9P305	IGO2
1	yes	yes	3	763.701	3.5992e-05	43.888	0.639977	0.237894	ELFLT(0.001)KPQDS(0.007)S(0.007)S(0.007)EEVAS(0.489)LT(0.489)K	ELFLTKPQDSSSEEVASLTK	P11709	BIK1
1	yes	yes	2	538.742	0.0012993	88.681	0.363292	0.237881	AHS(0.999)PQT(0.001)DLK	AHSPQTDLK	Q02629	NU100
1	yes	yes	3	617.305	6.5323e-05	55.453	0.754465	0.237755	KS(1)PLQGFGFFSRPSSK	KSPLQGFGFFSRPSSK	P51862	ROM2
1	yes	yes	4	1183.06	3.0494e-155	118.64	0.328183	0.237544	NVFAELT(0.007)NMDEVHGGS(0.011)PWGAGT(0.101)IAGS(0.101)DGS(0.332)RS(0.332)PS(0.115)ALELQVHEIQGK	NVFAELTNMDEVHGGSPWGAGTIAGSDGSRSPSALELQVHEIQGK	Q12335	PST2
1	yes	yes	2	730.819	6.8793e-24	116.24	0.698833	0.237533	S(0.727)IT(0.137)T(0.137)IDPNNYDK	SITTIDPNNYDK	P33749	MSN4
1	yes	yes	3	974.169	0	195.08	0.492716	0.237519	NGSNLAPLLNAPDLT(0.015)DHQLEIKT(0.985)PIR	NGSNLAPLLNAPDLTDHQLEIKTPIR	P21192	ACE2
1	yes	yes	2	689.264	1.3686e-07	91.937	2.67407	0.2374	ESPT(0.019)EDS(0.981)VPHAE	ESPTEDSVPHAE	Q06616	YP174
1	yes	yes	2	503.707	0.00031348	95.502	0.380909	0.237185	MFT(0.003)S(0.123)T(0.123)S(0.751)PR	MFTSTSPR	P53388	DIP5
2	yes	yes	3	1065.41	3.5198e-31	74.748	0.457714	0.237111	AQY(0.036)FDQVDT(0.655)S(0.655)DDS(0.655)IEEEELIDEDGSGK	AQYFDQVDTSDDSIEEEELIDEDGSGK	P36152	DRE2
2	yes	yes	4	821.374	3.9349e-92	104.87	0.791955	0.23702	S(0.272)AS(0.28)S(0.292)S(0.292)PT(0.287)Y(0.309)PEEET(0.267)VQVNLPVSLEDLFVGK	SASSSPTYPEEETVQVNLPVSLEDLFVGK	P25294	SIS1
0	yes	yes	3	524.251	0.00012865	77.379	0.272215	0.236822	#N/A	DAESAISIDPSYFR	Q12118	SGT2
1	yes	yes	2	1124	1.9545e-33	93.226	0.317892	0.236788	S(0.001)DLT(0.359)S(0.64)LGEVYVNSNNDQGVR	SDLTSLGEVYVNSNNDQGVR	P53858	BNI4
1	yes	yes	3	900.752	4.8171e-38	89.396	0.952402	0.236534	RPS(1)LPHIDEVIPQDSNPANYSDR	RPSLPHIDEVIPQDSNPANYSDR	P36157	MSA2
2	yes	yes	3	1114.1	3.2843e-75	99.34	0.303801	0.2365	NT(0.667)S(0.667)NT(0.667)DDNVDDIGDEEDEVEDEASAVALAK	NTSNTDDNVDDIGDEEDEVEDEASAVALAK	Q08923	CTI6
3	yes	yes	3	973.105	1.4469e-22	64.701	0.507589	0.23648	T(0.999)GGFVVPQT(0.281)T(0.569)FGMQS(0.162)QVT(0.989)GGILPVQK	TGGFVVPQTTFGMQSQVTGGILPVQK	P32790	SLA1
2	yes	yes	3	901.416	1.0107e-13	61.89	0.258467	0.236415	LPLT(0.04)DEQT(0.16)AEGRKS(0.828)PAVS(0.972)EEKEK	LPLTDEQTAEGRKSPAVSEEKEK	P38845	CRP1
0	yes	yes	4	463.251	0.018586	17.701	0.643847	0.236229	#N/A	KDNQIYAIEKPEVFR	P38879	NACA
1	yes	yes	2	913.404	1.0173e-38	123.36	0.324068	0.236153	EQTIDS(0.01)NAS(0.99)IPEWQK	EQTIDSNASIPEWQK	P53112	PEX14
1	yes	yes	2	747.84	1.1262e-133	162.72	0.435128	0.236027	EET(1)PLAEPTNVSK	EETPLAEPTNVSK	P38845	CRP1
1	yes	yes	2	980.422	3.0804e-10	68.257	0.814322	0.236005	ELLMS(0.003)DDGDIT(0.847)AVS(0.123)S(0.027)GNR	ELLMSDDGDITAVSSGNR	P16603	NCPR
0	yes	yes	3	582.606	6.2712e-46	122.14	0.407104	0.235987	#N/A	GKDNAEGQGESLADQAR	P22943	HSP12
1	yes	yes	5	928.221	1.2562e-65	76.029	0.746869	0.235904	SGLVDTNCFLVQKEDQEEALS(0.992)DNEPES(0.003)S(0.003)EKFPSTSGIENVK	SGLVDTNCFLVQKEDQEEALSDNEPESSEKFPSTSGIENVK	P34250	SEG2
2	yes	yes	2	1026.36	2.9787e-09	70.197	0.388592	0.23583	EGLCVEEGQT(1)QPEEES(1)A	EGLCVEEGQTQPEEESA	P40096	NCB1
1	yes	yes	2	746.823	0.011501	51.013	0.762583	0.23582	S(0.007)KS(0.007)EIFCT(0.493)S(0.493)PEK	SKSEIFCTSPEK	P28006	GAC1
1	yes	yes	2	763.846	2.8913e-13	108.17	0.49602	0.23565	KNS(1)ATTNLPSEER	KNSATTNLPSEER	P40917	YAP4
0	yes	yes	3	616.983	0.033623	15.635	0.393744	0.235161	#N/A	YEIISQQPENVSNLSK	P32861	UGPA1
1	yes	yes	3	889.054	1.3768e-69	109.38	0.912507	0.235073	NS(0.01)AAPAS(0.964)PLS(0.026)NEHITSSTNSGSDANR	NSAAPASPLSNEHITSSTNSGSDANR	Q08921	TCO89
0	yes	yes	3	448.565	0.0018286	37.681	0.305089	0.234962	#N/A	NEATPEAEQVKK	Q08245	ZEO1
0	yes	yes	4	954.443	2.5089e-31	66.902	0.372696	0.234764	#N/A	EQVKEEEQTAEELEQEQDNVAAPEEEVTVVEEK	P35732	DEF1
0	yes	yes	4	588.509	0.0024695	22.653	0.625272	0.234719	#N/A	LCYNCNKPGHVQTDCTMPR	P53849	GIS2
0	yes	yes	3	1231.26	6.7508e-38	73.317	1.54574	0.234637	#N/A	NTAAWHPVIENLVGTVDDDSLVSIYKPYTEESE	Q12363	WTM1
1	yes	yes	2	1114.54	1.7523e-29	100.19	0.519735	0.234464	EAT(0.486)T(0.486)PT(0.024)IET(0.003)PISCKPSLFR	EATTPTIETPISCKPSLFR	P08678	CYAA
0	yes	yes	3	528.575	0.0016294	49.929	0.691239	0.23435	#N/A	DDRDHINPDDLMK	P53549	PRS10
1	yes	yes	4	959.698	8.6696e-68	93.055	1.49914	0.234331	VEQSDTFQWDDILTPADNQHRPS(0.412)LT(0.412)NQFLS(0.175)PR	VEQSDTFQWDDILTPADNQHRPSLTNQFLSPR	P53968	CRZ1
1	yes	yes	3	763.657	0	246.21	0.327719	0.23421	DVTGDQEIDDINIS(1)DEFQR	DVTGDQEIDDINISDEFQR	P43597	YFI6
1	yes	yes	2	896.383	0.00051169	44.089	0.53347	0.233628	EKQES(1)PDAAFETGFR	EKQESPDAAFETGFR	P38439	LEO1
0	yes	yes	3	951.405	0.045515	13.057	0.394658	0.23358	#N/A	EEVEWAEEEDEQDREPEISDFNK	P53064	RTF1
0	yes	yes	3	687.684	1.0382e-14	71.742	0.608676	0.233385	#N/A	QTGLGLTQGWSNTNNLQTK	P04840	VDAC1
1	yes	yes	2	840.876	4.2197e-15	102.28	0.997588	0.233016	LFNTDHGVPAS(0.12)S(0.88)PMK	LFNTDHGVPASSPMK	P53958	BOP3
1	yes	yes	2	695.275	0.0047254	40.066	0.647905	0.233006	ECADEMKT(0.5)T(0.5)PK	ECADEMKTTPK	Q12495	RLF2
1	yes	yes	4	691.822	9.1695e-55	104.12	0.877425	0.232821	NEAT(1)PEAEQVKKEEQNIADGVEQK	NEATPEAEQVKKEEQNIADGVEQK	Q08245	ZEO1
1	yes	yes	3	714.313	2.0519e-56	118.51	0.120867	0.232733	VNRADS(0.866)GDT(0.045)S(0.045)S(0.045)IHSSANNTK	VNRADSGDTSSIHSSANNTK	Q06385	VPS74
1	yes	yes	2	706.845	3.9815e-32	121.45	1.66064	0.232585	SFTPS(0.005)KS(0.995)PAPVSK	SFTPSKSPAPVSK	P15891	ABP1
1	yes	yes	2	775.892	0	212.83	0.564933	0.232515	QQIQS(1)PAMVSILR	QQIQSPAMVSILR	P53191	PIB2
0	yes	yes	2	559.77	1.0956e-145	168.83	0.509225	0.232478	#N/A	ETLGNDVDQK	P40825	SYA
0	yes	yes	2	651.333	0.030007	34.721	3.26295	0.23232	#N/A	ATIDLQPEDATK	Q12314	SFM1
2	yes	yes	2	785.813	6.5833e-10	61.167	0.446043	0.232063	S(0.001)INS(0.008)ES(0.732)FS(0.606)S(0.536)PS(0.117)LR	SINSESFSSPSLR	Q06146	YL257
2	yes	yes	2	826.863	0.0024859	41.092	0.250226	0.231955	QGS(0.994)IT(0.159)S(0.847)QLFNNRK	QGSITSQLFNNRK	P32578	SIP1
0	yes	yes	2	473.746	0.0032805	61.999	0.779123	0.231885	#N/A	QNIESVEK	P38934	BFR1
[truncated: 7,424 more rows]

## Sheet: Sheet 3
Full list of Rts1-dependent upregulated phosphopeptides from Sheet 2, sorted by protein; Eisosome-associated proteins highlighted; Only peptides with -Log10 p-value >1.3 and Log2(H/L) ratio >.585 are included.
[truncated: 199 more rows]

[truncated: 5 more sheets: Sheet 4, Sheet 5, Sheet 6, Sheet 7, Sheet 8]
